# Supplementary material for: Genomic insights into rapid speciation within the world’s largest tree genus Syzygium
Source: Nat Commun. 2022 Sep 12;13:5031. doi: 10.1038/s41467-022-32637-x (PMC9468008; doi:10.1038/s41467-022-32637-x)
Supplement: Supplementary file 4 — Supplementary Data 1 [file 41467_2022_32637_MOESM4_ESM.xlsx]

## Sheet: Sheet1
#	DNA voucher ID	Species name	Country	Locality	Collector & collection no.	Distribution of herbarium vouchers (Abbreviation follows Index Herbariorum unless stated otherwise)
1	SYZ001	Syzygium pycnanthum SINGAPORE	Singapore	Bukit Timah Nature Reserve	Low et al. (Tree ID: I4-28654)	SING
2	SYZ002	Syzygium cerasiforme	Singapore	Bukit Timah Nature Reserve	Low et al. (Tree ID: Q1-15016)	SING
3	SYZ003	Syzygium rugosum	Singapore	Bukit Timah Nature Reserve	Low et al. (Tree ID: P1-12541)	SING
4	SYZ004	Syzygium subdecussatum	Singapore	Bukit Timah Nature Reserve	Low et al. (Tree ID: J1-29144)	SING
5	SYZ005	Syzygium acuminatissimum SINGAPORE	Singapore	Bukit Timah Nature Reserve	Low et al. (Tree ID: BTBT5601)	SING
6	SYZ006	Syzygium syzygioides	Singapore	St. John Island	Ali et al. SING2018-384	SING
7	SYZ007	Syzygium zeylanicum SINGAPORE	Singapore	Bukit Timah Nature Reserve	Low et al. (Tree ID: L5-4546)	SING
8	SYZ008	Syzygium duthieanum	Singapore	Bukit Timah Nature Reserve	Low et al. (Tree ID: 1993-001980)	SING
9	SYZ009	Syzygium filiforme	Singapore	Bukit Timah Nature Reserve	Low et al. (Tree ID: H1-820)	SING
10	SYZ010	Syzygium nigricans	Singapore	Bukit Timah Nature Reserve	Low et al. (Tree ID: B1-21036)	SING
11	SYZ011	Syzygium grande SINGAPORE	Singapore	Bukit Timah Nature Reserve	Low et al. s.n.	SING
12	SYZ012	Syzygium jambos Singapore BG	Singapore	cultivated at the Singapore Botanic Gardens	Low (Tree ID: LL20131227*A)	SING, Living collection of the Singapore Botanic Gardens, Singapore
13	SYZ013	Syzygium sp. SULAWESI 1	Indonesia	Sulawesi Tenggara Province, Konawe Kepulauan Regency, Wawonii Island, Wungkolo village	Trethowan et al. (Tree ID: 622)	BO, K
14	SYZ014	Syzygium sp. SULAWESI 2	Indonesia	Sulawesi Tenggara Province, Konawe Kepulauan Regency, Wawonii Island, Wungkolo village	Trethowan et al. (Tree ID: 621)	BO, K
15	SYZ015	Syzygium sp. SULAWESI 3	Indonesia	Sulawesi Tenggara Province, Konawe Kepulauan Regency, Wawonii Island, Wungkolo village	Trethowan et al. (Tree ID: 572)	BO, K
16	SYZ016	Syzygium sp. SULAWESI 4	Indonesia	Sulawesi Tengah Province, Banggai Regency, Gunung Tompotika	Trethowan et al. (Tree ID: 1858)	BO, K
17	SYZ017	Syzygium cf. balgooyi	Indonesia	Sulawesi Tenggara Province, Konawe Kepulauan Regency, Wawonii Island, Wungkolo village	Trethowan et al. (Tree ID: 401)	BO, K
18	SYZ018	Syzygium zeylanicum SULAWESI	Indonesia	Sulawesi Tenggara Province, Konawe Kepulauan Regency, Wawonii Island, Wungkolo village	Trethowan et al. (Tree ID: 283)	BO, K
19	SYZ019	Syzygium sp. SULAWESI 5	Indonesia	Sulawesi Tenggara Province, Konawe Kepulauan Regency, Wawonii Island, Wungkolo village	Trethowan et al. (Tree ID: 266)	BO, K
20	SYZ020	Syzygium sp. SULAWESI 6	Indonesia	Sulawesi Tenggara Province, Konawe Kepulauan Regency, Wawonii Island, Wungkolo village	Trethowan et al. (Tree ID: 552)	BO, K
21	SYZ022	Syzygium sp. SULAWESI 7	Indonesia	Sulawesi Tengah Province, Morowali Utara Regency, Cagar Alam Morowali	Trethowan et al. (Tree ID: 908)	BO, K
22	SYZ023	Syzygium sp. SULAWESI 8	Indonesia	Sulawesi Tenggara Province, Konawe Kepulauan Regency, Wawonii Island, Wungkolo village	Trethowan et al. (Tree ID: 727)	BO, K
23	SYZ024	Syzygium sp. SULAWESI 9	Indonesia	Sulawesi Tenggara Province, Konawe Kepulauan Regency, Wawonii Island, Wungkolo village	Trethowan et al. (Tree ID: 722)	BO, K
24	SYZ025	Syzygium sp. SULAWESI 10	Indonesia	Sulawesi Tengah Province, Banggai Regency, Boloak village	Trethowan et al. (Tree ID: 1955)	BO, K
25	SYZ026	Syzygium ngadimanianum	Singapore	MacRitchie Nature Reserve	Low et al. LYW1223	K, SING
26	SYZ027	Syzygium pachyphyllum	Singapore	Nee Soon freshwater swamp forest	Lim et al. SING2017-799	SING
27	SYZ028	Syzygium ridleyi	Singapore	Nee Soon freshwater swamp forest	Chen et al. SING2017-795	SING
28	SYZ029	Syzygium chloranthum	Singapore	Nee Soon freshwater swamp forest	Chen et al. SING2017-776	SING
29	SYZ030	Syzygium sp. Bogor BG 1	Indonesia	cultivated at the Bogor Botanical Garden	Low et al. (Tree ID: VA-153)	KRB, Living collection of the Bogor Botanical Garden, Bogor, Indonesia
30	SYZ031	Syzygium sp. Bogor BG 2	Indonesia	cultivated at the Bogor Botanical Garden	Low et al. (Tree ID: VA-180)	KRB, Living collection of the Bogor Botanical Garden, Bogor, Indonesia
31	SYZ032	Syzygium bankense Bogor BG	Indonesia	cultivated at the Bogor Botanical Garden	Low et al. (Tree ID: VB-16a)	KRB, Living collection of the Bogor Botanical Garden, Bogor, Indonesia
32	SYZ033	Syzygium sp. Bogor BG 3	Indonesia	cultivated at the Bogor Botanical Garden	Low et al. (Tree ID: VB-62)	KRB, Living collection of the Bogor Botanical Garden, Bogor, Indonesia
33	SYZ034	Syzygium sp. Bogor BG 4	Indonesia	cultivated at the Bogor Botanical Garden	Low et al. (Tree ID: VB-106)	KRB, Living collection of the Bogor Botanical Garden, Bogor, Indonesia
34	SYZ035	Syzygium sp. Bogor BG 5	Indonesia	cultivated at the Bogor Botanical Garden	Low et al. (Tree ID: VC-9A)	KRB, Living collection of the Bogor Botanical Garden, Bogor, Indonesia
35	SYZ036	Syzygium sp. Bogor BG 6	Indonesia	cultivated at the Bogor Botanical Garden	Low et al. (Tree ID: VC-48)	KRB, Living collection of the Bogor Botanical Garden, Bogor, Indonesia
36	SYZ038	Syzygium sp. Bogor BG 7	Indonesia	cultivated at the Bogor Botanical Garden	Low et al. (Tree ID: VC-113)	KRB, Living collection of the Bogor Botanical Garden, Bogor, Indonesia
37	SYZ039	Syzygium fibrosum Bogor BG	Indonesia	cultivated at the Bogor Botanical Garden	Low et al. (Tree ID: VC-134)	KRB, Living collection of the Bogor Botanical Garden, Bogor, Indonesia
38	SYZ041	Syzygium buxifolium Yonaguni	Japan	Yonaguni Island	Naiki 9740	Herbarium of the Iriomote Station, Tropical Biosphere Research Center, University of the Ryukyus, Okinawa, Japan
39	SYZ042	Syzygium buxifolium Ishigaki	Japan	Ishigaki Island	Naiki 9731	Herbarium of the Iriomote Station, Tropical Biosphere Research Center, University of the Ryukyus, Okinawa, Japan
40	SYZ043	Syzygium buxifolium Hahajima	Japan	Hahajima Island	TI 87-0075	Living collection of the Koishikawa Botanical Garden, Graduate School of Science, the University of Tokyo, Japan
41	SYZ044	Syzygium buxifolium Yaku	Japan	Yaku Island	TI 83-0228	Living collection of the Koishikawa Botanical Garden, Graduate School of Science, the University of Tokyo, Japan
42	SYZ045	Syzygium buxifolium Chichijima	Japan	Chichijima Island	TI 2003-0198	Living collection of the Koishikawa Botanical Garden, Graduate School of Science, the University of Tokyo, Japan
43	SYZ046	Syzygium buxifolium Chichijima	Japan	Chichijima Island	TI 2004-0198/018	Living collection of the Koishikawa Botanical Garden, Graduate School of Science, the University of Tokyo, Japan
44	SYZ047	Syzygium owariense	Angola	Moxico Province, Rio Cuiva source lake/seepage (Kwanza drainage), 60 km SSW of Munhango	Goyder 8326	K
45	SYZ048	Syzygium guineense ssp. huilleense	Angola	Moxico Province, Cuanavale River source lake, c. 110 km SSE of Munhango	Goyder & Maiato 8835	K
46	SYZ049	Syzygium cordatum ssp. cordatum	Angola	Moxico Province, River Cuito source lake, 62 km SSW of Munhango	Goyder 8319	K
47	SYZ051	Syzygium zeylanicum THAILAND	Thailand	Central Region, Prachin Buri Province, Muang District, Khao Yai National Park	Trias-Blasi & Byrne 1	BKF, K
48	SYZ052	Syzygium sp. FIJI 1	Fiji	Viti Levu, Western Division, Ba	Bone DFR078	K
49	SYZ053	Syzygium sp. FIJI 2	Fiji	Viti Levu, Western Division, Ba	Bone DFR074	K
50	SYZ054	Syzygium gilletii	Congo	Massif du Chaillu, Lekoumou Prefecture, Road West of Lefoutou airport towards Placongo	Cheek 16998	IEC, K
51	SYZ055	Syzygium fratris	Australia	Queensland, Mount Bartle Frere	Crayn et al. 1588	CNS
52	SYZ056	Syzygium sp. Bell Peak	Australia	Queensland, Cook District, Bell Peak	Worboys 1594	CNS
53	SYZ057	Syzygium fullagarii	Australia	Lord Howe Island, Mount Eliza Trail	Halfpapp s.n.	CNS, SING
54	SYZ058	Syzygium fullagarii	Australia	Lord Howe Island, Mount Eliza Trail	Halfpapp s.n.	CNS, SING
55	SYZ059	Syzygium cormiflorum Robson	Australia	Queensland, Robson	Ford AF6164	BRI, CNS
56	SYZ060	Syzygium cormiflorum EllaBay	Australia	Queensland, Ella Bay	Ford AF6368	BRI, CNS
57	SYZ061	Syzygium cormiflorum Windsor	Australia	Queensland, Windsor Tableland	Ford AF6374	BRI, CNS
58	SYZ062	Syzygium monimioides	Australia	Queensland, Mount Misery	Gray et al. BG9910	CNS, SING
59	SYZ063	Syzygium graveolens	Australia	Queensland, Topaz	Gray et al. BG9864	CNS, SING
60	SYZ064	Syzygium malaccense Cairns BG	Australia	Queensland, cultivated at the Cairns Botanic Gardens	Gray & Warmington BG9944	CNS, SING
61	SYZ065	Syzygium erythrodoxum	Australia	Queensland, Mount Lewis Road	Gray & Hawkes BG9943	CNS, SING
62	SYZ066	Syzygium hemilamprum ssp. orophilum	Australia	Queensland, Mount Lewis Road	Gray & Hawkes BG9942	CNS, SING
63	SYZ067	Syzygium macilwraithianum	Australia	Queensland, cultivated at the CSIRO - Atherton Arboretum	Gray & Low BG9939	CNS, SING
64	SYZ068	Syzygium monospermum	Australia	Queensland, cultivated at the CSIRO - Atherton Arboretum	Gray & Low BG9938	CNS, SING
65	SYZ069	Syzygium maraca	Australia	Queensland, cultivated at the CSIRO - Atherton Arboretum	Gray & Low BG9937	CNS, SING
66	SYZ070	Syzygium wilsonii ssp. wilsonii	Australia	Queensland, Atherton, cultivated outside the Court House	Gray & Low BG9936	CNS, SING
67	SYZ071	Syzygium resa	Australia	Queensland, Atherton	Gray et al. BG9932	CNS, SING
68	SYZ072	Syzygium tierneyanum AUSTRALIA	Australia	Queensland, Babinda	Gray et al. BG9927	CNS, SING
69	SYZ073	Syzygium boonjee	Australia	Queensland, Babinda	Gray et al. BG9923	CNS, SING
70	SYZ074	Syzygium pringlei	Australia	Queensland, Tolga	Gray et al. BG9922	CNS, SING
71	SYZ075	Syzygium malaccense HAWAII	Singapore	cultivated in a private garden	Lum ex Low LYW1238	SING, Living collection in a private garden
72	SYZ076	Syzygium pycnanthum Penang BG	Malaysia	Peninsular Malaysia, Penang, cultivated at the Penang Botanical Garden	Ali SING2018-700	SING
73	SYZ077	Syzygium nervosum	Malaysia	Peninsular Malaysia, Perak, Hulu Perak, Gerik Road	Yap & Low FRI88137	K, KEP, SING
74	SYZ078	Syzygium malaccense Singapore BG	Singapore	cultivated at the Singapore Botanic Gardens	Low & Lim (Tree ID: RB20091334*A)	SING, Living collection of the Singapore Botanic Gardens, Singapore
75	SYZ079	Syzygium aqueum Singapore BG	Singapore	cultivated at the Singapore Botanic Gardens	Low & Lim (Tree ID: 19970225*B-JBCG1)	SING, Living collection of the Singapore Botanic Gardens, Singapore
76	SYZ080	Syzygium jiewhoei	Singapore	cultivated in a private garden	Low & Chay s.n.	SING, Living collection in a private garden
77	SYZ081	Syzygium incarnatum	Singapore	cultivated at Toa Payoh Town Centre	Ali & Low s.n.	SING
78	SYZ083	Syzygium barringtonioides BRUNEI	Brunei	Temburong District, Amo, Ulu Temburong National Park	Low et al. LYW1195	BRUN, K, SING
79	SYZ084	Syzygium scortechinii BRUNEI	Brunei	Belait District, Liang, Andulau Forest Reserve	Low et al. LYW1209	BRUN, K, SING
80	SYZ085	Syzygium tawahense BRUNEI	Brunei	Belait District, Liang, Andulau Forest Reserve	Low et al. LYW1210	BRUN, K, SING
81	SYZ086	Syzygium paradoxum	Brunei	Belait District, Bukit Sawat, Merangking-Buau	Low et al. LYW1217	BRUN, K, SING
82	SYZ087	Syzygium multibracteolatum BRUNEI	Brunei	Belait District, Liang, Tunggulian	Low et al. LYW1222	BRUN, K, SING
83	SYZ089	Syzygium cf. dyerianum Endau Rompin NP	Malaysia	Peninsular Malaysia, Johor, Endau-Rompin National Park, Peta	Low et al. LYW1233	K, KLU, SING
84	SYZ090	Syzygium cf. scortechinii Endau Rompin NP	Malaysia	Peninsular Malaysia, Johor, Endau-Rompin National Park, Peta	Low et al. LYW1234	K, KLU, SING
85	SYZ091	Syzygium bankense Pasir Panjang Nursery	Singapore	cultivated at the Pasir Panjang Nursery, National Parks Board	Chandrababu SING2018-747	SING
86	SYZ093	Syzygium cf. dyerianum JOHOR	Malaysia	Peninsular Malaysia, Johor, Mersing to Jemaluang road	Low & Tan LYW1124	K, SING
87	SYZ097	Syzygium smithii	Australia	Queensland, Moomin	Gray BG9784	CNS, SING
88	SYZ098	Syzygium mulgraveanum	Australia	Queensland, Tolga	Gray BG9790	CNS, SING
89	SYZ099	Syzygium unipunctatum	Australia	Queensland, Ravenshoe	Gray BG9818	CNS, SING
90	SYZ100	Syzygium aqueum AUSTRALIA	Australia	Queensland, cultivated at the CSIRO - Atherton Arboretum	Gray BG9819	CNS, SING
91	SYZ101	Syzygium floribundum	Australia	Queensland, cultivated at the CSIRO - Atherton Arboretum	Gray BG9821	CNS, SING
92	SYZ102	Syzygium papyraceum	Australia	Queensland, cultivated at the CSIRO - Atherton Arboretum	Gray BG9823	CNS, SING
93	SYZ103	Syzygium hedraiophyllum	Australia	Queensland, Harvey Creek	Gray BG9826	CNS, SING
94	SYZ104	Syzygium bankense BRUNEI	Brunei	Belait District, Liang, Andulau, km-13, Labi road, beside K.N. Nursery (B) Sdn. Bhd.	Low et al. LYW1089	BRUN, K, SING
95	SYZ107	Syzygium cf. mouanum	New Caledonia	South Province	Vasconcelos & Soewarto TV606	K, NOU
96	SYZ108	Syzygium acre	New Caledonia	South Province	Vasconcelos et al. TV613	K, NOU
97	SYZ111	Syzygium viriosum	New Caledonia	unspecified	Vasconcelos et al. TV631	K, NOU
98	SYZ112	Syzygium paniense	New Caledonia	unspecified	Vasconcelos et al. TV632	K, NOU
99	SYZ113	Syzygium bullatum	New Caledonia	unspecified	Vasconcelos et al. TV633	K, NOU
100	SYZ115	Syzygium wagapense	New Caledonia	unspecified	Vasconcelos et al. TV636	K, NOU
101	SYZ122	Syzygium houttuynii	Malaysia	Sabah, Ranau, Kinabalu Park	Mujih et al. SNP37045	K, SNP
102	SYZ123	Syzygium ampullarium	Malaysia	Sabah, Ranau, Kinabalu Park	Mujih et al. SNP37036	K, SNP
103	SYZ125	Syzygium kunstleri SABAH	Malaysia	Sabah, Ranau, Kinabalu Park	Vasconcelos et al. TV725	K, SNP
104	SYZ127	Syzygium eucalyptoides ssp. eucalyptoides	Australia	Queensland, Artemis Station	Gray et al. BG9876	CNS, SING
105	SYZ129	Syzygium alatum	UK	DNA aliquot obtained from the DNA and Tissue Bank, Royal Botanic Gardens Kew	DNA Collection ID: 13398	K
106	SYZ130	Syzygium mamillatum	UK	DNA aliquot obtained from the DNA and Tissue Bank, Royal Botanic Gardens Kew	DNA Collection ID: 25492	MAU
107	SYZ131	Syzygium latifolium	UK	DNA aliquot obtained from the DNA and Tissue Bank, Royal Botanic Gardens Kew	DNA Collection ID: 25764	MAU
108	SYZ132	Syzygium venosum	UK	DNA aliquot obtained from the DNA and Tissue Bank, Royal Botanic Gardens Kew	DNA Collection ID: 25765	MAU
109	SYZ133	Syzygium glomeratum	UK	DNA aliquot obtained from the DNA and Tissue Bank, Royal Botanic Gardens Kew	DNA Collection ID: 25784	MAU
110	SYZ134	Syzygium paniculatum	UK	DNA aliquot obtained from the DNA and Tissue Bank, Royal Botanic Gardens Kew	DNA Collection ID: 34478	K
111	SYZ142	Syzygium oblanceolatum ssp. kihamense	Malaysia	Sabah, Lahad Datu, Ulu Segama Forest Reserve, Danum Valley Conservation Area	Low et al. (Tree ID: 344026)	Danum Valley Conservation Area Field Herbarium, Lahad Datu, Sabah, Malaysia
112	SYZ143	Syzygium cf. lunduense	Malaysia	Sabah, Lahad Datu, Ulu Segama Forest Reserve, Danum Valley Conservation Area	Low et al. (Tree ID: 60519)	Danum Valley Conservation Area Field Herbarium, Lahad Datu, Sabah, Malaysia
113	SYZ145	Syzygium leptostemon	Malaysia	Sabah, Lahad Datu, Ulu Segama Forest Reserve, Danum Valley Conservation Area	Low et al. (Tree ID: 92392)	Danum Valley Conservation Area Field Herbarium, Lahad Datu, Sabah, Malaysia
114	SYZ146	Syzygium polyanthum SABAH	Malaysia	Sabah, Lahad Datu, Ulu Segama Forest Reserve, Danum Valley Conservation Area	Low et al. (Tree ID: 71005)	Danum Valley Conservation Area Field Herbarium, Lahad Datu, Sabah, Malaysia
115	SYZ147	Syzygium acuminatissimum SABAH	Malaysia	Sabah, Lahad Datu, Ulu Segama Forest Reserve, Danum Valley Conservation Area	Low et al. (Tree ID: 231029)	Danum Valley Conservation Area Field Herbarium, Lahad Datu, Sabah, Malaysia
116	SYZ148	Syzygium cf. biniflorum	Malaysia	Sabah, Lahad Datu, Ulu Segama Forest Reserve, Danum Valley Conservation Area	Low et al. (Tree ID: 100227)	Danum Valley Conservation Area Field Herbarium, Lahad Datu, Sabah, Malaysia
117	SYZ149	Syzygium hirtum	Malaysia	Sabah, Lahad Datu, Ulu Segama Forest Reserve, Danum Valley Conservation Area	Low et al. (Tree ID: 193776)	Danum Valley Conservation Area Field Herbarium, Lahad Datu, Sabah, Malaysia
118	SYZ150	Syzygium sp. Danum Valley 1	Malaysia	Sabah, Lahad Datu, Ulu Segama Forest Reserve, Danum Valley Conservation Area	Low et al. (Tree ID: 50065)	Danum Valley Conservation Area Field Herbarium, Lahad Datu, Sabah, Malaysia
119	SYZ151	Syzygium sp. Danum Valley 2	Malaysia	Sabah, Lahad Datu, Ulu Segama Forest Reserve, Danum Valley Conservation Area	Low et al. (Tree ID: 241848)	Danum Valley Conservation Area Field Herbarium, Lahad Datu, Sabah, Malaysia
120	SYZ152	Syzygium perspicuinervium	Malaysia	Sabah, Lahad Datu, Ulu Segama Forest Reserve, Danum Valley Conservation Area	Low et al. (Tree ID: 10448)	Danum Valley Conservation Area Field Herbarium, Lahad Datu, Sabah, Malaysia
121	SYZ155	Syzygium pycnanthum SABAH	Malaysia	Sabah, Lahad Datu, Ulu Segama Forest Reserve, Danum Valley Conservation Area	Low et al. (Tree ID: 290970)	Danum Valley Conservation Area Field Herbarium, Lahad Datu, Sabah, Malaysia
122	SYZ156	Syzygium pustulatum SABAH	Malaysia	Sabah, Lahad Datu, Ulu Segama Forest Reserve, Danum Valley Conservation Area	Low et al. (Tree ID: 261398)	Danum Valley Conservation Area Field Herbarium, Lahad Datu, Sabah, Malaysia
123	SYZ157	Syzygium scortechinii SABAH	Malaysia	Sabah, Lahad Datu, Ulu Segama Forest Reserve, Danum Valley Conservation Area	Low et al. (Tree ID: 393827)	Danum Valley Conservation Area Field Herbarium, Lahad Datu, Sabah, Malaysia
124	SYZ158	Syzygium kunstleri SABAH	Malaysia	Sabah, Lahad Datu, Ulu Segama Forest Reserve, Danum Valley Conservation Area	Low et al. (Tree ID: 60274)	Danum Valley Conservation Area Field Herbarium, Lahad Datu, Sabah, Malaysia
125	SYZ159	Syzygium sp. Danum Valley 3	Malaysia	Sabah, Lahad Datu, Ulu Segama Forest Reserve, Danum Valley Conservation Area	Low et al. (Tree ID: 91328)	Danum Valley Conservation Area Field Herbarium, Lahad Datu, Sabah, Malaysia
126	SYZ160	Syzygium tawahense SABAH	Malaysia	Sabah, Lahad Datu, Ulu Segama Forest Reserve, Danum Valley Conservation Area	Low et al. (Tree ID: 100273)	Danum Valley Conservation Area Field Herbarium, Lahad Datu, Sabah, Malaysia
127	SYZ161	Syzygium kalahiense	Malaysia	Sabah, Lahad Datu, Ulu Segama Forest Reserve, Danum Valley Conservation Area	Low et al. (Tree ID: 262996)	Danum Valley Conservation Area Field Herbarium, Lahad Datu, Sabah, Malaysia
128	SYZ162	Syzygium cf. longiflorum	Malaysia	Sabah, Lahad Datu, Ulu Segama Forest Reserve, Danum Valley Conservation Area	Low et al. (Tree ID: 353739)	Danum Valley Conservation Area Field Herbarium, Lahad Datu, Sabah, Malaysia
129	SYZ163	Syzygium sp. Danum Valley 4	Malaysia	Sabah, Lahad Datu, Ulu Segama Forest Reserve, Danum Valley Conservation Area	Low et al. (Tree ID: 231106)	Danum Valley Conservation Area Field Herbarium, Lahad Datu, Sabah, Malaysia
130	SYZ164	Syzygium creaghii SABAH	Malaysia	Sabah, Lahad Datu, Ulu Segama Forest Reserve, Danum Valley Conservation Area	Low et al. (Tree ID: 91704)	Danum Valley Conservation Area Field Herbarium, Lahad Datu, Sabah, Malaysia
131	SYZ165	Syzygium cleistocalyx	Malaysia	Sabah, Lahad Datu, Ulu Segama Forest Reserve, Danum Valley Conservation Area	Low et al. (Tree ID: 163555)	Danum Valley Conservation Area Field Herbarium, Lahad Datu, Sabah, Malaysia
132	SYZ166	Syzygium barringtonioides SABAH	Malaysia	Sabah, Lahad Datu, Ulu Segama Forest Reserve, Danum Valley Conservation Area	Low et al. LYW1239	K, SING
133	SYZ167	Syzygium cf. syzygioides	Malaysia	Sabah, Lahad Datu, Ulu Segama Forest Reserve, Danum Valley Conservation Area	Low et al. LYW1240	K, SING
134	SYZ168	Syzygium sp. Bogor BG 8	Indonesia	cultivated at the Bogor Botanical Garden	Low et al. (Tree ID: VC-105)	KRB, Living collection of the Bogor Botanical Garden, Bogor, Indonesia
135	SYZ169	Syzygium sp. Bogor BG 9	Indonesia	cultivated at the Bogor Botanical Garden	Low et al. (Tree ID: VC-67)	KRB, Living collection of the Bogor Botanical Garden, Bogor, Indonesia
136	SYZ170	Syzygium sp. Bogor BG 10	Indonesia	cultivated at the Bogor Botanical Garden	Low et al. (Tree ID: VB-113)	KRB, Living collection of the Bogor Botanical Garden, Bogor, Indonesia
137	SYZ171	Syzygium sp. Bogor BG 11	Indonesia	cultivated at the Bogor Botanical Garden	Low et al. (Tree ID: VC-123)	KRB, Living collection of the Bogor Botanical Garden, Bogor, Indonesia
138	SYZ172	Syzygium sp. Bogor BG 12	Indonesia	cultivated at the Bogor Botanical Garden	Low et al. (Tree ID: VIC-324)	KRB, Living collection of the Bogor Botanical Garden, Bogor, Indonesia
139	SYZ173	Syzygium sp. Bogor BG 13	Indonesia	cultivated at the Bogor Botanical Garden	Low et al. (Tree ID: VA-22)	KRB, Living collection of the Bogor Botanical Garden, Bogor, Indonesia
140	SYZ174	Syzygium sp. Bogor BG 14	Indonesia	cultivated at the Bogor Botanical Garden	Low et al. (Tree ID: VA-57)	KRB, Living collection of the Bogor Botanical Garden, Bogor, Indonesia
141	SYZ176	Syzygium sp. Bogor BG 15	Indonesia	cultivated at the Bogor Botanical Garden	Low et al. (Tree ID: VB-20)	KRB, Living collection of the Bogor Botanical Garden, Bogor, Indonesia
142	SYZ177	Syzygium sp. Bogor BG 16	Indonesia	cultivated at the Bogor Botanical Garden	Low et al. (Tree ID: VB-13)	KRB, Living collection of the Bogor Botanical Garden, Bogor, Indonesia
143	SYZ178	Syzygium cf. tetragonum	Vietnam	Lam Dong Province, Bidoup Nui Ba National Park	Athen PA164	DLU, SING
144	SYZ179	Syzygium samarangense	Indonesia	West Papua Province, Manokwari Regency, Amban	Low et al. LYW1278	BO, K, MAN, SING
145	SYZ181	Syzygium sp. Mount Botak	Indonesia	West Papua Province, South Manokwari Regency, Mount Botak	Low et al. LYW1280	BO, K, MAN, SING
146	SYZ182	Syzygium puberulum NEW GUINEA	Indonesia	West Papua Province, Tambrauw Regency, Senopi	Low et al. LYW1285	BO, K, MAN, SING
147	SYZ183	Syzygium pycnanthum PEN MSIA	Malaysia	Peninsular Malaysia, Johor, Gunung Pulai Forest Reserve	Low et al. LYW1317	SING
148	SYZ184	Syzygium antisepticum	Malaysia	Peninsular Malaysia, Johor, Gunung Panti Forest Reserve	Low et al. LYW1319	K, SING
149	SYZ185	Syzygium adelphicum	Indonesia	West Papua Province, Arfak Mountains Regency, Mount Trombok	Low et al. LYW1307	BO, K, MAN, SING
150	SYZ186	Syzygium scortechinii JAVA	Indonesia	West Java Province, Bogor Regency, Dramaga	Mustaqim WAM2294B	Herbarium of the Universitas Jenderal Soedirman, Purwokerto, Indonesia
151	SYZ187	Syzygium pycnanthum JAVA	Indonesia	West Java Province, Bogor Regency, Dramaga	Mustaqim WAM2295	Herbarium of the Universitas Jenderal Soedirman, Purwokerto, Indonesia
152	SYZ189	Syzygium rejangense	Brunei	Temburong District, Amo, Ulu Temburong National Park	Low et al. LYW1180	BRUN, SING
153	SYZ197	Syzygium neolaurifolium	New Caledonia	unspecified	Vasconcelos et al. TV635	K, NOU
154	SYZ200	Syzygium baladense	New Caledonia	unspecified	Vasconcelos et al. TV647	K, NOU
155	SYZ205	Syzygium grande Mount Kinabalu	Malaysia	Sabah, Ranau, Kinabalu Park	Low et al. LYW1270	SING, SNP
156	SYZ210	Syzygium wesa	Australia	Queensland, Robson Creek	Gray BG9980	CNS, SING
157	SYZ211	Syzygium pendens	Singapore	Bukit Timah Nature Reserve	Low et al. (Tree ID: B4-00006)	SING
158	SYZ213	Syzygium sp. 8 sensu Kochummen	Singapore	Bukit Timah Nature Reserve	Low et al. (Tree ID: E2-24246)	SING
159	SYZ214	Syzygium claviflorum AUSTRALIA	Australia	Queensland, Fishers Creek	Gray BG9755	CNS, SING
160	SYZ219	Syzygium canicortex	Australia	Queensland, cultivated at the CSIRO - Atherton Arboretum	Gray & Low BG9845	CNS, SING
161	SYZ220	Syzygium gustavioides	Australia	Queensland, cultivated at the CSIRO - Atherton Arboretum	Gray & Low BG9846	CNS, SING
162	SYZ221	Syzygium apodophyllum	Australia	Queensland, Topaz	Gray et al. BG9862	CNS, SING
163	SYZ222	Syzygium glenum	Australia	Queensland, Daintree National Park	Gray et al. BG9869	CNS, SING
164	SYZ223	Syzygium buettnerianum	Australia	Queensland, Cape York Peninsula, Somerset	Gray et al. BG9888	CNS, SING
165	SYZ228	Syzygium sp. Mount Kinabalu 1	Malaysia	Sabah, Ranau, Kinabalu Park	Low et al. LYW1271	SING, SNP
166	SYZ229	Syzygium cf. dasyphyllum	Malaysia	Sabah, Ranau, Kinabalu Park	Low et al. LYW1258	SING, SNP
167	SYZ231	Syzygium mackinnonianum	Australia	Queensland, McIlwraith Range	Gray et al. BG9803	CNS, SING
168	SYZ235	Syzygium cf. attenuatum	Singapore	Bukit Timah Nature Reserve	Low et al. (Tree ID: G5-11776)	SING
169	SYZ240	Syzygium hemilamprum ssp. hemilamprum	Australia	Northern Territory, cultivated at the George Brown Darwin Botanic Gardens	Cowie 14104	DNA, SING
170	SYZ243	Syzygium velutinum	Brunei	Belait District, Liang, Andulau Forest Reserve	Low et al. LYW1087	BRUN, SING
171	SYZ244	Syzygium rejangense	Brunei	Temburong District, Amo, Ulu Temburong National Park	Low et al. LYW1093	BRUN, SING
172	SYZ245	Syzygium medium	Brunei	Temburong District, Amo, Ulu Temburong National Park	Low et al. LYW1094	BRUN, SING
173	SYZ246	Syzygium creaghii BRUNEI	Brunei	Tutong District, Rambai, Ladan Hills Forest Reserve	Low et al. LYW1172	BRUN, SING
174	SYZ248	Syzygium banksii	Australia	Queensland, Jardine River	Gray et al. BG9895	CNS, SING
175	SYZ251	Syzygium fibrosum AUSTRALIA	Australia	Queensland, cultivated at the CSIRO - Atherton Arboretum	Gray BG9786	CNS, SING
176	SYZ254	Syzygium cryptophlebium	Australia	Queensland, Atherton	Gray BG9816	CNS, SING
177	SYZ257	Syzygium angophoroides	Australia	Queensland, cultivated at the CSIRO - Atherton Arboretum	Gray & Low BG9828	CNS, SING
178	SYZ259	Syzygium cf. claviflorum AUSTRALIA	Australia	Queensland, cultivated at the CSIRO - Atherton Arboretum	Gray & Low BG9831	CNS, SING
179	SYZ260	Syzygium xerampelinum	Australia	Queensland, cultivated at the CSIRO - Atherton Arboretum	Gray & Low BG9832	CNS, SING
180	SYZ264	Syzygium sayeri	Australia	Queensland, cultivated at the CSIRO - Atherton Arboretum	Gray & Low BG9839	CNS, SING
181	SYZ265	Syzygium trachyphloium	Australia	Queensland, cultivated at the CSIRO - Atherton Arboretum	Gray & Low BG9841	CNS, SING
182	SYZ268	Syzygium erythrocalyx	Australia	Queensland, Topaz	Gray et al. BG9851	CNS, SING
183	SYZ269	Syzygium endophloium	Australia	Queensland, Topaz	Gray et al. BG9857	CNS, SING
184	SYZ271	Syzygium sharoniae	Australia	Queensland, Daintree National Park	Gray et al. BG9871	CNS, SING
185	SYZ277	Syzygium longipes	Indonesia	West Papua, South Sorong Regency, Teminabuan	Low et al. LYW1335	BO, K, MAN, SING
186	SYZ278	Syzygium cladopterum	Indonesia	West Papua, South Sorong Regency, Teminabuan	Low et al. LYW1334	BO, K, MAN, SING
187	SYZ279	Syzygium trachyanthum	Indonesia	West Papua, South Sorong Regency, Teminabuan	Low et al. LYW1340	BO, K, MAN, SING
188	SYZ280	Syzygium versteegii	Indonesia	West Papua, South Sorong Regency, Teminabuan	Low et al. LYW1342	BO, K, MAN, SING
189	SYZ281	Syzygium longipes	Indonesia	West Papua, South Sorong Regency, Sawiat	Low et al. LYW1343	BO, K, MAN, SING
190	SYZ282	Syzygium saliciforme	Indonesia	West Papua, South Sorong Regency, Sawiat	Low et al. LYW1344	BO, K, MAN, SING
191	SYZ283	Syzygium sp. West Papua 1	Indonesia	West Papua, South Sorong Regency, Sawiat	Low et al. LYW1345	BO, K, MAN, SING
192	SYZ286	Syzygium sp. West Papua 2	Indonesia	West Papua, South Sorong Regency, Teminabuan	Low et al. LYW1338	BO, K, MAN, SING
193	SYZ287	Syzygium roemeri	Indonesia	West Papua, South Sorong Regency, Sawiat	Low et al. LYW1347	BO, K, MAN, SING
194	SYZ297	Syzygium sp. West Papua 3	Indonesia	West Papua, South Sorong Regency, Teminabuan	Low et al. LYW1337	BO, K, MAN, SING
195	SYZ299	Syzygium claviflorum var. maingayi	Malaysia	Johor, Endau Rompin National Park	Low et al. (Shell 5-Sp. 15)	K, KLU, SING
196	SYZ300	Syzygium sp. Endau Rompin NP 1	Malaysia	Johor, Endau Rompin National Park	Low et al. (TLH B-Sp. 11)	K, KLU, SING
197	SYZ309	Syzygium aromaticum	Singapore	cultivated at the Singapore Botanic Gardens	Low (Tree ID: LD00/5398*A)	SING, Living collection of the Singapore Botanic Gardens, Singapore
198	SYZ310	Syzygium cf. racemosum	Singapore	Bukit Timah Nature Reserve	Low et al. (Tree ID: BTBT8998)	SING
199	SYZ311	Syzygium batadamba	Sri Lanka	Sri Pada	Jayasinghe HDJ354	PDA
200	SYZ312	Syzygium neesianum	Sri Lanka	Langkagama	Jayasinghe HDJ449	PDA
201	SYZ313	Syzygium montisadam	Sri Lanka	Sri Pada	Jayasinghe HDJ361	PDA
202	SYZ314	Syzygium rotundifolium	Sri Lanka	Horton Plains	Jayasinghe HDJ134	PDA
203	SYZ315	Syzygium alubo	Sri Lanka	Sinharaja	Jayasinghe HDJ319	PDA
204	SYZ316	Syzygium caryophyllatum	Sri Lanka	Yatihena	Jayasinghe HDJ139	PDA
205	SYZ317	Syzygium kanneliyensis	Sri Lanka	Kanneliya	Jayasinghe HDJ292	PDA
206	SYZ318	Syzygium amphoraecarpus	Sri Lanka	Pitawala	Jayasinghe HDJ264	PDA
207	SYZ319	Syzygium cumini	Brunei	Belait District, Seria	Low et al. LYW1363	BRUN, SING
208	SYZ323	Syzygium dansiei	Australia	Queensland, Windsor Tableland	Gray & Nowochatko BG9756	CNS, SING
209	SYZ324	Syzygium puberulum AUSTRALIA	Australia	Queensland, cultivated at the CSIRO - Atherton Arboretum	Gray et al. BG9900	CNS, SING
210	SYZ325	Syzygium kuranda	Australia	Queensland, cultivated at the CSIRO - Atherton Arboretum	Gray & Low BG9836	CNS, SING
211	SYZ326	Syzygium leuhmanii	Australia	Queensland, Ravenshoe	Gray et al. BG9984	CNS, SING
212	SYZ327	Syzygium endophloium	Australia	Queensland, Mt Lewis Road	Gray et al. BG9914	CNS, SING
213	SYZ328	Syzygium bungadinnia	Australia	Queensland, cultivated at the CSIRO - Atherton Arboretum	Gray & Low BG9830	CNS, SING
214	SYZ329	Syzygium alliiligneum	Australia	Queensland, cultivated at the CSIRO - Atherton Arboretum	Gray & Low BG9835	CNS, SING
215	SYZ330	Syzygium divaricatum	Australia	Queensland, cultivated at the CSIRO - Atherton Arboretum	Gray & Low BG9834	CNS, SING
216	SYZ331	Syzygium armstrongii	Australia	Queensland, cultivated at the CSIRO - Atherton Arboretum	Gray & Low BG9833	CNS, SING
217	SYZ332	Syzygium wilsonii ssp. epigaeum	Australia	Queensland, cultivated at the CSIRO - Atherton Arboretum	Gray BG9815	CNS, SING
218	SYZ333	Syzygium suborbiculare	Australia	Queensland, cultivated at the CSIRO - Atherton Arboretum	Gray & Low BG9827	CNS, SING
219	SYZ334	Syzygium australe	Australia	Queensland, cultivated at the CSIRO - Atherton Arboretum	Gray & Low BG9843	CNS, SING
220	SYZ335	Syzygium cf. griffithii	Singapore	Bukit Timah	Low et al. (Tree ID: BTBT2189)	SING
221	SYZ336	Syzygium oleosum	Australia	Queensland, Herberton Range State Forest	Gray et al. BG9985	CNS, SING
222	SYZ337	Syzygium pseudofastigiatum	Australia	Queensland, cultivated at the CSIRO - Atherton Arboretum	Gray BG9820	CNS, SING
223	SYZ338	Syzygium branderhorstii	Australia	Queensland, Mareeba, cultivated at a private garden	Gray et al. BG9988	CNS, SING
224	SYZ340	Syzygium multibracteolatum SARAWAK	Malaysia	Sarawak, Bako National Park	Low et al. LYW1365	SING
225	SYZ341	Syzygium ngoyense	New Caledonia	South Province	Vasconcelos et al. TV599	K, NOU
226	SYZ342	Syzygium toninense	New Caledonia	unspecified	Vasconcelos et al. TV629	K, NOU
227	SYZ343	Syzygium eucalyptoides ssp. bleeseri	Australia	Northern Territory, Jabiru	de Groot & Low s.n.	SING
228	SYZ344	Syzygium medium	Brunei	Temburong District, Amo, Ulu Temburong National Park	Low et al. LYW966	BRUN, SING
229	SYZ345	Syzygium argyropedicum	Australia	Queensland, Iron Range National Park	Gray et al. BG9902	CNS, SING
230	SYZ346	Syzygium rubrimolle	Australia	Queensland, Laura, Split Rock	Gray et al. BG9907	CNS, SING
231	SYZ347	Syzygium spissifolium	Malaysia	Peninsular Malaysia, Pahang, Gunung Ulu Kali	Low et al. LYW1148	K, KLU, SING
232	SYZ348	Syzygium urceolatum ssp. palembanicum	Malaysia	Sabah, Lahad Datu, Ulu Segama Forest Reserve, Danum Valley Conservation Area	Low et al. (Tree ID: 83638)	Danum Valley Conservation Area Field Herbarium, Lahad Datu, Sabah, Malaysia
233	SYZ349	Syzygium imperiale	Malaysia	Sabah, Lahad Datu, Ulu Segama Forest Reserve, Danum Valley Conservation Area	Low et al. (Tree ID: 70485)	Danum Valley Conservation Area Field Herbarium, Lahad Datu, Sabah, Malaysia
234	SYZ350	Syzygium forte ssp. forte	Australia	Queensland, Cape York Peninsula, Somerset	Gray BG9792	CNS, SING
235	SYZ351	Syzygium forte ssp. potamophilum	Australia	Queensland, Cape York Peninsula, Pascoe River	Gray et al. BG9898	CNS, SING
236	SYZ352	Syzygium subcrenatum	Singapore	Bukit Timah Nature Reserve	Low et al. (Tree ID: BTBT6884)	SING
237	SYZ353	Syzygium austrocaledonicum	New Caledonia	South Province	Vasconcelos et al. TV597	K, NOU
238	SYZ354	Syzygium neocaledonicum	New Caledonia	unspecified	Vasconcelos et al. TV652	K, NOU
239	SYZ355	Syzygium malaccense AUSTRALIA	Australia	Queensland, Shiptons Flat	Gray BG9766	CNS, SING
240	SYZ356	Syzygium sarmentosum	New Caledonia	unspecified	Vasconcelos et al. TV644	K, NOU
241	SYZ357	Syzygium guillauminii	New Caledonia	unspecified	Vasconcelos et al. TV643	K, NOU
242	SYZ358	Syzygium versteegii	Indonesia	West Papua Province, South Manokwari Regency, Ransiki	Low et al. LYW1279	BO, K, MAN, SING
243	SYZ359	Syzygium pachycladum	Indonesia	West Papua Province, South Manokwari Regency, Ransiki	Low et al. LYW1308	BO, K, MAN, SING
244	SYZ360	Syzygium garcinioides	Indonesia	West Papua Province, Maybrat Regency, Ayamaru	Low et al. LYW1320	BO, K, MAN, SING
245	SYZ361	Syzygium sp. West Papua 4	Indonesia	West Papua Province, Maybrat Regency, Ayamaru	Low et al. LYW1328	BO, K, MAN, SING
246	SYZ362	Syzygium sp. West Papua 5	Indonesia	West Papua, South Sorong Regency, Teminabuan	Low et al. LYW1339	BO, K, MAN, SING
247	SYZ363	Syzygium effusum	Indonesia	West Papua Province, Maybrat Regency, Ayamaru	Low et al. LYW1333	BO, K, MAN, SING
248	SYZ364	Syzygium cf. tierneyanum BIAK	Indonesia	Papua Province, Biak	Low et al. LYW1382	BO, K, MAN, SING
249	SYZ365	Syzygium cf. furfuraceum	Indonesia	Papua Province, Biak	Low et al. LYW1385	BO, K, MAN, SING
250	SYZ366	Syzygium sp. Biak 1	Indonesia	Papua Province, Biak	Low et al. LYW1386	BO, K, MAN, SING
251	SYZ367	Syzygium sp. Biak 2	Indonesia	Papua Province, Biak	Low et al. LYW1388	BO, K, MAN, SING
252	SYZ368	Syzygium sp. Biak 3	Indonesia	Papua Province, Biak	Low et al. LYW1387	BO, K, MAN, SING
253	SYZ369	Syzygium sp. West Papua 6	Indonesia	West Papua Province, South Manokwari Regency, Momiwaren	Low et al. LYW1389	BO, K, MAN, SING
254	SYZ371	Syzygium tripetalum	New Caledonia	unspecified	Vasconcelos et al. TV630	K, NOU
255	SYZ373	Syzygium bamagense	Australia	Queensland, Cape York Peninsula, Somerset	Gray et al. BG9882	CNS, SING
256	SYZ375	Syzygium johnsonii	Australia	Queensland, Topaz	Gray et al. BG9861	CNS, SING
257	SYZ382	Syzygium sp. Lesser Sunda 1	Indonesia	Nusa Tenggara Barat Province, Sumbawa Barat Regency, Mataiyang village	Trethowan et al. (Tree ID: 91003)	BO, K
258	SYZ383	Syzygium sp. Lesser Sunda 2	Indonesia	Nusa Tenggara Barat Province, Sumbawa Barat Regency, Mataiyang village	Trethowan et al. (Tree ID: 1233)	BO, K
259	SYZ384	Syzygium sp. Lesser Sunda 3	Indonesia	Nusa Tenggara Barat Province, Sumbawa Barat Regency, Mataiyang village	Trethowan et al. (Tree ID: 2597)	BO, K
260	SYZ385	Syzygium sp. Lesser Sunda 4	Indonesia	Nusa Tenggara Barat Province, Sumbawa Barat Regency, Mataiyang village	Trethowan et al. (Tree ID: 2552)	BO, K
261	SYZ386	Syzygium sp. Lesser Sunda 5	Indonesia	Nusa Tenggara Barat Province, Sumbawa Barat Regency, Mataiyang village	Trethowan et al. (Tree ID: 2714)	BO, K
262	SYZ387	Syzygium sp. Lesser Sunda 6	Indonesia	Nusa Tenggara Barat Province, Sumbawa Barat Regency, Cagar Alam Pedauh	Trethowan et al. (Tree ID: 2745)	BO, K
263	SYZ388	Syzygium sp. Lesser Sunda 7	Indonesia	Nusa Tenggara Barat Province, Sumbawa Barat Regency, Cagar Alam Pedauh	Trethowan et al. (Tree ID: 2746)	BO, K
264	SYZ389	Syzygium sp. Lesser Sunda 8	Indonesia	Nusa Tenggara Barat Province, Sumbawa Barat Regency, Cagar Alam Pedauh	Trethowan et al. (Tree ID: 3043)	BO, K
265	SYZ390	Syzygium sp. Lesser Sunda 9	Indonesia	Nusa Tenggara Barat Province, Sumbawa Barat Regency, Cagar Alam Pedauh	Trethowan et al. (Tree ID: Ex 89)	BO, K
266	SYZ391	Syzygium buxifolium Iriomote	Japan	Iriomote Island	Naiki 9626	Herbarium of the Iriomote Station, Tropical Biosphere Research Center, University of the Ryukyus, Okinawa, Japan
267	SYZ392	Metrosideros nervulosa	UK	cultivated at the Royal Botanic Gardens, Kew	Lucas (Tree ID: 1972-2587)	K, Living collection of the Royal Botanic Gardens, Kew, UK
268	SYZ393	Metrosideros excelsa	UK	cultivated at the Royal Botanic Gardens, Kew	Lucas (Tree ID: 1989-2659)	K, Living collection of the Royal Botanic Gardens, Kew, UK
269	SYZ394	Syzygium mauritianum	UK	cultivated at the Royal Botanic Gardens, Kew	Lucas (Tree ID: 2008-1697)	K, Living collection of the Royal Botanic Gardens, Kew, UK
270	SYZ395	Syzygium guehoi	UK	cultivated at the Royal Botanic Gardens, Kew	Lucas (Tree ID: 2010-1964)	K, Living collection of the Royal Botanic Gardens, Kew, UK
271	SYZ396	Syzygium velarum	Australia	Queensland, Cape York Peninsula, Somerset	Gray et al. BG9885	CNS, SING
272	SYZ397	Eugenia reinwardtiana	Singapore	cultivated at the Singapore Botanic Gardens	Low (Tree ID: RB20091336*E)	SING, Living collection of the Singapore Botanic Gardens, Singapore
273	SYZ398	Syzygium amplum	Indonesia	West Papua Province, South Manokwari Regency, Nenei	Low et al. LYW1312	BO, K, MAN, SING
274	SYZ399	Syzygium suberosum	Indonesia	West Papua Province, South Manokwari Regency, Nenei	Low et al. LYW1313	BO, K, MAN, SING
275	SYZ400	Syzygium taeniatum	Indonesia	West Papua Province, Maybrat Regency, Ayamaru	Low et al. LYW1322	BO, K, MAN, SING
276	SYZ401	Syzygium tympananthum	Indonesia	West Papua Province, Maybrat Regency, Ayamaru	Low et al. LYW1324	BO, K, MAN, SING
277	SYZ406	Syzygium conglomeratum	Singapore	Mandai	Tan SING2019-1315	SING
278	SFG006	Syzygium pustulatum SINGAPORE	Singapore	Bukit Timah Nature Reserve	Niissalo et al. (Tree ID: A1-20029)	SING
279	SFG029	Syzygium cf. filiforme	Singapore	Bukit Timah Nature Reserve	Niissalo et al. (Tree ID: B2-2146)	SING
280	SFG041	Syzygium glaucum	Singapore	Bukit Timah Nature Reserve	Niissalo et al. (Tree ID: A2-7617)	SING
281	SFG097	Syzygium nigricans	Singapore	Bukit Timah Nature Reserve	Niissalo et al. (Tree ID: B1-21036)	SING
282	SFG159	Syzygium pseudoformosum	Singapore	Bukit Timah Nature Reserve	Niissalo et al. (Tree ID: B3-21413)	SING
283	SFG183	Syzygium chloranthum	Singapore	Bukit Timah Nature Reserve	Niissalo et al. (Tree ID: A2-7518)	SING
284	SFG235	Syzygium linocieroideum	Singapore	Bukit Timah Nature Reserve	Niissalo et al. (Tree ID: D3-6933)	SING
285	SFG238	Syzygium cinereum	Singapore	Bukit Timah Nature Reserve	Niissalo et al. (Tree ID: D3-6527)	SING
286	SFG262	Syzygium sp. A	Singapore	Bukit Timah Nature Reserve	Niissalo et al. (Tree ID: F3-6034)	SING
287	SFG374	Syzygium cf. attenuatum	Singapore	Bukit Timah Nature Reserve	Niissalo et al. (Tree ID: G5-11776)	SING
288	SFG386	Syzygium sp. A	Singapore	Bukit Timah Nature Reserve	Niissalo et al. (Tree ID: M2-5506)	SING
289	SFG413	Syzygium sp. 18	Singapore	Bukit Timah Nature Reserve	Niissalo et al. (Tree ID: G5-11996)	SING
290	SFG418	Syzygium polyanthum SINGAPORE	Singapore	Bukit Timah Nature Reserve	Niissalo et al. SING2019-399	SING
291	SFG493	Syzygium cf. pyrifolium	Singapore	Bukit Timah Nature Reserve	Niissalo SING2019-335	SING
292	SFG609	Syzygium cf. attenuatum	Singapore	Bukit Timah Nature Reserve	Niissalo et al. SING2019-549	SING
