# Supplementary material for: Genomic insights into rapid speciation within the world’s largest tree genus Syzygium
Source: Nat Commun. 2022 Sep 12;13:5031. doi: 10.1038/s41467-022-32637-x (PMC9468008; doi:10.1038/s41467-022-32637-x)
Supplement: Supplementary file 5 — Supplementary Data 2 [file 41467_2022_32637_MOESM5_ESM.xlsx]

## Sheet: Sheet1
Full_Scientific_Name	New_Scientific_Name	Assembly_size	Assembly_size_in_Mbp	N50	BUSCO
SFG00006_Syzygium_pustulatum	SFG006_S_pustulatum_SINGAPORE	405242918	405.243	25358	C:93.2%[S:91.1%,D:2.1%],F:3.8%,M:3.0%,n:2326
SFG00029_Syzygium_filiforme_kilat	SFG029_S_cf_filiforme	516678990	516.679	17552	C:91.8%[S:89.1%,D:2.7%],F:4.0%,M:4.2%,n:2326
SFG00041_Syzygium_glaucum	SFG041_S_glaucum	494521068	494.521	21325	C:92.5%[S:88.7%,D:3.8%],F:4.2%,M:3.3%,n:2326
SFG00097_Syzygium_nigricans	SFG097_S_nigricans	454866549	454.867	24648	C:93.4%[S:90.9%,D:2.5%],F:3.7%,M:2.9%,n:2326
SFG00159_Syzygium_pseudoformosum	SFG159_S_pseudoformosum	403137252	403.137	22479	C:92.5%[S:90.2%,D:2.3%],F:3.7%,M:3.8%,n:2326
SFG00183_Syzygium_chloranthum	SFG183_S_chloranthum	444433398	444.433	17856	C:92.1%[S:89.3%,D:2.8%],F:4.3%,M:3.6%,n:2326
SFG00235_Syzygium_linoceroides	SFG235_S_linocieroideum	448557613	448.558	22331	C:93.4%[S:90.8%,D:2.6%],F:3.3%,M:3.3%,n:2326
SFG00238_Syzygium_cinereum	SFG238_S_cinereum	474889696	474.89	25622	C:93.1%[S:90.3%,D:2.8%],F:3.7%,M:3.2%,n:2326
SFG00262_Syzygium_pauper	SFG262_S_spA	448116852	448.117	20327	C:90.8%[S:88.1%,D:2.7%],F:5.5%,M:3.7%,n:2326
SFG00374_Syzygium_singaporense	SFG374_S_cf_attenuatum	407463928	407.464	26973	C:94.5%[S:92.1%,D:2.4%],F:2.8%,M:2.7%,n:2326
SFG00386_Syzygium_cf_pendens	SFG386_S_spA	446593155	446.593	23821	C:92.1%[S:89.3%,D:2.8%],F:4.5%,M:3.4%,n:2326
SFG00413_Syzygium_sp18	SFG413_S_sp18	362442136	362.442	32923	C:94.0%[S:91.8%,D:2.2%],F:3.4%,M:2.6%,n:2326
SFG00418_Syzygium_polyanthum	SFG418_S_polyanthum_SINGAPORE	357429816	357.43	35751	C:94.5%[S:92.9%,D:1.6%],F:2.7%,M:2.8%,n:2326
SFG00493_Syzygium_cf_pyrifolium	SFG493_S_cf_pyrifolium	621135915	621.136	10150	C:84.2%[S:78.9%,D:5.3%],F:6.0%,M:9.8%,n:2326
SFG00609_Syzygium_attenuatum	SFG609_S_cf_attenuatum	430477651	430.478	19315	C:92.3%[S:89.9%,D:2.4%],F:4.3%,M:3.4%,n:2326
SYZ_1_Syzygium_pycnanthum	SYZ001_S_pycnanthum_SINGAPORE	499882582	499.883	17716	C:91.0%[S:88.6%,D:2.4%],F:3.6%,M:5.4%,n:2326
SYZ_2_Syzygium_lineatum	SYZ002_S_cerasiforme	492110352	492.11	15315	C:90.9%[S:88.1%,D:2.8%],F:4.5%,M:4.6%,n:2326
SYZ_3_Syzygium_rugosum	SYZ003_S_rugosum	451213020	451.213	23100	C:94.4%[S:91.7%,D:2.7%],F:2.9%,M:2.7%,n:2326
SYZ_4_Syzygium_subdecussatum	SYZ004_S_subdecussatum	473095412	473.095	22530	C:92.6%[S:89.4%,D:3.2%],F:4.5%,M:2.9%,n:2326
SYZ_5_Syzygium_acuminatissimum	SYZ005_S_acuminatissimum_SINGAPORE	359965120	359.965	27593	C:94.4%[S:92.5%,D:1.9%],F:2.9%,M:2.7%,n:2326
SYZ_6_Syzygium_syzygioides	SYZ006_S_syzygioides	586591521	586.592	14525	C:90.0%[S:84.1%,D:5.9%],F:3.9%,M:6.1%,n:2326
SYZ_7_Syzygium_zeylanicum	SYZ007_S_zeylanicum_SINGAPORE	389788607	389.789	24702	C:94.3%[S:91.8%,D:2.5%],F:3.3%,M:2.4%,n:2326
SYZ_8_Syzygium_duthieanum	SYZ008_S_duthieanum	505970216	505.97	20064	C:92.8%[S:89.7%,D:3.1%],F:3.6%,M:3.6%,n:2326
SYZ_9_Syzygium_filiforme	SYZ009_S_filiforme	463726376	463.726	15649	C:89.1%[S:86.5%,D:2.6%],F:6.2%,M:4.7%,n:2326
SYZ_10_Syzygium_nigricans	SYZ010_S_nigricans	478331947	478.332	27349	C:93.3%[S:90.3%,D:3.0%],F:3.6%,M:3.1%,n:2326
SYZ_11_Syzygium_grande	SYZ011_S_grande_SINGAPORE	470243555	470.244	21691	C:93.2%[S:90.2%,D:3.0%],F:4.2%,M:2.6%,n:2326
SYZ_12_Syzygium_jambos	SYZ012_S_jambos_SingaporeBG	593479953	593.48	11786	C:90.4%[S:86.5%,D:3.9%],F:4.1%,M:5.5%,n:2326
SYZ_13_Syzygium_sp_1	SYZ013_S_SULAWESI1	471685899	471.686	15384	C:89.7%[S:87.9%,D:1.8%],F:6.0%,M:4.3%,n:2326
SYZ_14_Syzygium_sp_2	SYZ014_S_SULAWESI2	400624948	400.625	17704	C:89.5%[S:87.0%,D:2.5%],F:6.1%,M:4.4%,n:2326
SYZ_15_Syzygium_sp_3	SYZ015_S_SULAWESI3	675978475	675.978	5959	C:83.0%[S:77.2%,D:5.8%],F:6.8%,M:10.2%,n:2326
SYZ_16_Syzygium_sp_4	SYZ016_S_SULAWESI4	474170039	474.17	15125	C:86.3%[S:83.5%,D:2.8%],F:7.1%,M:6.6%,n:2326
SYZ_17_Syzygium_cf_balgooyi	SYZ017_S_cf_balgooyi	454664938	454.665	15601	C:86.2%[S:83.7%,D:2.5%],F:7.4%,M:6.4%,n:2326
SYZ_18_Syzygium_cf_sp	SYZ018_S_zeylanicum_SULAWESI	427402731	427.403	11265	C:83.4%[S:81.4%,D:2.0%],F:8.8%,M:7.8%,n:2326
SYZ_19_Syzygium_cf_sp	SYZ019_S_SULAWESI5	458582559	458.583	13113	C:83.5%[S:81.0%,D:2.5%],F:9.7%,M:6.8%,n:2326
SYZ_20_Syzygium_cf_sp	SYZ020_S_SULAWESI6	690929617	690.93	1692	C:26.9%[S:25.8%,D:1.1%],F:24.4%,M:48.7%,n:2326
SYZ_22_Syzygium_sp_10	SYZ022_S_SULAWESI7	600964834	600.965	2220	C:36.8%[S:36.1%,D:0.7%],F:25.0%,M:38.2%,n:2326
SYZ_23_Syzygium_cf_sp	SYZ023_S_SULAWESI8	588634653	588.635	8428	C:83.2%[S:78.6%,D:4.6%],F:6.0%,M:10.8%,n:2326
SYZ_24_Syzygium_sp_13	SYZ024_S_SULAWESI9	600301138	600.301	5604	C:82.1%[S:79.9%,D:2.2%],F:8.9%,M:9.0%,n:2326
SYZ_25_Syzygium_sp_15	SYZ025_S_SULAWESI10	454861777	454.862	17148	C:89.6%[S:87.6%,D:2.0%],F:5.4%,M:5.0%,n:2326
SYZ_26_Syzygium_ngadimanianum	SYZ026_S_ngadimanianum	423193515	423.194	34080	C:94.5%[S:92.3%,D:2.2%],F:2.5%,M:3.0%,n:2326
SYZ_27_Syzygium_pachyphyllum	SYZ027_S_pachyphyllum	444914302	444.914	20898	C:92.0%[S:88.9%,D:3.1%],F:4.3%,M:3.7%,n:2326
SYZ_28_Syzygium_ridleyi	SYZ028_S_ridleyi	356235988	356.236	21880	C:92.9%[S:91.1%,D:1.8%],F:3.7%,M:3.4%,n:2326
SYZ_29_Syzygium_chloranthum	SYZ029_S_chloranthum	471629875	471.63	19341	C:91.7%[S:89.2%,D:2.5%],F:4.2%,M:4.1%,n:2326
SYZ_30_Syzygium_sexangulata	SYZ030_S_BogorBG1	429595543	429.596	12069	C:86.2%[S:84.3%,D:1.9%],F:7.4%,M:6.4%,n:2326
SYZ_31_Syzygium_longipes	SYZ031_S_BogorBG2	467086145	467.086	14086	C:87.5%[S:84.5%,D:3.0%],F:8.0%,M:4.5%,n:2326
SYZ_32_Syzygium_bankense	SYZ032_S_bankense_BogorBG	391118100	391.118	20934	C:92.4%[S:90.2%,D:2.2%],F:4.1%,M:3.5%,n:2326
SYZ_33_Syzygium_argyrocalyx	SYZ033_S_BogorBG3	559348955	559.349	14655	C:88.6%[S:83.8%,D:4.8%],F:4.8%,M:6.6%,n:2326
SYZ_34_Syzygium_suringarianum	SYZ034_S_BogorBG4	441440065	441.44	19662	C:91.8%[S:89.1%,D:2.7%],F:4.5%,M:3.7%,n:2326
SYZ_35_Syzygium_sumatranum	SYZ035_S_BogorBG5	474681826	474.682	19396	C:91.1%[S:88.6%,D:2.5%],F:5.1%,M:3.8%,n:2326
SYZ_36_Syzygium_paucipunctatum	SYZ036_S_BogorBG6	399420199	399.42	17926	C:88.5%[S:86.5%,D:2.0%],F:6.5%,M:5.0%,n:2326
SYZ_38_Syzygium_polycephaloides	SYZ038_S_BogorBG7	423104456	423.104	15315	C:87.0%[S:84.5%,D:2.5%],F:7.5%,M:5.5%,n:2326
SYZ_39_Syzygium_pendula	SYZ039_S_fibrosum_BogorBG	432975445	432.975	14739	C:86.8%[S:83.7%,D:3.1%],F:7.9%,M:5.3%,n:2326
SYZ_41_Syzygium_buxifolium	SYZ041_S_buxifolium_Yonaguni	495241424	495.241	7185	C:73.3%[S:71.5%,D:1.8%],F:14.5%,M:12.2%,n:2326
SYZ_42_Syzygium_buxifolium	SYZ042_S_buxifolium_Ishigaki	473732232	473.732	9382	C:79.5%[S:77.5%,D:2.0%],F:12.0%,M:8.5%,n:2326
SYZ_43_Syzygium_buxifolium	SYZ043_S_buxifolium_Hahajima	546595196	546.595	10809	C:86.4%[S:82.4%,D:4.0%],F:5.7%,M:7.9%,n:2326
SYZ_44_Syzygium_buxifolium	SYZ044_S_buxifolium_Yaku	737598259	737.598	1285	C:22.4%[S:21.5%,D:0.9%],F:24.3%,M:53.3%,n:2326
SYZ_45_Syzygium_buxifolium	SYZ045_S_buxifolium_Chichijima	541264901	541.265	12167	C:88.3%[S:83.1%,D:5.2%],F:4.6%,M:7.1%,n:2326
SYZ_46_Syzygium_buxifolium	SYZ046_S_buxifolium_Chichijima	457878828	457.879	15379	C:89.1%[S:86.5%,D:2.6%],F:6.1%,M:4.8%,n:2326
SYZ_47_Syzygium_owariense	SYZ047_S_owariense	495321013	495.321	13332	C:84.8%[S:82.7%,D:2.1%],F:8.0%,M:7.2%,n:2326
SYZ_48_Syzygium_guineense_ssp_huilleense	SYZ048_S_guineense_ssp_huilleense	520744774	520.745	11472	C:87.9%[S:85.1%,D:2.8%],F:6.2%,M:5.9%,n:2326
SYZ_49_Syzygium_cordatum_ssp_cordatum	SYZ049_S_cordatum_ssp_cordatum	460605234	460.605	11955	C:85.1%[S:82.9%,D:2.2%],F:8.5%,M:6.4%,n:2326
SYZ_51_Syzygium_zeylanicum	SYZ051_S_zeylanicum_THAILAND	404607756	404.608	14978	C:88.1%[S:85.8%,D:2.3%],F:7.2%,M:4.7%,n:2326
SYZ_52_Syzygium_sp	SYZ052_S_FIJI1	406498906	406.499	17323	C:87.5%[S:85.0%,D:2.5%],F:7.4%,M:5.1%,n:2326
SYZ_53_Syzygium_sp	SYZ053_S_FIJI2	456875438	456.875	21132	C:93.1%[S:91.2%,D:1.9%],F:3.5%,M:3.4%,n:2326
SYZ_54_Syzygium_gilletii	SYZ054_S_gilletii	451232700	451.233	17124	C:90.2%[S:88.1%,D:2.1%],F:5.2%,M:4.6%,n:2326
SYZ_55_Syzygium_fratris	SYZ055_S_fratris	452643502	452.644	16443	C:90.6%[S:88.2%,D:2.4%],F:4.2%,M:5.2%,n:2326
SYZ_56_Syzygium_sp	SYZ056_S_BellPeak	395584423	395.584	32787	C:95.1%[S:92.6%,D:2.5%],F:2.0%,M:2.9%,n:2326
SYZ_57_Syzygium_fullagarii	SYZ057_S_fullagarii	348278986	348.279	44708	C:90.2%[S:88.2%,D:2.0%],F:4.9%,M:4.9%,n:2326
SYZ_58_Syzygium_fullagarii	SYZ058_S_fullagarii	330772928	330.773	56870	C:94.0%[S:92.0%,D:2.0%],F:3.6%,M:2.4%,n:2326
SYZ_59_Syzygium_cormiflorum_smooth	SYZ059_S_cormiflorum_Robson	389066374	389.066	22695	C:91.5%[S:89.4%,D:2.1%],F:5.1%,M:3.4%,n:2326
SYZ_60_Syzygium_cormiflorum_rough	SYZ060_S_cormiflorum_EllaBay	411538742	411.539	21544	C:91.1%[S:88.3%,D:2.8%],F:5.0%,M:3.9%,n:2326
SYZ_61_Syzygium_cormiflorum_rough2	SYZ061_S_cormiflorum_Windsor	446063376	446.063	5655	C:65.1%[S:63.3%,D:1.8%],F:18.9%,M:16.0%,n:2326
SYZ_62_Syzygium_monimioides	SYZ062_S_monimioides	361319587	361.32	26633	C:93.7%[S:91.2%,D:2.5%],F:3.4%,M:2.9%,n:2326
SYZ_63_Syzygium_graveolens	SYZ063_S_graveolens	337430931	337.431	28656	C:93.5%[S:91.4%,D:2.1%],F:3.7%,M:2.8%,n:2326
SYZ_64_Syzygium_megacarpum	SYZ064_S_malaccense_CairnsBG	563937296	563.937	11524	C:84.9%[S:82.3%,D:2.6%],F:6.5%,M:8.6%,n:2326
SYZ_65_Syzygium_erythrodoxum	SYZ065_S_erythrodoxum	489059602	489.06	14187	C:90.9%[S:87.6%,D:3.3%],F:4.2%,M:4.9%,n:2326
SYZ_66_Syzygium_hemilampra_ssp_orophylla	SYZ066_S_hemilamprum_ssp_orophilum	383467711	383.468	23351	C:92.7%[S:90.2%,D:2.5%],F:2.7%,M:4.6%,n:2326
SYZ_67_Syzygium_macrilraithianum	SYZ067_S_macilwraithianum	563876611	563.877	11195	C:80.2%[S:77.4%,D:2.8%],F:9.4%,M:10.4%,n:2326
SYZ_68_Syzygium_monospermum	SYZ068_S_monospermum	387670159	387.67	24861	C:92.7%[S:90.2%,D:2.5%],F:4.3%,M:3.0%,n:2326
SYZ_69_Syzygium_maraca	SYZ069_S_maraca	533095372	533.095	12312	C:84.0%[S:80.8%,D:3.2%],F:8.2%,M:7.8%,n:2326
SYZ_70_Syzygium_wilsonii_ssp_wilsonii	SYZ070_S_wilsonii_ssp_wilsonii	335707429	335.707	24932	C:92.4%[S:90.1%,D:2.3%],F:4.7%,M:2.9%,n:2326
SYZ_71_Syzygium_resa	SYZ071_S_resa	350462337	350.462	26812	C:95.0%[S:93.1%,D:1.9%],F:2.3%,M:2.7%,n:2326
SYZ_72_Syzygium_tierneyanum	SYZ072_S_tierneyanum_AUSTRALIA	649210910	649.211	10427	C:84.6%[S:76.4%,D:8.2%],F:5.7%,M:9.7%,n:2326
SYZ_73_Syzygium_boonjee	SYZ073_S_boonjee	464911341	464.911	14076	C:89.4%[S:86.5%,D:2.9%],F:5.8%,M:4.8%,n:2326
SYZ_74_Syzygium_pringlei	SYZ074_S_pringlei	389927784	389.928	22311	C:91.1%[S:88.5%,D:2.6%],F:5.5%,M:3.4%,n:2326
SYZ_75_Syzygium_malaccense	SYZ075_S_malaccense_HAWAII	409535776	409.536	31300	C:94.7%[S:92.0%,D:2.7%],F:2.5%,M:2.8%,n:2326
SYZ_76_Syzygium_densiflorum	SYZ076_S_pycnanthum_PenangBG	444845823	444.846	25485	C:94.1%[S:91.4%,D:2.7%],F:3.0%,M:2.9%,n:2326
SYZ_77_Syzygium_nervosum	SYZ077_S_nervosum	430936705	430.937	25500	C:93.7%[S:91.2%,D:2.5%],F:4.0%,M:2.3%,n:2326
SYZ_78_Syzygium_malaccense	SYZ078_S_malaccense_SingaporeBG	508779552	508.78	17086	C:92.0%[S:88.9%,D:3.1%],F:4.4%,M:3.6%,n:2326
SYZ_79_Syzygium_aqueum	SYZ079_S_aqueum_SingaporeBG	648526296	648.526	13223	C:87.6%[S:79.8%,D:7.8%],F:4.8%,M:7.6%,n:2326
SYZ_80_Syzygium_jiewhoei	SYZ080_S_jiewhoei	395717511	395.718	24489	C:94.9%[S:92.9%,D:2.0%],F:2.5%,M:2.6%,n:2326
SYZ_81_Syzygium_cerinum	SYZ081_S_incarnatum	435520872	435.521	25037	C:93.4%[S:89.7%,D:3.7%],F:3.8%,M:2.8%,n:2326
SYZ_83_Syzygium_barringtonioides	SYZ083_S_barringtonioides_BRUNEI	477185259	477.185	15921	C:88.3%[S:85.5%,D:2.8%],F:7.5%,M:4.2%,n:2326
SYZ_84_Syzygium_cf_scortechinii_formosum	SYZ084_S_scortechinii_BRUNEI	399626641	399.627	19697	C:91.4%[S:89.6%,D:1.8%],F:4.8%,M:3.8%,n:2326
SYZ_85_Syzygium_tawahense	SYZ085_S_tawahense_BRUNEI	510225179	510.225	20982	C:92.7%[S:89.5%,D:3.2%],F:3.9%,M:3.4%,n:2326
SYZ_86_Syzygium_paradoxum	SYZ086_S_paradoxum	419007895	419.008	27429	C:93.4%[S:90.9%,D:2.5%],F:3.7%,M:2.9%,n:2326
SYZ_87_Syzygium_multibracteolatum	SYZ087_S_multibracteolatum_BRUNEI	372895345	372.895	31191	C:94.8%[S:92.3%,D:2.5%],F:2.6%,M:2.6%,n:2326
SYZ_89_Syzygium_sp_Rheophyte1	SYZ089_S_cf_dyerianum_EndauRompinNP	486606641	486.607	20462	C:91.8%[S:88.9%,D:2.9%],F:4.7%,M:3.5%,n:2326
SYZ_90_Syzygium_cf_scortechinii	SYZ090_S_cf_scortechinii_EndauRompinNP	387183576	387.184	23434	C:94.5%[S:91.9%,D:2.6%],F:2.7%,M:2.8%,n:2326
SYZ_91_Syzygium_bankense	SYZ091_S_bankense_PasirPanjangNursery	389036721	389.037	29301	C:94.4%[S:91.9%,D:2.5%],F:2.9%,M:2.7%,n:2326
SYZ_93_Syzygium_atronervia	SYZ093_S_cf_dyerianum_JOHOR	473686300	473.686	17795	C:91.2%[S:88.3%,D:2.9%],F:4.7%,M:4.1%,n:2326
SYZ_97_Syzygium_smithii	SYZ097_S_smithii	315574238	315.574	29778	C:93.6%[S:91.9%,D:1.7%],F:3.7%,M:2.7%,n:2326
SYZ_98_Syzygium_mulgraveanum	SYZ098_S_mulgraveanum	406176078	406.176	33479	C:94.8%[S:92.0%,D:2.8%],F:2.6%,M:2.6%,n:2326
SYZ_99_Syzygium_unipunctatum	SYZ099_S_unipunctatum	657600126	657.6	13028	C:85.1%[S:76.8%,D:8.3%],F:6.8%,M:8.1%,n:2326
SYZ_100_Syzygium_aqueum	SYZ100_S_aqueum_AUSTRALIA	436950605	436.951	16883	C:89.4%[S:87.3%,D:2.1%],F:6.6%,M:4.0%,n:2326
SYZ_101_Syzygium_floribundum	SYZ101_S_floribundum	428892266	428.892	20006	C:93.4%[S:90.5%,D:2.9%],F:3.8%,M:2.8%,n:2326
SYZ_102_Syzygium_papyraceum	SYZ102_S_papyraceum	337649302	337.649	45025	C:95.4%[S:93.3%,D:2.1%],F:2.2%,M:2.4%,n:2326
SYZ_103_Syzygium_hedraeophyllum	SYZ103_S_hedraiophyllum	399318398	399.318	21701	C:92.6%[S:89.8%,D:2.8%],F:4.8%,M:2.6%,n:2326
SYZ_104_Syzygium_bankense	SYZ104_S_bankense_BRUNEI	400054363	400.054	22636	C:93.2%[S:91.1%,D:2.1%],F:3.8%,M:3.0%,n:2326
SYZ_107_Syzygium_cf_mouanum	SYZ107_S_cf_mouanum	434253584	434.254	10589	C:83.1%[S:81.0%,D:2.1%],F:10.5%,M:6.4%,n:2326
SYZ_108_Syzygium_acre	SYZ108_S_acre	482766058	482.766	14294	C:82.3%[S:78.8%,D:3.5%],F:7.5%,M:10.2%,n:2326
SYZ_111_Syzygium_robustus	SYZ111_S_viriosum	361027432	361.027	23546	C:92.5%[S:90.6%,D:1.9%],F:3.7%,M:3.8%,n:2326
SYZ_112_Syzygium_paniense	SYZ112_S_paniense	359396813	359.397	24068	C:89.8%[S:87.9%,D:1.9%],F:6.0%,M:4.2%,n:2326
SYZ_113_Syzygium_bullatus	SYZ113_S_bullatum	346892657	346.893	28884	C:94.9%[S:92.5%,D:2.4%],F:2.6%,M:2.5%,n:2326
SYZ_115_Syzygium_wagapensis	SYZ115_S_wagapense	338655999	338.656	26360	C:91.8%[S:90.1%,D:1.7%],F:3.5%,M:4.7%,n:2326
SYZ_122_Syzygium_houttuynii	SYZ122_S_houttuynii	526622898	526.623	14029	C:89.1%[S:82.8%,D:6.3%],F:4.7%,M:6.2%,n:2326
SYZ_123_Syzygium_ampularium	SYZ123_S_ampullarium	395413357	395.413	19260	C:89.6%[S:87.3%,D:2.3%],F:5.8%,M:4.6%,n:2326
SYZ_125_Syzygium_kunstleri	SYZ125_S_kunstleri_SABAH	486250375	486.25	19990	C:92.0%[S:89.1%,D:2.9%],F:3.6%,M:4.4%,n:2326
SYZ_127_Syzygium_eucalyptoides	SYZ127_S_eucalyptoides_ssp_eucalyptoides	514888702	514.889	8282	C:76.9%[S:74.8%,D:2.1%],F:10.9%,M:12.2%,n:2326
SYZ_129_Syzygium_alatum	SYZ129_S_alatum	439915102	439.915	21816	C:92.3%[S:90.3%,D:2.0%],F:2.8%,M:4.9%,n:2326
SYZ_130_Syzygium_mamillatum	SYZ130_S_mamillatum	404092593	404.093	32517	C:94.7%[S:92.3%,D:2.4%],F:2.8%,M:2.5%,n:2326
SYZ_131_Syzygium_latifolium	SYZ131_S_latifolium	441916412	441.916	26919	C:94.3%[S:91.5%,D:2.8%],F:2.9%,M:2.8%,n:2326
SYZ_132_Syzygium_venosum	SYZ132_S_venosum	426734270	426.734	24391	C:93.1%[S:91.1%,D:2.0%],F:3.3%,M:3.6%,n:2326
SYZ_133_Syzygium_glomeratum	SYZ133_S_glomeratum	432546679	432.547	28889	C:94.7%[S:92.3%,D:2.4%],F:2.8%,M:2.5%,n:2326
SYZ_134_Syzygium_paniculatum	SYZ134_S_paniculatum	387401875	387.402	25477	C:94.4%[S:91.6%,D:2.8%],F:2.8%,M:2.8%,n:2326
SYZ142_Syzygium_oblanceolatum_ssp_kihamense	SYZ142_S_oblanceolatum_ssp_kihamense	418069367	418.069	24683	C:92.1%[S:89.7%,D:2.4%],F:4.8%,M:3.1%,n:2326
SYZ143_Syzygium_cf_lunduense	SYZ143_S_cf_lunduense	391322029	391.322	24958	C:88.9%[S:86.5%,D:2.4%],F:6.0%,M:5.1%,n:2326
SYZ145_Syzygium_leptostemon	SYZ145_S_leptostemon	398020313	398.02	24378	C:92.3%[S:90.5%,D:1.8%],F:4.2%,M:3.5%,n:2326
SYZ146_Syzygium_polyanthum	SYZ146_S_polyanthum_SABAH	474965326	474.965	26541	C:91.4%[S:88.9%,D:2.5%],F:3.1%,M:5.5%,n:2326
SYZ147_Syzygium_S08	SYZ147_S_acuminatissimum_SABAH	365852890	365.853	24866	C:93.2%[S:91.4%,D:1.8%],F:3.3%,M:3.5%,n:2326
SYZ148_Syzygium_cf_biniflorum	SYZ148_S_cf_biniflorum	534646129	534.646	24350	C:91.9%[S:90.3%,D:1.6%],F:4.0%,M:4.1%,n:2326
SYZ149_Syzygium_hirtum	SYZ149_S_hirtum	454436981	454.437	15618	C:91.5%[S:89.0%,D:2.5%],F:4.7%,M:3.8%,n:2326
SYZ150_Syzygium_S11	SYZ150_S_DanumValley1	651649159	651.649	12418	C:89.6%[S:81.0%,D:8.6%],F:3.9%,M:6.5%,n:2326
SYZ151_Syzygium_S12	SYZ151_S_DanumValley2	528109169	528.109	19501	C:90.9%[S:88.0%,D:2.9%],F:3.4%,M:5.7%,n:2326
SYZ152_Syzygium_perspicuinervium	SYZ152_S_perspicuinervium	528234629	528.235	20362	C:91.6%[S:88.2%,D:3.4%],F:4.5%,M:3.9%,n:2326
SYZ155_Syzygium_pycnanthum_Sabah	SYZ155_S_pycnanthum_SABAH	505721437	505.721	20869	C:92.7%[S:89.9%,D:2.8%],F:4.2%,M:3.1%,n:2326
SYZ156_Syzygium_pustulatum	SYZ156_S_pustulatum_SABAH	461990536	461.991	27816	C:93.1%[S:90.7%,D:2.4%],F:2.8%,M:4.1%,n:2326
SYZ157_Syzygium_scortechinii	SYZ157_S_scortechinii_SABAH	426302404	426.302	22394	C:94.0%[S:91.3%,D:2.7%],F:2.9%,M:3.1%,n:2326
SYZ158_Syzygium_kunstleri	SYZ158_S_kunstleri_SABAH	444900593	444.901	27754	C:93.3%[S:90.5%,D:2.8%],F:3.7%,M:3.0%,n:2326
SYZ159_Syzygium_S23a	SYZ159_S_DanumValley3	503677882	503.678	19288	C:91.8%[S:88.8%,D:3.0%],F:4.0%,M:4.2%,n:2326
SYZ160_Syzygium_cf_tawahense	SYZ160_S_tawahense_SABAH	572029303	572.029	15466	C:87.5%[S:85.1%,D:2.4%],F:4.3%,M:8.2%,n:2326
SYZ161_Syzygium_kalahiense	SYZ161_S_kalahiense	475432496	475.432	26657	C:92.8%[S:89.8%,D:3.0%],F:4.1%,M:3.1%,n:2326
SYZ162_Syzygium_cf_longiflorum	SYZ162_S_cf_longiflorum	695779045	695.779	2658	C:48.2%[S:45.8%,D:2.4%],F:17.5%,M:34.3%,n:2326
SYZ163_Syzygium_S24d	SYZ163_S_DanumValley4	517208937	517.209	20838	C:91.7%[S:88.3%,D:3.4%],F:4.4%,M:3.9%,n:2326
SYZ164_Syzygium_creaghii	SYZ164_S_creaghii_SABAH	404105794	404.106	18756	C:92.4%[S:90.7%,D:1.7%],F:4.5%,M:3.1%,n:2326
SYZ165_Syzygium_cleistocalyx	SYZ165_S_cleistocalyx	504659274	504.659	24763	C:90.7%[S:87.6%,D:3.1%],F:4.0%,M:5.3%,n:2326
SYZ166_Syzygium_barringtonioides	SYZ166_S_barringtonioides_SABAH	478154285	478.154	23160	C:92.3%[S:89.3%,D:3.0%],F:3.8%,M:3.9%,n:2326
SYZ167_Syzygium_cf_syzygioides	SYZ167_S_cf_syzygioides	497462298	497.462	26009	C:93.3%[S:90.2%,D:3.1%],F:2.6%,M:4.1%,n:2326
SYZ168_Syzygium_boerlagei	SYZ168_S_BogorBG8	419487959	419.488	23951	C:92.0%[S:89.8%,D:2.2%],F:4.4%,M:3.6%,n:2326
SYZ169_Syzygium_cf_palembanicum	SYZ169_S_BogorBG9	410699639	410.7	24382	C:91.4%[S:88.7%,D:2.7%],F:4.6%,M:4.0%,n:2326
SYZ170_Syzygium_glabratum	SYZ170_S_BogorBG10	469825832	469.826	23388	C:94.0%[S:90.8%,D:3.2%],F:3.0%,M:3.0%,n:2326
SYZ171_Syzygium_incarnatum	SYZ171_S_BogorBG11	398691439	398.691	22243	C:90.4%[S:88.1%,D:2.3%],F:5.9%,M:3.7%,n:2326
SYZ172_Syzygium_jambosoides_suborbiculare	SYZ172_S_BogorBG12	487146520	487.147	18562	C:91.4%[S:88.3%,D:3.1%],F:5.2%,M:3.4%,n:2326
SYZ173_Syzygium_littorale	SYZ173_S_BogorBG13	651927062	651.927	14968	C:89.2%[S:79.5%,D:9.7%],F:3.7%,M:7.1%,n:2326
SYZ174_Syzygium_mullerii	SYZ174_S_BogorBG14	482132409	482.132	19254	C:90.0%[S:86.8%,D:3.2%],F:5.5%,M:4.5%,n:2326
SYZ176_Syzygium_polycephalum	SYZ176_S_BogorBG15	399059541	399.06	30549	C:93.9%[S:91.6%,D:2.3%],F:3.5%,M:2.6%,n:2326
SYZ177_Syzygium_racemosum	SYZ177_S_BogorBG16	503186680	503.187	18625	C:92.1%[S:89.0%,D:3.1%],F:4.3%,M:3.6%,n:2326
SYZ178_Syzygium_cf_tetragonum	SYZ178_S_cf_tetragonum	559488252	559.488	9194	C:86.1%[S:82.3%,D:3.8%],F:6.3%,M:7.6%,n:2326
SYZ179_Syzygium_cf_malaccense_versteegii	SYZ179_S_samarangense	449565100	449.565	19126	C:90.9%[S:88.0%,D:2.9%],F:4.9%,M:4.2%,n:2326
SYZ181_Syzygium_G_Botak_Rheophyte	SYZ181_S_MtBotak	412199311	412.199	28234	C:91.5%[S:89.6%,D:1.9%],F:4.6%,M:3.9%,n:2326
SYZ182_Syzygium_cf_longipes	SYZ182_S_puberulum_NEWGUINEA	434197991	434.198	20302	C:92.7%[S:90.2%,D:2.5%],F:4.1%,M:3.2%,n:2326
SYZ183_Syzygium_pycnanthum_Pen_Msia	SYZ183_S_pycnanthum_PEN_MSIA	503264087	503.264	15601	C:91.5%[S:88.6%,D:2.9%],F:4.0%,M:4.5%,n:2326
SYZ184_Syzygium_sp_Panti	SYZ184_S_antisepticum	393401456	393.401	28298	C:93.1%[S:90.7%,D:2.4%],F:3.6%,M:3.3%,n:2326
SYZ185_Syzygium_adelphicum	SYZ185_S_adelphicum	440132179	440.132	28245	C:93.8%[S:90.5%,D:3.3%],F:3.2%,M:3.0%,n:2326
SYZ186_Syzygium_Java_riverside	SYZ186_S_scortechinii_JAVA	404899854	404.9	20827	C:92.5%[S:89.8%,D:2.7%],F:4.5%,M:3.0%,n:2326
SYZ187_Syzygium_pycnanthum_JAVA	SYZ187_S_pycnanthum_JAVA	525925027	525.925	7049	C:73.7%[S:71.6%,D:2.1%],F:13.4%,M:12.9%,n:2326
SYZ189_Syzygium_rejangense	SYZ189_S_rejangense	381351239	381.351	20421	C:88.3%[S:86.1%,D:2.2%],F:6.5%,M:5.2%,n:2326
SYZ197_Syzygium_laurifolius	SYZ197_S_neolaurifolium	343392571	343.393	14701	C:84.7%[S:82.9%,D:1.8%],F:9.1%,M:6.2%,n:2326
SYZ200_Syzygium_baladense	SYZ200_S_baladense	418574523	418.575	22698	C:94.3%[S:92.0%,D:2.3%],F:3.1%,M:2.6%,n:2326
SYZ205_Syzygium_grande_MountKinabalu	SYZ205_S_grande_MtKinabalu	557092063	557.092	16619	C:91.9%[S:85.4%,D:6.5%],F:3.3%,M:4.8%,n:2326
SYZ210_Syzygium_wesa	SYZ210_S_wesa	382139261	382.139	37952	C:96.3%[S:93.2%,D:3.1%],F:1.8%,M:1.9%,n:2326
SYZ211_Syzygium_pendens	SYZ211_S_pendens	443318071	443.318	24621	C:92.9%[S:90.3%,D:2.6%],F:3.4%,M:3.7%,n:2326
SYZ213_Syzygium_sp8_sensu_Kochummen	SYZ213_S_sp8_Kochummen	505511364	505.511	25557	C:93.2%[S:89.4%,D:3.8%],F:3.6%,M:3.2%,n:2326
SYZ214_Syzygium_claviflorum	SYZ214_S_claviflorum_AUSTRALIA	399264386	399.264	22624	C:92.9%[S:90.7%,D:2.2%],F:4.1%,M:3.0%,n:2326
SYZ219_Syzygium_canicortex	SYZ219_S_canicortex	445710119	445.71	25682	C:92.9%[S:90.6%,D:2.3%],F:2.7%,M:4.4%,n:2326
SYZ220_Syzygium_gustavioides	SYZ220_S_gustavioides	339335830	339.336	27430	C:93.3%[S:91.4%,D:1.9%],F:4.0%,M:2.7%,n:2326
SYZ221_Syzygium_apodophyllum	SYZ221_S_apodophyllum	449729231	449.729	20335	C:92.4%[S:90.3%,D:2.1%],F:3.8%,M:3.8%,n:2326
SYZ222_Syzygium_glenum	SYZ222_S_glenum	395273549	395.274	49506	C:94.1%[S:91.7%,D:2.4%],F:3.1%,M:2.8%,n:2326
SYZ223_Syzygium_buettnerianum	SYZ223_S_buettnerianum	378746755	378.747	32095	C:91.1%[S:89.3%,D:1.8%],F:5.0%,M:3.9%,n:2326
SYZ228_Syzygium_crassiforme	SYZ228_S_MtKinabalu1	421768658	421.769	8724	C:80.2%[S:77.6%,D:2.6%],F:10.2%,M:9.6%,n:2326
SYZ229_Syzygium_cf_dasyphyllum	SYZ229_S_cf_dasyphyllum	385899309	385.899	28470	C:92.0%[S:90.3%,D:1.7%],F:2.9%,M:5.1%,n:2326
SYZ231_Syzygium_mackinnonianum	SYZ231_S_mackinnonianum	329062059	329.062	33045	C:92.5%[S:90.4%,D:2.1%],F:4.4%,M:3.1%,n:2326
SYZ235_Syzygium_singaporense	SYZ235_S_cf_attenuatum	416292132	416.292	31009	C:94.6%[S:92.5%,D:2.1%],F:2.3%,M:3.1%,n:2326
SYZ240_Syzygium_hemilamprum_ssp_hemilamprum	SYZ240_S_hemilamprum_ssp_hemilamprum	311945315	311.945	41892	C:92.4%[S:90.7%,D:1.7%],F:4.6%,M:3.0%,n:2326
SYZ243_Syzygium_velutinum	SYZ243_S_velutinum	415210226	415.21	20945	C:91.6%[S:89.9%,D:1.7%],F:3.7%,M:4.7%,n:2326
SYZ244_Syzygium_rejangense	SYZ244_S_rejangense	386388770	386.389	24651	C:91.9%[S:89.6%,D:2.3%],F:4.6%,M:3.5%,n:2326
SYZ245_Syzygium_cf_medium	SYZ245_S_medium	375568793	375.569	21477	C:91.1%[S:89.0%,D:2.1%],F:5.0%,M:3.9%,n:2326
SYZ246_Syzygium_creaghii	SYZ246_S_creaghii_BRUNEI	501368473	501.368	15074	C:89.8%[S:87.5%,D:2.3%],F:3.3%,M:6.9%,n:2326
SYZ248_Syzygium_banksii	SYZ248_S_banksii	612428232	612.428	14889	C:86.6%[S:76.4%,D:10.2%],F:6.0%,M:7.4%,n:2326
SYZ251_Syzygium_fibrosum	SYZ251_S_fibrosum_AUSTRALIA	436453056	436.453	21233	C:93.4%[S:90.4%,D:3.0%],F:3.7%,M:2.9%,n:2326
SYZ254_Syzygium_cryptophlebium	SYZ254_S_cryptophlebium	367730883	367.731	26674	C:94.3%[S:91.4%,D:2.9%],F:3.0%,M:2.7%,n:2326
SYZ257_Syzygium_angophroides	SYZ257_S_angophoroides	383614573	383.615	28434	C:90.8%[S:87.4%,D:3.4%],F:5.6%,M:3.6%,n:2326
SYZ259_Syzygium_alatoramulum	SYZ259_S_cf_claviflorum_AUSTRALIA	441824726	441.825	24577	C:94.0%[S:91.2%,D:2.8%],F:3.2%,M:2.8%,n:2326
SYZ260_Syzygium_xerampelinum	SYZ260_S_xerampelinum	424020188	424.02	21313	C:92.2%[S:90.2%,D:2.0%],F:4.5%,M:3.3%,n:2326
SYZ264_Syzygium_sayeri	SYZ264_S_sayeri	399032312	399.032	26922	C:89.8%[S:87.6%,D:2.2%],F:6.4%,M:3.8%,n:2326
SYZ265_Syzygium_trachyphloium	SYZ265_S_trachyphloium	413677356	413.677	22082	C:91.6%[S:88.5%,D:3.1%],F:5.1%,M:3.3%,n:2326
SYZ268_Syzygium_erythrocalyx	SYZ268_S_erythrocalyx	394127332	394.127	22496	C:92.0%[S:90.2%,D:1.8%],F:4.4%,M:3.6%,n:2326
SYZ269_Syzygium_endophloium	SYZ269_S_endophloium	482883908	482.884	21018	C:89.7%[S:87.2%,D:2.5%],F:4.3%,M:6.0%,n:2326
SYZ271_Syzygium_sharonae	SYZ271_S_sharoniae	394602521	394.603	31095	C:93.4%[S:90.8%,D:2.6%],F:3.8%,M:2.8%,n:2326
SYZ277_Syzygium_cf_longipes	SYZ277_S_longipes	426498847	426.499	21327	C:92.7%[S:90.3%,D:2.4%],F:4.3%,M:3.0%,n:2326
SYZ278_Syzygium_sp_Teminabuan1	SYZ278_S_cladopterum	426456198	426.456	29561	C:92.0%[S:89.6%,D:2.4%],F:4.7%,M:3.3%,n:2326
SYZ279_Syzygium_sp_RedWartyFruit	SYZ279_S_trachyanthum	493146880	493.147	22945	C:93.1%[S:90.9%,D:2.2%],F:3.5%,M:3.4%,n:2326
SYZ280_Syzygium_sp_RedPetiole	SYZ280_S_versteegii	473315997	473.316	22496	C:91.8%[S:89.4%,D:2.4%],F:3.0%,M:5.2%,n:2326
SYZ281_Syzygium_sp_Pseudostipule_Group	SYZ281_S_longipes	423005009	423.005	20540	C:92.6%[S:90.4%,D:2.2%],F:4.3%,M:3.1%,n:2326
SYZ282_Syzygium_sp_rheophyte_Pseudostipule	SYZ282_S_saliciforme	404799423	404.799	23310	C:92.6%[S:90.1%,D:2.5%],F:4.0%,M:3.4%,n:2326
SYZ283_Syzygium_sp_SYZ283	SYZ283_S_WestPapua1	485816818	485.817	20840	C:90.3%[S:88.0%,D:2.3%],F:3.9%,M:5.8%,n:2326
SYZ286_Syzygium_sp_flatten_stem	SYZ286_S_WestPapua2	436786761	436.787	26409	C:90.5%[S:88.1%,D:2.4%],F:4.9%,M:4.6%,n:2326
SYZ287_Syzygium_sp_rheophyte	SYZ287_S_roemeri	454479362	454.479	24758	C:93.1%[S:90.8%,D:2.3%],F:3.7%,M:3.2%,n:2326
SYZ297_Syzygium_sp_SYZ297	SYZ297_S_WestPapua3	357394538	357.395	37265	C:93.5%[S:91.4%,D:2.1%],F:3.2%,M:3.3%,n:2326
SYZ_299_Syzygium_claviflorum_var_maingayi	SYZ299_S_claviflorum_var_maingayi	470161742	470.162	17546	C:90.7%[S:88.0%,D:2.7%],F:3.7%,M:5.6%,n:2326
SYZ_300_Syzygium_sp_SYZ300	SYZ300_S_EndauRompinNP1	461548643	461.549	20201	C:91.8%[S:89.3%,D:2.5%],F:4.4%,M:3.8%,n:2326
SYZ_309_Syzygium_aromaticum	SYZ309_S_aromaticum	367200157	367.2	56185	C:94.6%[S:92.4%,D:2.2%],F:2.6%,M:2.8%,n:2326
SYZ_310_Syzygium_cf_javanicum	SYZ310_S_cf_racemosum	666458874	666.459	13274	C:87.8%[S:80.1%,D:7.7%],F:4.5%,M:7.7%,n:2326
SYZ_311_Syzygium_batadamba	SYZ311_S_batadamba	471126769	471.127	22054	C:92.7%[S:90.1%,D:2.6%],F:4.0%,M:3.3%,n:2326
SYZ_312_Syzygium_neesianum	SYZ312_S_neesianum	470543697	470.544	24748	C:93.1%[S:89.8%,D:3.3%],F:3.1%,M:3.8%,n:2326
SYZ_313_Syzygium_montisadam	SYZ313_S_montisadam	381153403	381.153	28414	C:94.7%[S:92.2%,D:2.5%],F:2.9%,M:2.4%,n:2326
SYZ_314_Syzygium_rotundifolium	SYZ314_S_rotundifolium	464528106	464.528	18697	C:91.3%[S:88.3%,D:3.0%],F:4.9%,M:3.8%,n:2326
SYZ_315_Syzygium_alubo	SYZ315_S_alubo	482314923	482.315	23105	C:93.3%[S:90.4%,D:2.9%],F:3.4%,M:3.3%,n:2326
SYZ_316_Syzygium_caryophyllatum	SYZ316_S_caryophyllatum	436916594	436.917	23944	C:91.4%[S:88.6%,D:2.8%],F:4.7%,M:3.9%,n:2326
SYZ317a_Syzygium_kanneliyensis	SYZ317_S_kanneliyensis	437432668	437.433	21189	C:91.6%[S:89.8%,D:1.8%],F:4.7%,M:3.7%,n:2326
SYZ318a_Syzygium_amphoraecarpus	SYZ318_S_amphoraecarpus	479371374	479.371	12043	C:86.8%[S:84.8%,D:2.0%],F:7.5%,M:5.7%,n:2326
SYZ_319_Syzygium_cumini_BRUNEI	SYZ319_S_cumini	784653441	784.653	12857	C:84.3%[S:71.7%,D:12.6%],F:6.1%,M:9.6%,n:2326
SYZ_323_Syzygium_dansiei	SYZ323_S_dansiei	412901820	412.902	25870	C:94.0%[S:91.5%,D:2.5%],F:2.8%,M:3.2%,n:2326
SYZ_324_Syzygium_puberulum	SYZ324_S_puberulum_AUSTRALIA	438302859	438.303	19645	C:93.3%[S:90.7%,D:2.6%],F:3.6%,M:3.1%,n:2326
SYZ_325_Syzygium_kuranda	SYZ325_S_kuranda	409412354	409.412	33913	C:93.4%[S:90.8%,D:2.6%],F:3.7%,M:2.9%,n:2326
SYZ_326_Syzygium_leuhmanii	SYZ326_S_leuhmanii	388692154	388.692	23998	C:94.4%[S:90.7%,D:3.7%],F:2.9%,M:2.7%,n:2326
SYZ_327_Syzygium_corynanthum	SYZ327_S_endophloium	485244557	485.245	28048	C:94.1%[S:91.0%,D:3.1%],F:2.5%,M:3.4%,n:2326
SYZ_328_Syzygium_bungadinnia	SYZ328_S_bungadinnia	379981888	379.982	29691	C:89.0%[S:86.9%,D:2.1%],F:6.9%,M:4.1%,n:2326
SYZ_329_Syzygium_alligneum	SYZ329_S_alliiligneum	410964770	410.965	21516	C:89.2%[S:85.9%,D:3.3%],F:6.1%,M:4.7%,n:2326
SYZ_330_Syzygium_divaricatum	SYZ330_S_divaricatum	344129982	344.13	32426	C:95.2%[S:93.2%,D:2.0%],F:2.5%,M:2.3%,n:2326
SYZ_331_Syzygium_armstrongii	SYZ331_S_armstrongii	369581085	369.581	52319	C:94.5%[S:92.0%,D:2.5%],F:2.8%,M:2.7%,n:2326
SYZ_332_Syzygium_wilsonii_ssp_epigaeum	SYZ332_S_wilsonii_ssp_epigaeum	351740687	351.741	29995	C:94.9%[S:91.7%,D:3.2%],F:3.0%,M:2.1%,n:2326
SYZ_333_Syzygium_suborbiculare	SYZ333_S_suborbiculare	430602489	430.602	31527	C:95.2%[S:91.9%,D:3.3%],F:2.5%,M:2.3%,n:2326
SYZ_334_Syzygium_australe	SYZ334_S_australe	424900516	424.901	20047	C:87.0%[S:84.2%,D:2.8%],F:7.6%,M:5.4%,n:2326
SYZ_335_Syzygium_cf_griffithii	SYZ335_S_cf_griffithii	503355598	503.356	20428	C:90.2%[S:87.7%,D:2.5%],F:5.2%,M:4.6%,n:2326
SYZ_336_Syzygium_oleosum	SYZ336_S_oleosum	439505869	439.506	32860	C:93.8%[S:90.2%,D:3.6%],F:3.3%,M:2.9%,n:2326
SYZ_337_Syzygium_pseudofastigiatum	SYZ337_S_pseudofastigiatum	396833807	396.834	32860	C:93.0%[S:90.4%,D:2.6%],F:4.0%,M:3.0%,n:2326
SYZ_338_Syzygium_branderhorstii	SYZ338_S_branderhorstii	398652368	398.652	27652	C:93.6%[S:91.7%,D:1.9%],F:3.6%,M:2.8%,n:2326
SYZ_340_Syzygium_cf_multibracteolatum	SYZ340_S_multibracteolatum_SARAWAK	387113823	387.114	28172	C:94.3%[S:91.8%,D:2.5%],F:3.0%,M:2.7%,n:2326
SYZ_341b_Syzygium_ngoyense	SYZ341_S_ngoyense	455449290	455.449	6252	C:67.2%[S:65.2%,D:2.0%],F:16.9%,M:15.9%,n:2326
SYZ_342b_Syzygium_toninense	SYZ342_S_toninense	406519017	406.519	11884	C:87.3%[S:85.3%,D:2.0%],F:7.7%,M:5.0%,n:2326
SYZ343b_Syzygium_eucalyptoides_ssp_bleeseri	SYZ343_S_eucalyptoides_ssp_bleeseri	427665367	427.665	16159	C:88.6%[S:86.5%,D:2.1%],F:6.9%,M:4.5%,n:2326
SYZ344b_Syzygium_medium	SYZ344_S_medium	389415860	389.416	8418	C:77.8%[S:76.4%,D:1.4%],F:12.7%,M:9.5%,n:2326
SYZ_345b_Syzygium_argyropedicum	SYZ345_S_argyropedicum	358705071	358.705	33284	C:91.7%[S:89.2%,D:2.5%],F:4.7%,M:3.6%,n:2326
SYZ_346b_Syzygium_rubrimolle	SYZ346_S_rubrimolle	404458071	404.458	9897	C:73.7%[S:72.1%,D:1.6%],F:15.3%,M:11.0%,n:2326
SYZ347b_Syzygium_spissifolium	SYZ347_S_spissifolium	410106409	410.106	13821	C:83.1%[S:81.0%,D:2.1%],F:9.8%,M:7.1%,n:2326
SYZ348b_Syzygium_urceolatum_ssp_palembanicum	SYZ348_S_urceolatum_ssp_palembanicum	405009774	405.01	12741	C:81.8%[S:79.7%,D:2.1%],F:10.9%,M:7.3%,n:2326
SYZ_349b_Syzygium_imperiale	SYZ349_S_imperiale	472572113	472.572	16544	C:90.7%[S:88.2%,D:2.5%],F:5.1%,M:4.2%,n:2326
SYZ_350b_Syzygium_forte_ssp_forte	SYZ350_S_forte_ssp_forte	437358644	437.359	13772	C:83.3%[S:80.9%,D:2.4%],F:9.8%,M:6.9%,n:2326
SYZ351b_Syzygium_forte_ssp_potamophilum	SYZ351_S_forte_ssp_potamophilum	450701911	450.702	10391	C:79.7%[S:77.2%,D:2.5%],F:11.6%,M:8.7%,n:2326
SYZ_352b_Syzygium_nemestrinum	SYZ352_S_subcrenatum	794463044	794.463	5872	C:87.1%[S:80.4%,D:6.7%],F:6.1%,M:6.8%,n:2326
SYZ353b_Syzygium_austrocaledonicum	SYZ353_S_austrocaledonicum	461326744	461.327	8803	C:75.0%[S:73.1%,D:1.9%],F:13.5%,M:11.5%,n:2326
SYZ354b_Syzygium_neocaledonicum	SYZ354_S_neocaledonicum	445452104	445.452	11340	C:86.7%[S:84.5%,D:2.2%],F:7.1%,M:6.2%,n:2326
SYZ355b_Syzygium_malaccense	SYZ355_S_malaccense_AUSTRALIA	1374492800	1374.49	2199	C:59.1%[S:54.4%,D:4.7%],F:15.2%,M:25.7%,n:2326
SYZ356b_Syzygium_sarmentosum	SYZ356_S_sarmentosum	474036677	474.037	8713	C:81.2%[S:79.3%,D:1.9%],F:10.1%,M:8.7%,n:2326
SYZ357b_Syzygium_guillauminii	SYZ357_S_guillauminii	476664369	476.664	10278	C:82.3%[S:80.3%,D:2.0%],F:8.6%,M:9.1%,n:2326
SYZ_358_Syzygium_versteegii	SYZ358_S_versteegii	535509883	535.51	12810	C:89.2%[S:85.8%,D:3.4%],F:6.0%,M:4.8%,n:2326
SYZ_359_Syzygium_pachycladum	SYZ359_S_pachycladum	608058572	608.059	11007	C:82.0%[S:79.2%,D:2.8%],F:7.7%,M:10.3%,n:2326
SYZ_360_Syzygium_garcinioides	SYZ360_S_garcinioides	511650609	511.651	10766	C:80.3%[S:78.4%,D:1.9%],F:9.9%,M:9.8%,n:2326
SYZ_361_Syzygium_sp_GelpkeaGroup	SYZ361_S_WestPapua4	446521408	446.521	21245	C:92.9%[S:90.7%,D:2.2%],F:4.1%,M:3.0%,n:2326
SYZ362_Syzygium_sp_Songger	SYZ362_S_WestPapua5	446715759	446.716	23348	C:93.2%[S:91.4%,D:1.8%],F:3.8%,M:3.0%,n:2326
SYZ_363_Syzygium_effusum	SYZ363_S_effusum	434984223	434.984	13986	C:85.3%[S:81.8%,D:3.5%],F:6.9%,M:7.8%,n:2326
SYZ_364_Syzygium_sp_RarmpimboSwamp	SYZ364_S_cf_tierneyanum_BIAK	555519354	555.519	14785	C:89.0%[S:83.6%,D:5.4%],F:4.5%,M:6.5%,n:2326
SYZ_365_Syzygium_sp_furfuraceumGroup	SYZ365_S_cf_furfuraceum	401593072	401.593	27636	C:93.7%[S:91.5%,D:2.2%],F:3.6%,M:2.7%,n:2326
SYZ_366_Syzygium_sp_SYZ_366	SYZ366_S_Biak1	433786067	433.786	20475	C:90.8%[S:88.4%,D:2.4%],F:5.0%,M:4.2%,n:2326
SYZ_367_Syzygium_sp_Ayuber	SYZ367_S_Biak2	617710809	617.711	11887	C:84.9%[S:78.4%,D:6.5%],F:5.8%,M:9.3%,n:2326
SYZ_368_Syzygium_sp_BuahHaus	SYZ368_S_Biak3	445785188	445.785	23657	C:92.3%[S:89.6%,D:2.7%],F:3.9%,M:3.8%,n:2326
SYZ_369_Syzygium_sp_mangrove	SYZ369_S_WestPapua6	423074365	423.074	30264	C:92.1%[S:89.6%,D:2.5%],F:4.3%,M:3.6%,n:2326
SYZ371a_Syzygium_tripetalum	SYZ371_S_tripetalum	573403504	573.404	4737	C:74.8%[S:73.0%,D:1.8%],F:13.5%,M:11.7%,n:2326
SYZ373a_Syzygium_bamagense	SYZ373_S_bamagense	437811294	437.811	8961	C:76.3%[S:74.3%,D:2.0%],F:13.7%,M:10.0%,n:2326
SYZ375a_Syzygium_johnsonii	SYZ375_S_johnsonii	419983078	419.983	12288	C:87.0%[S:84.8%,D:2.2%],F:7.5%,M:5.5%,n:2326
SYZ382_Syzygium_spLIAM1003_SUNDA	SYZ382_S_LesserSunda1	467187619	467.188	14773	C:88.4%[S:85.9%,D:2.5%],F:6.8%,M:4.8%,n:2326
SYZ383_Syzygium_spLIAM1233_SUNDA	SYZ383_S_LesserSunda2	613682585	613.683	4959	C:83.7%[S:81.1%,D:2.6%],F:8.9%,M:7.4%,n:2326
SYZ384_Syzygium_spLIAM2597_SUNDA	SYZ384_S_LesserSunda3	629103024	629.103	7023	C:79.5%[S:73.9%,D:5.6%],F:5.9%,M:14.6%,n:2326
SYZ385_Syzygium_spLIAM2552_SUNDA	SYZ385_S_LesserSunda4	476268554	476.269	14552	C:88.5%[S:85.7%,D:2.8%],F:6.5%,M:5.0%,n:2326
SYZ386_Syzygium_spLIAM2714_SUNDA	SYZ386_S_LesserSunda5	438993835	438.994	22576	C:92.9%[S:90.3%,D:2.6%],F:3.6%,M:3.5%,n:2326
SYZ387_Syzygium_spLIAM2745_SUNDA	SYZ387_S_LesserSunda6	438016289	438.016	22835	C:92.4%[S:89.9%,D:2.5%],F:4.0%,M:3.6%,n:2326
SYZ388_Syzygium_spLIAM2746_SUNDA	SYZ388_S_LesserSunda7	437876687	437.877	23362	C:93.3%[S:90.6%,D:2.7%],F:3.7%,M:3.0%,n:2326
SYZ389_Syzygium_spLIAM3043_SUNDA	SYZ389_S_LesserSunda8	437404055	437.404	20757	C:92.0%[S:89.4%,D:2.6%],F:4.6%,M:3.4%,n:2326
SYZ390_Syzygium_spEx89_SUNDA	SYZ390_S_LesserSunda9	433115306	433.115	22192	C:92.9%[S:89.9%,D:3.0%],F:4.2%,M:2.9%,n:2326
SYZ391_Syzygium_buxifolium_Iriomote	SYZ391_S_buxifolium_Iriomote	516504237	516.504	4995	C:67.2%[S:65.5%,D:1.7%],F:13.9%,M:18.9%,n:2326
SYZ392_Syzygium_Metrosideros_nervulosa	SYZ392_Metrosideros_nervulosa	289354014	289.354	60747	C:95.5%[S:93.6%,D:1.9%],F:2.4%,M:2.1%,n:2326
SYZ393_Syzygium_Metrosideros_excelsa	SYZ393_Metrosideros_excelsa	348098728	348.099	27767	C:94.7%[S:91.4%,D:3.3%],F:2.9%,M:2.4%,n:2326
SYZ394_Syzygium_mauritianum	SYZ394_S_mauritianum	420111017	420.111	23391	C:93.9%[S:91.8%,D:2.1%],F:3.4%,M:2.7%,n:2326
SYZ395_Syzygium_guehoi	SYZ395_S_guehoi	397343161	397.343	31269	C:95.2%[S:93.4%,D:1.8%],F:2.4%,M:2.4%,n:2326
SYZ396_Syzygium_velarum	SYZ396_S_velarum	375561910	375.562	17856	C:82.1%[S:80.1%,D:2.0%],F:10.9%,M:7.0%,n:2326
SYZ397b_Syzygium_Eugenia_reinwardtiana	SYZ397_Eugenia_reinwardtiana	420683056	420.683	19862	C:90.9%[S:88.2%,D:2.7%],F:4.8%,M:4.3%,n:2326
SYZ398_Syzygium_amplum	SYZ398_S_amplum	424284669	424.285	21514	C:91.3%[S:89.7%,D:1.6%],F:4.7%,M:4.0%,n:2326
SYZ399_Syzygium_claviflorum	SYZ399_S_suberosum	482276582	482.277	14819	C:89.4%[S:87.1%,D:2.3%],F:3.6%,M:7.0%,n:2326
SYZ400_Syzygium_taeniatum	SYZ400_S_taeniatum	419442124	419.442	26033	C:93.8%[S:90.9%,D:2.9%],F:3.4%,M:2.8%,n:2326
SYZ401_Syzygium_tympananthum	SYZ401_S_tympananthum	455592711	455.593	21092	C:93.4%[S:91.1%,D:2.3%],F:3.3%,M:3.3%,n:2326
SYZ406a_Syzygium_conglomeratum	SYZ406_S_conglomeratum	364052598	364.053	31142	C:93.1%[S:91.5%,D:1.6%],F:4.0%,M:2.9%,n:2326
