# Supplementary material for: Genomic insights into rapid speciation within the world’s largest tree genus Syzygium
Source: Nat Commun. 2022 Sep 12;13:5031. doi: 10.1038/s41467-022-32637-x (PMC9468008; doi:10.1038/s41467-022-32637-x)
Supplement: Supplementary file 7 — Source Data [file 41467_2022_32637_MOESM7_ESM.zip]

Archive with 10 entries (10 files):
- Figure_1D.zip
- __MACOSX/._Figure_1D.zip
- Figure_1E.zip
- __MACOSX/._Figure_1E.zip
- Figure_3A.nxs
- __MACOSX/._Figure_3A.nxs
- Figure_3C.csv
- __MACOSX/._Figure_3C.csv
- Figure_4.xlsx
- __MACOSX/._Figure_4.xlsx
