# Supplementary material for: Genomic insights into rapid speciation within the world’s largest tree genus Syzygium
Source: Nat Commun. 2022 Sep 12;13:5031. doi: 10.1038/s41467-022-32637-x (PMC9468008; doi:10.1038/s41467-022-32637-x)
Supplement: Supplementary file 7 — Source Data [file 41467_2022_32637_MOESM7_ESM.zip › Figure_3A.nxs]

#nexus

BEGIN Taxa;
DIMENSIONS ntax=236;
TAXLABELS
[1] 'G_Botak_Rheophyte_SYZ181'
[2] 'Java_riverside_SYZ186'
[3] 'S11_SYZ150'
[4] 'S12_SYZ151'
[5] 'S23a_SYZ159'
[6] 'S24d_SYZ163'
[7] 'acre_SYZ108'
[8] 'adelphicum_SYZ185'
[9] 'alatum_SYZ129'
[10] 'alligneum_SYZ329'
[11] 'alubo_SYZ315'
[12] 'amphoraecarpus_SYZ318'
[13] 'amplum_SYZ398'
[14] 'ampularium_SYZ123'
[15] 'angophroides_SYZ257'
[16] 'aqueum_SYZ100'
[17] 'aqueum_SYZ79'
[18] 'argyrocalyx_SYZ33'
[19] 'argyropedicum_SYZ345'
[20] 'armstrongii_SYZ331'
[21] 'aromaticum_SYZ309'
[22] 'atronervia_SYZ93'
[23] 'australe_SYZ334'
[24] 'austrocaledonicum_SYZ353'
[25] 'bamagense_SYZ373'
[26] 'banksii_SYZ248'
[27] 'barringtonioides_SYZ166'
[28] 'barringtonioides_SYZ83'
[29] 'batadamba_SYZ311'
[30] 'boerlagei_SYZ168'
[31] 'boonjee_SYZ73'
[32] 'branderhorstii_SYZ338'
[33] 'buettnerianum_SYZ223'
[34] 'bungadinnia_SYZ328'
[35] 'buxifolium_Iriomote_SYZ391'
[36] 'buxifolium_SYZ41'
[37] 'buxifolium_SYZ42'
[38] 'buxifolium_SYZ43'
[39] 'buxifolium_SYZ44'
[40] 'buxifolium_SYZ45'
[41] 'buxifolium_SYZ46'
[42] 'caryophyllatum_SYZ316'
[43] 'cerinum_SYZ81'
[44] 'cf_balgooyi_SYZ17'
[45] 'cf_biniflorum_SYZ148'
[46] 'cf_dasyphyllum_SYZ229'
[47] 'cf_griffithii_SYZ335'
[48] 'cf_javanicum_SYZ310'
[49] 'cf_longiflorum_SYZ162'
[50] 'cf_longipes_SYZ182'
[51] 'cf_longipes_SYZ277'
[52] 'cf_lunduense_SYZ143'
[53] 'cf_malaccense_versteegii_SYZ179'
[54] 'cf_medium_SYZ245'
[55] 'cf_mouanum_SYZ107'
[56] 'cf_palembanicum_SYZ169'
[57] 'cf_pendens_SFG386'
[58] 'cf_pyrifolium_SFG493'
[59] 'cf_scortechinii_SYZ90'
[60] 'cf_scortechinii_formosum_SYZ84'
[61] 'cf_sp_07_SYZ19'
[62] 'cf_sp_08_SYZ20'
[63] 'cf_sp_12_SYZ23'
[64] 'cf_syzygioides_SYZ167'
[65] 'cf_tawahense_SYZ160'
[66] 'cf_tetragonum_SYZ178'
[67] 'chloranthum_SFG183'
[68] 'chloranthum_SYZ29'
[69] 'cinereum_SFG238'
[70] 'cleistocalyx_SYZ165'
[71] 'conglomeratum_SYZ406'
[72] 'cordatum_ssp_cordatum_SYZ49'
[73] 'cormiflorum_rough_SYZ60'
[74] 'cormiflorum_rough_SYZ61'
[75] 'cormiflorum_smooth_SYZ59'
[76] 'corynanthum_SYZ327'
[77] 'crassiforme_SYZ228'
[78] 'creaghii_SYZ164'
[79] 'creaghii_SYZ246'
[80] 'cumini_BRUNEI_SYZ319'
[81] 'dansiei_SYZ323'
[82] 'densiflorum_SYZ76'
[83] 'duthieanum_SYZ8'
[84] 'effusum_SYZ363'
[85] 'endophloium_SYZ269'
[86] 'erythrocalyx_SYZ268'
[87] 'erythrodoxum_SYZ65'
[88] 'eucalyptoides_SYZ127'
[89] 'eucalyptoides_ssp_bleeseri_SYZ343'
[90] 'fibrosum_SYZ251'
[91] 'filiforme_SYZ9'
[92] 'filiforme_kilat_SFG29'
[93] 'forte_ssp_forte_SYZ350'
[94] 'forte_ssp_potamophilum_SYZ351'
[95] 'garcinioides_SYZ360'
[96] 'gilletii_SYZ54'
[97] 'glabratum_SYZ170'
[98] 'glaucum_SFG41'
[99] 'glomeratum_SYZ133'
[100] 'grande_MountKinabalu_SYZ205'
[101] 'grande_SYZ11'
[102] 'guehoi_SYZ395'
[103] 'guillauminii_SYZ357'
[104] 'guineense_ssp_huilleense_SYZ48'
[105] 'hirtum_SYZ149'
[106] 'houttuynii_SYZ122'
[107] 'imperiale_SYZ349'
[108] 'incarnatum_SYZ171'
[109] 'jambos_SYZ12'
[110] 'jambosoides_suborbiculare_SYZ172'
[111] 'jiewhoei_SYZ80'
[112] 'johnsonii_SYZ375'
[113] 'kalahiense_SYZ161'
[114] 'kanneliyensis_SYZ317'
[115] 'kunstleri_SYZ125'
[116] 'kunstleri_SYZ158'
[117] 'kuranda_SYZ325'
[118] 'latifolium_SYZ131'
[119] 'leptostemon_SYZ145'
[120] 'lineatum_SYZ2'
[121] 'linoceroides_SFG235'
[122] 'littorale_SYZ173'
[123] 'longipes_SYZ31'
[124] 'macrilraithianum_SYZ67'
[125] 'malaccense_SYZ355'
[126] 'malaccense_SYZ75'
[127] 'malaccense_SYZ78'
[128] 'mamillatum_SYZ130'
[129] 'maraca_SYZ69'
[130] 'mauritianum_SYZ394'
[131] 'medium_SYZ344'
[132] 'megacarpum_SYZ64'
[133] 'monospermum_SYZ68'
[134] 'mullerii_SYZ174'
[135] 'neesianum_SYZ312'
[136] 'nemestrinum_SYZ352'
[137] 'neocaledonicum_SYZ354'
[138] 'nervosum_SYZ77'
[139] 'ngadimanianum_SYZ26'
[140] 'ngoyense_SYZ341'
[141] 'nigricans_SFG97'
[142] 'nigricans_SYZ10'
[143] 'oblanceolatum_ssp_kihamense_SYZ142'
[144] 'oleosum_SYZ336'
[145] 'owariense_SYZ47'
[146] 'pachycladum_SYZ359'
[147] 'pachyphyllum_SYZ27'
[148] 'paniculatum_SYZ134'
[149] 'papyraceum_SYZ102'
[150] 'paradoxum_SYZ86'
[151] 'paucipunctatum_SYZ36'
[152] 'pauper_SFG262'
[153] 'pendens_SYZ211'
[154] 'pendula_SYZ39'
[155] 'perspicuinervium_SYZ152'
[156] 'polyanthum_SFG418'
[157] 'polyanthum_SYZ146'
[158] 'polycephaloides_SYZ38'
[159] 'polycephalum_SYZ176'
[160] 'pseudofastigiatum_SYZ337'
[161] 'pseudoformosum_SFG159'
[162] 'puberulum_SYZ324'
[163] 'pustulatum_SFG006'
[164] 'pustulatum_SYZ156'
[165] 'pycnanthum_JAVA_SYZ187'
[166] 'pycnanthum_Pen_Msia_SYZ183'
[167] 'pycnanthum_SYZ1'
[168] 'pycnanthum_Sabah_SYZ155'
[169] 'racemosum_SYZ177'
[170] 'rejangense_SYZ189'
[171] 'rejangense_SYZ244'
[172] 'rotundifolium_SYZ314'
[173] 'rubrimolle_SYZ346'
[174] 'rugosum_SYZ3'
[175] 'sarmentosum_SYZ356'
[176] 'sayeri_SYZ264'
[177] 'scortechinii_SYZ157'
[178] 'sexangulata_SYZ30'
[179] 'sharonae_SYZ271'
[180] 'sp18_SFG413'
[181] 'sp8_sensu_Kochummen_SYZ213'
[182] 'spEx89_SUNDA_SYZ390'
[183] 'spLIAM1003_SUNDA_SYZ382'
[184] 'spLIAM1233_SUNDA_SYZ383'
[185] 'spLIAM2552_SUNDA_SYZ385'
[186] 'spLIAM2597_SUNDA_SYZ384'
[187] 'spLIAM2714_SUNDA_SYZ386'
[188] 'spLIAM2745_SUNDA_SYZ387'
[189] 'spLIAM2746_SUNDA_SYZ388'
[190] 'spLIAM3043_SUNDA_SYZ389'
[191] 'sp_01_SYZ13'
[192] 'sp_03_SYZ15'
[193] 'sp_04_SYZ16'
[194] 'sp_10_SYZ22'
[195] 'sp_13_SYZ24'
[196] 'sp_15_SYZ25'
[197] 'sp_Ayuber_SYZ367'
[198] 'sp_BuahHaus_SYZ368'
[199] 'sp_GelpkeaGroup_SYZ361'
[200] 'sp_Pseudostipule_Group_SYZ281'
[201] 'sp_RarmpimboSwamp_SYZ364'
[202] 'sp_RedPetiole_SYZ280'
[203] 'sp_RedWartyFruit_SYZ279'
[204] 'sp_Rheophyte1_SYZ89'
[205] 'sp_SYZ283'
[206] 'sp_SYZ297'
[207] 'sp_SYZ300'
[208] 'sp_SYZ366'
[209] 'sp_SYZ52'
[210] 'sp_SYZ53'
[211] 'sp_Songger_SYZ362'
[212] 'sp_Teminabuan1_SYZ278'
[213] 'sp_flatten_stem_SYZ286'
[214] 'sp_furfuraceumGroup_SYZ365'
[215] 'sp_mangrove_SYZ369'
[216] 'sp_rheophyte_Pseudostipule_Group_SYZ282'
[217] 'sp_rheophyte_SYZ287'
[218] 'spissifolium_SYZ347'
[219] 'subdecussatum_SYZ4'
[220] 'suborbiculare_SYZ333'
[221] 'sumatranum_SYZ35'
[222] 'suringarianum_SYZ34'
[223] 'syzygioides_SYZ6'
[224] 'taeniatum_SYZ400'
[225] 'tawahense_SYZ85'
[226] 'tierneyanum_SYZ72'
[227] 'toninense_SYZ342'
[228] 'trachyphloium_SYZ265'
[229] 'tripetalum_SYZ371'
[230] 'tympananthum_SYZ401'
[231] 'urceolatum_ssp_palembanicum_SYZ348'
[232] 'velarum_SYZ396'
[233] 'velutinum_SYZ243'
[234] 'venosum_SYZ132'
[235] 'versteegii_SYZ358'
[236] 'xerampelinum_SYZ260'
;
END; [Taxa]

BEGIN Distances;
DIMENSIONS ntax=236;
FORMAT labels=left diagonal triangle=both;
MATRIX
[1] 'G_Botak_Rheophyte_SYZ181'                  0.0 0.04964083 0.06451155 0.0648364 0.06482108 0.060713056 0.04738646 0.048165705 0.045141615 0.050649967 0.06221247 0.05584303 0.049161945 0.061816767 0.052490752 0.049309712 0.05471766 0.05294405 0.054875188 0.057735085 0.048357714 0.063217394 0.047385115 0.050951995 0.054783415 0.05669216 0.06618066 0.0661678 0.06102562 0.04986162 0.04859018 0.045275312 0.058919925 0.05568204 0.06252951 0.062485036 0.06253886 0.063314475 0.06268612 0.06327926 0.062333133 0.06379671 0.049895614 0.058879748 0.04953771 0.049632292 0.064127944 0.054734528 0.06284311 0.047811493 0.048572578 0.051782206 0.048711386 0.048900273 0.047070637 0.053215474 0.05266402 0.06437741 0.04907564 0.049562164 0.049641196 0.049758255 0.063114926 0.06229447 0.051969834 0.049506035 0.062950805 0.062307972 0.05032094 0.050775375 0.05437453 0.06306433 0.050221145 0.05022276 0.04975775 0.05269997 0.04863773 0.04819557 0.048029006 0.06434159 0.048600305 0.05562813 0.0625873 0.049933452 0.052749254 0.046221994 0.047787163 0.05389545 0.05377599 0.049628723 0.05669355 0.05733208 0.05474241 0.05494084 0.058737133 0.06245731 0.057664257 0.06579319 0.06205082 0.05245398 0.07743133 0.06242655 0.047614995 0.06385202 0.05540723 0.061819036 0.05722109 0.050343968 0.056430843 0.062231954 0.045586437 0.04757581 0.06172136 0.06188948 0.049679577 0.051810026 0.052975282 0.06170512 0.051013544 0.06487446 0.06421635 0.054369304 0.051150125 0.055032082 0.059671197 0.056425028 0.0552862 0.062122922 0.049917363 0.061968893 0.04890446 0.054988936 0.049582317 0.06148077 0.061992366 0.06742387 0.04719919 0.052223094 0.061961673 0.04906887 0.06303981 0.06304031 0.051571023 0.0465333 0.06385202 0.059014756 0.052998446 0.047770564 0.04957698 0.05612746 0.051324796 0.052703794 0.062709875 0.049761336 0.06458052 0.05495123 0.05175453 0.051759206 0.051389992 0.054760557 0.048640534 0.04747962 0.050569445 0.051706113 0.057692878 0.057029285 0.057405956 0.057540823 0.061990388 0.050813675 0.05067407 0.060178164 0.05263471 0.07918497 0.04738646 0.05457682 0.049067516 0.049200147 0.049566902 0.05348801 0.06032769 0.05428366 0.06256283 0.054699704 0.06256864 0.054768387 0.054277483 0.05461167 0.054617427 0.05419404 0.04728142 0.06305224 0.0507729 0.064762175 0.06294534 0.05906421 0.053432334 0.061831467 0.05179544 0.048623413 0.05296165 0.055109482 0.05014993 0.06276372 0.057875745 0.050800223 0.06378753 0.050944988 0.05106873 0.03173865 0.05187098 0.052644495 0.059747953 0.04544635 0.039188843 0.04867135 0.04953249 0.056853164 0.05958949 0.052051708 0.036648996 0.053087845 0.06359643 0.05356792 0.062158417 0.054232668 0.046656296 0.05089097 0.04662268 0.051120285 0.057966765 0.05431514 0.048449486 0.06232663 0.05538887 0.0493504
[2] 'Java_riverside_SYZ186'                     0.04964083 0.0 0.059952997 0.060348693 0.060302835 0.056170322 0.043504156 0.04447492 0.039798696 0.046161603 0.057754233 0.051522303 0.043855216 0.05732328 0.048103135 0.04396448 0.04930904 0.047516707 0.050194643 0.053243466 0.04972362 0.058674157 0.04294559 0.04662395 0.050453156 0.05215525 0.06165472 0.061649438 0.056487974 0.044512346 0.044129584 0.039975543 0.05451087 0.05137407 0.05797249 0.057980422 0.057985105 0.058821663 0.058165807 0.058785487 0.057886373 0.059326317 0.046194322 0.054466657 0.050869025 0.04291647 0.05958314 0.049289264 0.058361057 0.042418327 0.04319775 0.048031207 0.043291416 0.014266823 0.043169282 0.049302276 0.048849013 0.05995709 0.014231348 0.012290974 0.04583646 0.04593335 0.058743365 0.05778135 0.048176546 0.04552396 0.058472246 0.057737347 0.046461243 0.046921764 0.047678974 0.05854706 0.04566727 0.04567675 0.04519914 0.048186924 0.012602223 0.013393998 0.013314437 0.059807744 0.04407865 0.05123589 0.058063153 0.0461678 0.04826919 0.040879577 0.04331558 0.049316376 0.049214475 0.04515065 0.05239267 0.052942462 0.050409112 0.05056938 0.054367755 0.057975516 0.05326913 0.061245184 0.057497904 0.04841623 0.07286183 0.057984456 0.043653354 0.059362702 0.05106693 0.057199918 0.05289604 0.044942454 0.052071497 0.057685785 0.04017962 0.043206938 0.057170905 0.05738925 0.045796707 0.048000332 0.048634414 0.057164904 0.044270776 0.06039614 0.059686217 0.048959475 0.047464285 0.05055633 0.05523079 0.051995244 0.050783362 0.057655733 0.04538949 0.05752079 0.014339704 0.0504625 0.044965696 0.05695702 0.057441454 0.06280089 0.04326369 0.04838424 0.057446204 0.044589113 0.058532722 0.05853168 0.047763065 0.042023618 0.059362702 0.054532565 0.049048677 0.04330835 0.045165095 0.05233176 0.047471724 0.048981775 0.058110688 0.045351677 0.060058225 0.048251335 0.048015416 0.047928855 0.047550958 0.050435957 0.013294484 0.04209428 0.04678394 0.047929812 0.05339024 0.052690804 0.05302833 0.05319325 0.057394743 0.046962567 0.046843536 0.05558631 0.048053093 0.075102895 0.043578185 0.049984317 0.012149802 0.013413219 0.04521825 0.046702765 0.055767447 0.05058896 0.05805849 0.049223088 0.058033936 0.0492993 0.050534114 0.050859924 0.050865643 0.050473895 0.048602086 0.058422096 0.04691312 0.06018644 0.058594886 0.05466161 0.048017815 0.05758983 0.046495814 0.04323778 0.047568895 0.050546084 0.044899933 0.058236968 0.053490277 0.04715473 0.05925143 0.04566403 0.047306642 0.046109278 0.04659625 0.047369912 0.0553507 0.04012609 0.051276807 0.043304946 0.044123936 0.052288156 0.055061527 0.047518495 0.048630785 0.049139444 0.0591172 0.049366754 0.057615038 0.048786167 0.04271502 0.04656441 0.04267791 0.04582392 0.053573094 0.04983267 0.013575877 0.05788047 0.05082852 0.044002812
[3] 'S11_SYZ150'                                0.06451155 0.059952997 0.0 0.021762002 0.021712475 0.031431668 0.05237983 0.05600948 0.05628019 0.05116912 0.03195255 0.055267714 0.060098656 0.029286392 0.05438637 0.060195416 0.06527331 0.06362964 0.054313093 0.05833846 0.06435568 0.025382696 0.048417084 0.038890947 0.055470202 0.04323442 0.022278814 0.022234974 0.030294498 0.0607824 0.04847799 0.056326594 0.04207477 0.056548327 0.03402929 0.0340183 0.034050528 0.034572653 0.034250084 0.03459162 0.033774722 0.03346866 0.05763718 0.04434506 0.065306745 0.059847128 0.022574183 0.06530545 0.033561487 0.058616556 0.05953781 0.05977465 0.059533983 0.059393883 0.05178879 0.06105274 0.06045052 0.033827543 0.05953058 0.059904102 0.057508364 0.05761303 0.04519954 0.03299206 0.05978562 0.056935262 0.03018472 0.03343576 0.058008578 0.058511466 0.064637914 0.03289504 0.05061304 0.05056507 0.05012035 0.05325153 0.059041213 0.058628116 0.058404572 0.033908747 0.04967116 0.05516117 0.024835475 0.057682615 0.05332236 0.057168525 0.047707606 0.054234117 0.054129466 0.049500946 0.056196965 0.056679398 0.055485215 0.055652004 0.060044803 0.032387607 0.057154965 0.027964622 0.03172695 0.059901714 0.038214084 0.032145005 0.05257359 0.03363339 0.055162877 0.018628903 0.05690478 0.06126372 0.055732056 0.03282751 0.05643465 0.048551057 0.0325865 0.031557973 0.05734837 0.059517577 0.053795222 0.031407658 0.061206646 0.032303188 0.031690735 0.06489717 0.05895755 0.05566849 0.061224513 0.05744111 0.0561026 0.031808235 0.05028605 0.03161122 0.05943522 0.05585964 0.049921203 0.032286927 0.031244753 0.03767032 0.05214497 0.059931625 0.032945693 0.037023813 0.033780646 0.03378044 0.05938598 0.047489718 0.03363339 0.060184687 0.06066423 0.0488676 0.050717603 0.06388899 0.05915053 0.06056213 0.033258684 0.049690004 0.020511452 0.06516407 0.059752177 0.059573304 0.05920567 0.055580184 0.059000004 0.058302987 0.058390163 0.059685048 0.05760028 0.056826033 0.057176374 0.057017967 0.03246828 0.058684256 0.058553874 0.029653229 0.052035153 0.0825196 0.052224804 0.05546385 0.05946631 0.059566822 0.04958104 0.063626304 0.031079693 0.062115707 0.033126164 0.0651688 0.033161435 0.065281704 0.06210118 0.06246388 0.062469717 0.06204486 0.063110836 0.03355589 0.05846237 0.032116298 0.045067023 0.04446308 0.063969284 0.044236936 0.06268413 0.05954288 0.06349446 0.05617502 0.06107562 0.022060119 0.059147708 0.058855724 0.025984945 0.061950225 0.058975454 0.060885493 0.06275172 0.0636494 0.04531741 0.056329396 0.066110194 0.059610784 0.06037742 0.026695473 0.030444624 0.052440457 0.06330341 0.060837723 0.03304243 0.055643015 0.021132467 0.06458245 0.05162793 0.053757235 0.051306542 0.061928533 0.058037944 0.05477294 0.058899242 0.0320019 0.056222983 0.060257845
[4] 'S12_SYZ151'                                0.0648364 0.060348693 0.021762002 0.0 0.009049531 0.03190415 0.05263997 0.056321196 0.056582894 0.051496107 0.032271814 0.055657513 0.060393926 0.029563917 0.054650962 0.060506962 0.06580101 0.06407845 0.05463356 0.058692005 0.064620934 0.025764061 0.048847124 0.039196964 0.05587878 0.0437944 0.022552835 0.0224857 0.030641695 0.06108534 0.048848256 0.056600474 0.04230824 0.05684366 0.034363568 0.03432678 0.03434435 0.03497931 0.034543697 0.035010085 0.034090683 0.033799183 0.057953246 0.044659667 0.06565271 0.060130257 0.02165579 0.06580308 0.033818983 0.059014734 0.059894778 0.06006257 0.059876435 0.05967617 0.052173488 0.061310656 0.06080044 0.034450877 0.059895534 0.06025501 0.057761263 0.057848122 0.045696907 0.033339683 0.06011627 0.05740239 0.03054332 0.033690874 0.05841352 0.058825593 0.06487858 0.03313576 0.050916813 0.050905447 0.05040055 0.053603828 0.059421547 0.05896284 0.058755714 0.03449447 0.05005633 0.055612065 0.02523943 0.057969887 0.053674717 0.05746097 0.048073623 0.054589346 0.054488752 0.04984607 0.05656698 0.057112254 0.05586989 0.056050625 0.060409755 0.032604955 0.057567853 0.028433189 0.031946905 0.060347613 0.038679715 0.032353695 0.052907027 0.033878654 0.055547144 0.019960014 0.057343177 0.061577298 0.05626267 0.03314615 0.05677184 0.04891268 0.033003002 0.03180867 0.057665113 0.059886195 0.054075222 0.031668697 0.06152643 0.032732096 0.031965893 0.065426916 0.059275243 0.05600316 0.061577685 0.057860248 0.056646198 0.032043096 0.050655015 0.03186282 0.05970628 0.0563701 0.050235037 0.032639947 0.031577762 0.03847537 0.05250389 0.060304854 0.03337029 0.037357304 0.034117926 0.034114968 0.059722017 0.047865972 0.033878654 0.060527008 0.060969032 0.049201272 0.0510361 0.06421875 0.059478663 0.060963925 0.0334925 0.050017018 0.02104551 0.0654171 0.060038164 0.059872836 0.059539456 0.055939134 0.059378166 0.05867479 0.058750153 0.059970334 0.058017816 0.05728802 0.05761809 0.057410773 0.032793537 0.058992762 0.058874037 0.029952483 0.05240429 0.082987584 0.052578222 0.055844426 0.05985402 0.05993276 0.04990347 0.06392577 0.0315393 0.062467106 0.033430196 0.06570265 0.033424303 0.06577711 0.06246904 0.06278431 0.06278937 0.0623941 0.063455954 0.03424508 0.05880499 0.03238582 0.045581535 0.044818312 0.06447955 0.04459251 0.06302918 0.059911437 0.064030714 0.056644987 0.061412316 0.021993551 0.059539426 0.059081294 0.026377777 0.062251814 0.05927835 0.06125616 0.06313048 0.063919246 0.045596164 0.056656383 0.06645047 0.059938982 0.06070649 0.026943512 0.03079704 0.05278324 0.06365954 0.061145477 0.033557195 0.055974558 0.02109102 0.06511577 0.051970985 0.05409688 0.05160146 0.06233757 0.058366545 0.055060286 0.059231598 0.032234382 0.056754705 0.060599603
[5] 'S23a_SYZ159'                               0.06482108 0.060302835 0.021712475 0.009049531 0.0 0.03180835 0.052598197 0.056318108 0.056521256 0.051447086 0.032250542 0.05560331 0.060355227 0.029548617 0.05468937 0.060470816 0.065791726 0.06405688 0.05458825 0.058654886 0.06460346 0.025647113 0.048801567 0.039152045 0.055846017 0.043717355 0.02251899 0.022464314 0.030571617 0.06102869 0.048799947 0.056537826 0.042283323 0.056805227 0.03431379 0.034335233 0.03429953 0.034927208 0.03451205 0.03497503 0.034042317 0.03374992 0.05792267 0.044714954 0.0656199 0.060116 0.021693759 0.065764196 0.033764873 0.05897964 0.059829548 0.060020026 0.059821162 0.05964067 0.05210833 0.061268214 0.06072864 0.0343809 0.059843484 0.06021486 0.05773593 0.05780081 0.045638453 0.033281747 0.06008617 0.057369396 0.030463886 0.033609927 0.058344197 0.05883622 0.06490265 0.033112627 0.05088181 0.050865885 0.050374 0.053593498 0.05936547 0.058909528 0.05869973 0.03444054 0.049984287 0.055501856 0.025236607 0.05793539 0.05362278 0.057360493 0.048012827 0.054544102 0.054432236 0.049806286 0.05651649 0.0570647 0.055844165 0.056001425 0.060372856 0.032545216 0.05750196 0.028301675 0.031907544 0.060305987 0.03853672 0.03232423 0.052838646 0.03382397 0.055496387 0.019967373 0.057279736 0.061534837 0.05625944 0.033071026 0.056720868 0.04887674 0.032934785 0.03175986 0.057670616 0.05984659 0.054012757 0.03162641 0.061507862 0.03266232 0.03187017 0.06539105 0.059229873 0.05599307 0.061517347 0.057788346 0.056549985 0.031996254 0.050615296 0.031819772 0.05966063 0.056323193 0.05019194 0.032582063 0.03154927 0.03839311 0.052446418 0.060255274 0.03326062 0.037295464 0.03405368 0.034052193 0.059674058 0.047823716 0.03382397 0.06048334 0.060943764 0.049166523 0.051034756 0.0641546 0.05941484 0.060903955 0.03345711 0.0499899 0.021013753 0.06544825 0.05999296 0.059843063 0.05947563 0.05589285 0.05932179 0.058631353 0.05872279 0.05992018 0.05792694 0.057177313 0.05754029 0.05733073 0.03275281 0.058949836 0.058812596 0.029879307 0.052334305 0.082944304 0.05250041 0.05576397 0.059797876 0.059873026 0.049867637 0.06393464 0.03146132 0.062387012 0.03335697 0.06566551 0.033390496 0.06574461 0.062403645 0.06271395 0.062719785 0.06230733 0.06343046 0.034154017 0.05877547 0.03233911 0.045522653 0.044814177 0.06440667 0.04451827 0.06296677 0.059833884 0.06396007 0.05659975 0.0613323 0.021974867 0.05947247 0.059053265 0.026320064 0.062216934 0.059266847 0.06125175 0.06306164 0.063851066 0.045656692 0.056573812 0.066421166 0.059912283 0.060685344 0.026942758 0.030717092 0.05273211 0.06362096 0.06110156 0.03350504 0.05594063 0.021014316 0.06510057 0.05192686 0.05410209 0.05158793 0.06226929 0.058330875 0.055021327 0.059181202 0.032195553 0.056692626 0.060563583
[6] 'S24d_SYZ163'                               0.060713056 0.056170322 0.031431668 0.03190415 0.03180835 0.0 0.048560385 0.05219654 0.052420333 0.047297996 0.030558493 0.051586557 0.05629505 0.029134076 0.05057004 0.056399196 0.061640285 0.05993156 0.050570976 0.05449594 0.060534634 0.029814852 0.044776652 0.035359856 0.05180136 0.039985653 0.033111233 0.033121087 0.029082192 0.05700743 0.044803143 0.052501615 0.03864423 0.052788537 0.032240167 0.03228253 0.03229429 0.032962043 0.03245376 0.033004034 0.032082267 0.032139603 0.05379316 0.041069224 0.061542563 0.055955008 0.031082831 0.061703283 0.028254269 0.054906443 0.055814244 0.05590393 0.05577574 0.055549257 0.048071746 0.057169683 0.056536555 0.03137037 0.05574978 0.056132913 0.053592883 0.053709954 0.041980952 0.02689288 0.05596478 0.05322968 0.030227909 0.03168796 0.05420191 0.054703675 0.060712885 0.031544734 0.046918556 0.046890542 0.04638591 0.04942899 0.055265665 0.054826703 0.05461121 0.032905836 0.045917604 0.051470675 0.029358553 0.05388497 0.049499247 0.05338471 0.044047352 0.05048527 0.050388288 0.045794066 0.0525085 0.0530584 0.051817786 0.0519703 0.05616934 0.031022903 0.053503815 0.03228347 0.030370342 0.056199 0.043169722 0.030760206 0.04878557 0.03230131 0.051518187 0.028714528 0.05323275 0.0574719 0.052202076 0.02750048 0.052650202 0.04492905 0.022025887 0.030200154 0.053526916 0.05567724 0.050046653 0.030056963 0.05736924 0.032297798 0.031578083 0.06132176 0.05514155 0.0518184 0.057239387 0.0536591 0.052397687 0.03042058 0.046521626 0.030251507 0.055559732 0.05222957 0.046239268 0.026958307 0.029957557 0.032583587 0.048367895 0.05616017 0.024661168 0.03353699 0.028139265 0.028137594 0.055573374 0.043810233 0.03230131 0.05627782 0.056839634 0.04521689 0.04700062 0.060065042 0.055260062 0.056681138 0.027980167 0.04598215 0.031535514 0.061297935 0.05590707 0.0557491 0.055344358 0.05188154 0.055235624 0.054586016 0.054547522 0.055842333 0.05390552 0.053138457 0.05350177 0.053359833 0.02730089 0.054783106 0.05464274 0.028364554 0.04839686 0.07883243 0.04850232 0.05166384 0.055696055 0.055752 0.04591037 0.059799243 0.018089823 0.058254045 0.027889717 0.061516337 0.02791323 0.06161332 0.058244802 0.058572084 0.05857865 0.058164235 0.05926908 0.028266255 0.0546144 0.032018676 0.04182198 0.0411855 0.060303625 0.040777333 0.05895195 0.055810656 0.0598668 0.05239601 0.057347476 0.029689668 0.055281676 0.055008166 0.030340936 0.058110137 0.055109832 0.057136994 0.05900353 0.0599001 0.041939218 0.05250792 0.062325757 0.05590673 0.056584865 0.024698168 0.024991544 0.048640404 0.059524845 0.05693704 0.030561678 0.05182812 0.029106751 0.06102015 0.04792056 0.050064176 0.04751522 0.058193363 0.054266755 0.05097891 0.05507225 0.030677827 0.052564796 0.0565519
[7] 'acre_SYZ108'                               0.04738646 0.043504156 0.05237983 0.05263997 0.052598197 0.048560385 0.0 0.039612874 0.038777962 0.037971817 0.049928 0.043695666 0.042764354 0.04938789 0.03919778 0.042854194 0.04847625 0.04667228 0.042125873 0.045239165 0.046955645 0.05085599 0.032610375 0.03820403 0.042412043 0.0443803 0.053857315 0.053889178 0.04862054 0.043402676 0.03556494 0.03881754 0.04649681 0.043334827 0.050188117 0.050195105 0.05019899 0.051022463 0.05034265 0.050962903 0.050046254 0.051456466 0.041328482 0.04676234 0.048106853 0.042945486 0.05191621 0.048544288 0.05053516 0.041434992 0.042286057 0.043350916 0.04233813 0.042686865 0.025420014 0.04485965 0.044314515 0.05223764 0.042902764 0.043336056 0.040934708 0.041077852 0.0510569 0.050044935 0.04361417 0.040918805 0.05068464 0.049957305 0.041941453 0.042358197 0.047806207 0.050684933 0.037503242 0.037484527 0.036955703 0.04003762 0.042428255 0.041966803 0.04175925 0.05228826 0.034028195 0.043432042 0.050376825 0.041410163 0.040108915 0.03984395 0.03475334 0.04121982 0.04108869 0.036660463 0.0445056 0.045143522 0.0423964 0.04253616 0.046527997 0.050109837 0.045514118 0.05354118 0.049699757 0.04403773 0.06527334 0.050048113 0.025526304 0.05142467 0.04317835 0.04939922 0.045122568 0.043947674 0.044346698 0.049928643 0.03898566 0.033100173 0.049531337 0.049563836 0.04112629 0.043388236 0.040570755 0.049373284 0.044451114 0.052703377 0.052005265 0.048205905 0.042691603 0.042484492 0.047375727 0.044044968 0.042927362 0.049683828 0.037215047 0.04955171 0.042668734 0.04263982 0.03681246 0.049257882 0.04958927 0.05546396 0.025153322 0.043824337 0.049639903 0.036206007 0.0507302 0.050727665 0.043135237 0.031823236 0.05142467 0.046718832 0.044554293 0.03298739 0.036865305 0.047789853 0.042832207 0.0444093 0.050347704 0.036785595 0.05227945 0.048392322 0.04333275 0.04332792 0.042894036 0.042422727 0.042451754 0.04112371 0.042144563 0.043270223 0.045567967 0.04489717 0.045258712 0.045359623 0.049675137 0.042237315 0.04211311 0.04777347 0.03987537 0.06520485 0.025401749 0.042163122 0.042902257 0.042975694 0.036868192 0.046891075 0.048192687 0.045940872 0.050256945 0.04846176 0.050222635 0.04853583 0.045894615 0.04620472 0.046208885 0.04580586 0.04581041 0.050939072 0.04224105 0.052423406 0.05087499 0.046909753 0.047213614 0.04970653 0.045544054 0.042332288 0.04670685 0.04268006 0.043877542 0.050418843 0.045654707 0.042182248 0.05142794 0.04459733 0.042588055 0.043664463 0.04560794 0.04634425 0.04746992 0.03895968 0.04914665 0.04235476 0.043102562 0.04427619 0.047362134 0.039410632 0.046431825 0.044715114 0.051394783 0.040447317 0.049867533 0.048005685 0.02456456 0.03342298 0.024947314 0.044893753 0.04572723 0.041825563 0.042234983 0.049936954 0.04299236 0.04294214
[8] 'adelphicum_SYZ185'                         0.048165705 0.04447492 0.05600948 0.056321196 0.056318108 0.05219654 0.039612874 0.0 0.03991071 0.042355567 0.053613365 0.04735757 0.044089835 0.053201705 0.043985847 0.04416922 0.049571365 0.047790345 0.046190374 0.0493982 0.0479027 0.054590315 0.03908026 0.042688657 0.046588022 0.048307456 0.057623293 0.0576305 0.052370965 0.044693638 0.0401393 0.04005379 0.050625686 0.04749962 0.053808205 0.05382787 0.053814467 0.054637603 0.053954355 0.054607578 0.05366155 0.055202853 0.026933204 0.05042878 0.048925444 0.044240095 0.05557461 0.049578696 0.054152828 0.04269232 0.043525476 0.03951008 0.043596875 0.04376234 0.039247084 0.04088334 0.040276255 0.055758324 0.043924503 0.044388507 0.026152637 0.026255526 0.054883324 0.053683225 0.039653778 0.036943678 0.05452871 0.05366601 0.037928693 0.038404673 0.049034916 0.05438719 0.041729636 0.04171218 0.04125803 0.04439418 0.0434407 0.043019217 0.042822093 0.0558344 0.040403362 0.047134772 0.054001432 0.0150874145 0.044449236 0.04106555 0.039435405 0.04551525 0.04540696 0.041189764 0.048230726 0.048851475 0.046555504 0.046769947 0.050408743 0.05378338 0.049164757 0.05722574 0.05340757 0.03999679 0.06891234 0.05377431 0.03982456 0.055141315 0.046926226 0.053201783 0.048820157 0.045207057 0.047978096 0.053526077 0.040384524 0.03935528 0.053257395 0.05327619 0.03723242 0.039458394 0.044751577 0.0530944 0.04570807 0.05639667 0.055805907 0.049263604 0.026241537 0.046741024 0.051290855 0.04813737 0.046925195 0.053433776 0.041501354 0.05327952 0.04374221 0.046639588 0.041064817 0.052900888 0.053341087 0.05881039 0.039449934 0.039809473 0.0533534 0.040733326 0.054359294 0.054357495 0.039256286 0.03831043 0.055141315 0.05060375 0.040583186 0.03949434 0.041390814 0.04371726 0.03897851 0.04042195 0.05402916 0.041376643 0.0560132 0.049612794 0.039499253 0.039446883 0.03903977 0.04662083 0.043479122 0.04237691 0.038253527 0.03942844 0.04924514 0.04855253 0.048920993 0.049023103 0.05329829 0.03837075 0.038254056 0.051479634 0.04407272 0.07137321 0.039617334 0.046145402 0.043945156 0.04399503 0.04133617 0.048085265 0.051811364 0.041894726 0.053936172 0.049541328 0.05390802 0.04956273 0.041904688 0.04222525 0.042228624 0.041839294 0.046696126 0.054465927 0.027668403 0.056205206 0.054670487 0.05062504 0.048294578 0.05366403 0.046755318 0.043526977 0.047787767 0.046753265 0.045163006 0.05417582 0.049540136 0.034261845 0.05516156 0.045848493 0.0270106 0.0445795 0.046837952 0.04761275 0.051324293 0.040151346 0.049880467 0.04359134 0.04428711 0.048172235 0.050971173 0.043681417 0.04722893 0.04068333 0.054956455 0.045174837 0.053660337 0.049051743 0.038935162 0.042785928 0.038786765 0.046089243 0.049469635 0.046055052 0.043303568 0.05367318 0.047013506 0.044185206
[9] 'alatum_SYZ129'                             0.045141615 0.039798696 0.05628019 0.056582894 0.056521256 0.052420333 0.038777962 0.03991071 0.0 0.041847747 0.05386664 0.04731877 0.032184906 0.05328495 0.043646906 0.03227937 0.03783025 0.036032114 0.046026863 0.049072858 0.044868935 0.054776043 0.038430046 0.04227724 0.046277296 0.04828816 0.057938535 0.057907112 0.05252252 0.032835994 0.03968283 0.028325796 0.050444927 0.047062583 0.054077543 0.05406482 0.054090563 0.054937784 0.054254226 0.054903094 0.053914595 0.05550049 0.04178363 0.050443016 0.045980357 0.04012446 0.05579678 0.037873738 0.054451127 0.03087616 0.031671256 0.04372747 0.031689186 0.038966343 0.03855717 0.04513845 0.044584777 0.05609933 0.039230775 0.039680827 0.041395415 0.0414827 0.05492941 0.053946674 0.043975417 0.04133178 0.05460254 0.0538448 0.042176273 0.042675592 0.045004997 0.054618467 0.04141956 0.04145408 0.04089015 0.04391656 0.03872575 0.03831131 0.038088527 0.056152474 0.03964937 0.047009364 0.054292608 0.04175995 0.044006422 0.029222792 0.03896976 0.04523387 0.04505806 0.04076965 0.048170332 0.048763916 0.046219077 0.046402242 0.050120555 0.054063775 0.049144953 0.057508662 0.05355197 0.044330776 0.06925711 0.053935952 0.039004683 0.05538763 0.046777178 0.053405445 0.04873005 0.033347923 0.04799035 0.053831127 0.028837658 0.038686994 0.05343495 0.05351554 0.041471444 0.043740362 0.044215366 0.053230446 0.04163867 0.056606237 0.055899587 0.03758607 0.043073867 0.046351742 0.050922524 0.047764186 0.04662302 0.05361384 0.04119932 0.053494304 0.03896857 0.046355367 0.040676534 0.05315998 0.053512778 0.059218537 0.038645443 0.04414693 0.053562917 0.040290672 0.05471444 0.054713406 0.043495595 0.037551384 0.05538763 0.050330743 0.044872545 0.03882545 0.040790908 0.048133336 0.043208294 0.04468198 0.05426566 0.0409389 0.056250088 0.045535978 0.043710582 0.043690916 0.0432941 0.04614447 0.038790163 0.030583829 0.042504013 0.04364235 0.049160797 0.048474923 0.048877113 0.04906634 0.05356276 0.042627044 0.042556193 0.05165155 0.043824278 0.070755266 0.038839284 0.04580111 0.03922649 0.039306663 0.040911376 0.04400922 0.05201326 0.046272386 0.05417957 0.03791839 0.054138307 0.03794804 0.04623109 0.046540823 0.04654575 0.04616348 0.043640733 0.05474186 0.042627025 0.05632838 0.05477059 0.050602086 0.036656346 0.053618193 0.03495053 0.031697236 0.03619884 0.046371188 0.03334471 0.054380782 0.049264234 0.04251608 0.05536759 0.034145392 0.042843226 0.041474435 0.035100836 0.035718348 0.051236626 0.028397877 0.046811644 0.03169561 0.03248542 0.04823889 0.051241394 0.04337707 0.044101756 0.044991303 0.055260073 0.045009293 0.053891882 0.037481815 0.038014136 0.041994996 0.03788013 0.03426072 0.049297575 0.045656502 0.038574774 0.053872515 0.04672289 0.032309327
[10] 'alligneum_SYZ329'                          0.050649967 0.046161603 0.05116912 0.051496107 0.051447086 0.047297996 0.037971817 0.042355567 0.041847747 0.0 0.048865627 0.03593996 0.04571095 0.04824904 0.040988613 0.04587987 0.051385887 0.04957943 0.040092364 0.037161022 0.050418917 0.049751095 0.033784583 0.037339684 0.042014692 0.043229256 0.052741613 0.052713826 0.04739918 0.046391822 0.034011666 0.041848738 0.045298122 0.04284357 0.049095534 0.049077194 0.049100976 0.049982157 0.04929653 0.04995202 0.049010124 0.05043486 0.044004202 0.045072142 0.051509675 0.045740183 0.05077345 0.051453643 0.049309514 0.044339076 0.045168575 0.046446 0.04525524 0.04541494 0.03762985 0.047773067 0.047275096 0.051007953 0.045634322 0.04605314 0.043688253 0.04380517 0.049742714 0.048826355 0.0466097 0.04387152 0.049414515 0.048923876 0.04486409 0.04524842 0.0505546 0.04962471 0.033802196 0.033761382 0.033331823 0.031853195 0.04512606 0.044679474 0.044503193 0.05113877 0.03498387 0.03545345 0.049181867 0.04413027 0.031932443 0.0427305 0.033330094 0.022090655 0.021920439 0.03516625 0.03668444 0.037259504 0.041946013 0.042124458 0.038021844 0.04902052 0.03762679 0.05234344 0.048542973 0.04690464 0.06415904 0.048982024 0.03819182 0.05038757 0.035255454 0.04828755 0.037115175 0.046923764 0.036497355 0.04869659 0.042015504 0.03398516 0.048259243 0.04846813 0.04408225 0.046407692 0.040103678 0.048231993 0.047171537 0.05154749 0.050830446 0.051080223 0.045409765 0.034330223 0.038871974 0.035819374 0.03467537 0.048594795 0.015537522 0.04847022 0.04540873 0.034386795 0.033114254 0.048040204 0.048468728 0.054158095 0.037829526 0.04675606 0.048472676 0.035419915 0.049556606 0.049555596 0.046095297 0.032960758 0.05038757 0.038247384 0.04748377 0.034220126 0.03651529 0.050714273 0.045852266 0.047405478 0.04916698 0.035339106 0.051143277 0.051147047 0.046425935 0.046276316 0.04590797 0.041997686 0.045179516 0.044020537 0.045148697 0.046357933 0.037577 0.036931064 0.037283216 0.03757265 0.048427608 0.04525102 0.04514063 0.046640493 0.03804398 0.069183275 0.0379933 0.033999488 0.04559256 0.045680054 0.033943314 0.049651433 0.046917737 0.048915252 0.04904854 0.05139338 0.049017552 0.051399663 0.048910495 0.049196336 0.049202792 0.048835646 0.049223155 0.049666077 0.04491159 0.05121813 0.04957973 0.04519858 0.050095048 0.048466224 0.04849931 0.04521122 0.04964222 0.03448499 0.046857107 0.049255215 0.03715229 0.04485724 0.050299916 0.04761384 0.04528702 0.046941876 0.04860299 0.049302768 0.04583098 0.042000934 0.05237741 0.045262184 0.04612363 0.043168288 0.046181306 0.019703211 0.04967523 0.047590785 0.050207224 0.04227197 0.04874247 0.050877187 0.03728321 0.039313413 0.037128586 0.0477915 0.0378181 0.024654856 0.044955958 0.04884808 0.03471341 0.04589739
[11] 'alubo_SYZ315'                              0.06221247 0.057754233 0.03195255 0.032271814 0.032250542 0.030558493 0.049928 0.053613365 0.05386664 0.048865627 0.0 0.052971415 0.057732984 0.02958138 0.052114762 0.057859015 0.06325092 0.061476428 0.05209012 0.056069214 0.061993588 0.030123992 0.046202224 0.036858536 0.053323306 0.04156592 0.033449173 0.033455707 0.023068808 0.058465187 0.0462004 0.053920344 0.040069547 0.054229204 0.030256366 0.030281955 0.030323867 0.031013172 0.030476898 0.031052735 0.030147593 0.022291778 0.055314306 0.042614218 0.06294707 0.057499126 0.031626824 0.063256 0.03231022 0.05642476 0.057264686 0.05737723 0.05724319 0.05706304 0.049504794 0.058712866 0.058067113 0.032506492 0.05729583 0.057661325 0.05510105 0.055186175 0.043349054 0.0318369 0.057498842 0.054730058 0.030740194 0.029649949 0.05571126 0.0562631 0.062223844 0.022394335 0.04840234 0.04838654 0.047865566 0.051003743 0.05682442 0.05635947 0.05617176 0.02764811 0.047356002 0.052984703 0.029754557 0.055324964 0.05107196 0.054809295 0.045475032 0.052022945 0.051914755 0.047232978 0.053958315 0.054450106 0.053321604 0.053488772 0.057798944 0.021772256 0.055019878 0.032589994 0.02144664 0.05777743 0.043535903 0.021878561 0.05023182 0.02306579 0.05304063 0.029043408 0.054837804 0.05895199 0.053655144 0.031720545 0.05410771 0.046401195 0.0316655 0.024313482 0.055078123 0.057203077 0.051486168 0.021118525 0.05889719 0.03281607 0.03204801 0.062815495 0.05669719 0.053448502 0.05897724 0.055231806 0.054034993 0.02149676 0.048073266 0.021403613 0.05706953 0.05381345 0.04766367 0.03119219 0.023890724 0.037221875 0.04984053 0.057598807 0.03179908 0.03499181 0.032505594 0.032502428 0.056999918 0.04522368 0.02306579 0.057917733 0.05840895 0.046571806 0.048438735 0.061505705 0.056753255 0.05819777 0.032026097 0.047366414 0.032035403 0.06280154 0.057371404 0.057168026 0.056826733 0.053346556 0.056786265 0.05605335 0.056048643 0.05731056 0.055417713 0.05469495 0.055071812 0.05485298 0.031379737 0.056314886 0.056186788 0.022433423 0.049872424 0.08035773 0.049968448 0.053223316 0.057233255 0.05733303 0.047411602 0.06126435 0.030252151 0.05970407 0.032008562 0.063053496 0.032001756 0.06314282 0.059698496 0.060044497 0.060051084 0.05963788 0.06075844 0.032757353 0.05606355 0.03257099 0.043199386 0.042798318 0.061899077 0.042148825 0.060385577 0.057273693 0.061400402 0.05396932 0.058739856 0.030087313 0.05693973 0.056446705 0.030753067 0.059586436 0.05659924 0.058577266 0.060504146 0.06123476 0.04345666 0.05392332 0.063795716 0.057305284 0.05806805 0.024858665 0.029203808 0.050209764 0.06105699 0.058579016 0.031706937 0.053424045 0.029571962 0.06259863 0.049299266 0.051553737 0.048959076 0.059695497 0.055800598 0.052540973 0.056612033 0.021709414 0.05414545 0.058004074
[12] 'amphoraecarpus_SYZ318'                     0.05584303 0.051522303 0.055267714 0.055657513 0.05560331 0.051586557 0.043695666 0.04735757 0.04731877 0.03593996 0.052971415 0.0 0.051086307 0.052621167 0.04683876 0.051202666 0.056573138 0.05487546 0.046021186 0.042169023 0.055733815 0.05386725 0.04011719 0.043064766 0.047621693 0.048622012 0.056921717 0.056860853 0.051563106 0.051811572 0.04007812 0.04727309 0.050307415 0.048550025 0.053443898 0.053450093 0.053497013 0.054228507 0.053643204 0.05417246 0.053280544 0.05442631 0.04905188 0.04978224 0.056783505 0.051121622 0.054912183 0.056633994 0.053544704 0.049750358 0.050569426 0.05153594 0.050611816 0.0508038 0.043400057 0.052850332 0.052234855 0.05518331 0.050981034 0.051385827 0.048733544 0.048834097 0.054568186 0.053077184 0.051617064 0.04887094 0.053773362 0.053280525 0.04987853 0.05031965 0.055914365 0.053773765 0.040213183 0.04020783 0.039732546 0.037085768 0.05049856 0.050026022 0.049836785 0.055134352 0.04125954 0.01898228 0.053377297 0.04902515 0.037135657 0.0481791 0.03940329 0.039103378 0.03897906 0.04114129 0.01964989 0.020125413 0.04756899 0.047770716 0.03915225 0.053168546 0.020407317 0.056461703 0.05271664 0.051879544 0.06829276 0.05315399 0.04389698 0.05455849 0.020099157 0.05250684 0.022243401 0.052246537 0.019489612 0.052921012 0.04741907 0.0401703 0.05253783 0.05265718 0.04909863 0.05138448 0.045833025 0.05242457 0.05251385 0.05571576 0.055101942 0.056305423 0.05032994 0.039510272 0.03993912 0.036926202 0.035763927 0.0527678 0.03522734 0.052656576 0.050797444 0.03550006 0.039498955 0.05235334 0.05254563 0.05826903 0.043502692 0.051769093 0.052775353 0.0410997 0.053813625 0.05381566 0.05116127 0.03926256 0.05455849 0.039379258 0.052494455 0.040579163 0.042420927 0.055677366 0.050955087 0.05235001 0.053434838 0.04132042 0.0552987 0.056470376 0.05150436 0.051394623 0.05101931 0.047597416 0.05052274 0.04945529 0.050234966 0.051448107 0.021935124 0.021246314 0.021620156 0.020367406 0.052653003 0.050434165 0.05031128 0.05074836 0.044052083 0.0747826 0.043716695 0.035780676 0.050986473 0.05106356 0.040153436 0.054931957 0.051166866 0.05392198 0.053264946 0.056521293 0.053224456 0.056560602 0.053898145 0.054242667 0.05424765 0.053816475 0.054508608 0.053791627 0.049866498 0.055587094 0.054370362 0.049917188 0.0552717 0.053349912 0.053835083 0.050605617 0.054845605 0.035585497 0.052239817 0.05342903 0.038294677 0.050008398 0.054491393 0.052910656 0.050278865 0.05216633 0.053929232 0.054722596 0.05051329 0.047420863 0.057496786 0.05064556 0.051416937 0.047599416 0.050567716 0.037378065 0.054762762 0.052658033 0.05437027 0.048080575 0.0528455 0.056063686 0.04300103 0.045398023 0.042943396 0.05317694 0.023106555 0.03974248 0.050314657 0.053002194 0.035800397 0.051262327
[13] 'amplum_SYZ398'                             0.049161945 0.043855216 0.060098656 0.060393926 0.060355227 0.05629505 0.042764354 0.044089835 0.032184906 0.04571095 0.057732984 0.051086307 0.0 0.05723343 0.047471154 0.027606878 0.03320037 0.031356785 0.050000146 0.05293509 0.049038105 0.05865739 0.042500366 0.046163324 0.05017132 0.052084852 0.06170374 0.06168624 0.056461588 0.027931789 0.043662015 0.02987088 0.054347612 0.05096477 0.057927452 0.057937626 0.057953224 0.0588012 0.058101244 0.05877955 0.057767384 0.059345227 0.045872573 0.054241948 0.05007939 0.044192858 0.059647355 0.033208717 0.058348153 0.028933335 0.02974615 0.047815833 0.027073933 0.043114625 0.042508017 0.04920185 0.048645407 0.059981402 0.043243907 0.043736868 0.04550322 0.045619134 0.058767352 0.057836547 0.0479398 0.045403343 0.058470756 0.057687122 0.046219565 0.046756577 0.04901149 0.058490872 0.045269914 0.045292165 0.04483198 0.0478558 0.042820677 0.04233222 0.042159062 0.059929922 0.04375411 0.050881725 0.058110867 0.045865543 0.047935344 0.027380213 0.042968307 0.049033176 0.048948962 0.04472239 0.05197657 0.05261083 0.050139677 0.050309677 0.05393157 0.057912767 0.05299152 0.061322518 0.05748675 0.048368506 0.07315681 0.057866745 0.043027133 0.05925337 0.05060332 0.057236336 0.05250127 0.028579758 0.051701855 0.05773114 0.030498853 0.042701986 0.057247113 0.05740265 0.045553803 0.047696017 0.04816212 0.057163563 0.045664426 0.06044323 0.05977665 0.032910474 0.047136005 0.050226234 0.054779403 0.051549297 0.050395407 0.0575163 0.045056224 0.057379972 0.043083005 0.05017341 0.044565637 0.05706901 0.05738897 0.063021846 0.042664204 0.048166357 0.057478502 0.044217046 0.058514144 0.058513884 0.047546327 0.041601967 0.05925337 0.05409632 0.048917126 0.04289571 0.04473056 0.052107885 0.04724986 0.04874712 0.058128867 0.044935223 0.06008468 0.04958589 0.047780056 0.04771573 0.047311693 0.050045185 0.042819448 0.028692275 0.04652853 0.0477153 0.05290851 0.05228504 0.052632052 0.05288167 0.057444375 0.04673064 0.046613686 0.05559496 0.047842477 0.07475096 0.04284647 0.049617514 0.043295283 0.043362778 0.04481015 0.048080377 0.05589725 0.05026427 0.058049552 0.033202928 0.058002792 0.033217523 0.050221585 0.05054431 0.05055003 0.05016522 0.04781294 0.05863874 0.04675822 0.060153004 0.05857838 0.054368068 0.031983096 0.05751111 0.035503574 0.029791445 0.03152533 0.0502018 0.033942405 0.058246713 0.053090125 0.046552677 0.059237093 0.029356766 0.04695915 0.045443896 0.035637386 0.036296073 0.05501388 0.030291617 0.050807614 0.029830547 0.02790162 0.052265525 0.0551416 0.047197577 0.04813044 0.048992205 0.059147313 0.048858248 0.057738848 0.03278023 0.04208695 0.04602136 0.042003963 0.03495696 0.053081956 0.04947955 0.04263145 0.05776121 0.05052293 0.027422711
[14] 'ampularium_SYZ123'                         0.061816767 0.05732328 0.029286392 0.029563917 0.029548617 0.029134076 0.04938789 0.053201705 0.05328495 0.04824904 0.02958138 0.052621167 0.05723343 0.0 0.05154252 0.057433233 0.062928036 0.061107893 0.051512945 0.055554308 0.06149837 0.027417945 0.045615602 0.03604622 0.052812286 0.040901553 0.030770667 0.03082062 0.028052984 0.058026668 0.045626912 0.053476844 0.039377913 0.053675003 0.03140605 0.03141849 0.031447157 0.032231253 0.031605262 0.032239676 0.03125734 0.031085914 0.05496915 0.04176441 0.062559396 0.05700392 0.028771384 0.06293534 0.030919293 0.05593977 0.05677825 0.057021823 0.056773454 0.05654772 0.048989747 0.058306962 0.057750616 0.031842764 0.056784164 0.057240874 0.05471413 0.0548174 0.04283349 0.030447884 0.057196446 0.054399855 0.018925792 0.030917682 0.05542016 0.055922102 0.061815035 0.030406315 0.04782848 0.04780697 0.047310952 0.050433945 0.056314595 0.055881932 0.055694375 0.032296635 0.046769764 0.052524664 0.027139582 0.054972816 0.0504885 0.054339603 0.044888757 0.05139692 0.051306557 0.04664477 0.053518355 0.054086786 0.052796096 0.05297883 0.057222728 0.029842185 0.05452862 0.030282723 0.029178645 0.057419803 0.041035093 0.029577889 0.04959391 0.031113297 0.052535724 0.02621237 0.05442507 0.05847694 0.053298645 0.030236 0.05358981 0.045732208 0.030196171 0.0291057 0.05467639 0.056875847 0.050920304 0.028880535 0.058477666 0.018920911 0.018596854 0.062505655 0.05629754 0.052880906 0.058242943 0.05458661 0.053494275 0.029208228 0.047427874 0.029056327 0.056546655 0.05325954 0.047117338 0.029835438 0.029062318 0.03608357 0.049232557 0.057322945 0.030272739 0.034196593 0.031072173 0.031070504 0.056723747 0.044610728 0.031113297 0.057310462 0.057994906 0.04595563 0.0477836 0.06125757 0.056367803 0.05787516 0.030645499 0.04683942 0.029215574 0.062408555 0.056982145 0.056890693 0.056440864 0.052904464 0.056302633 0.055573687 0.055779416 0.05691943 0.054909013 0.054200735 0.054557383 0.054417297 0.029946929 0.055923257 0.055811945 0.027293634 0.049286038 0.07998188 0.04941071 0.052570835 0.05677265 0.056874536 0.04686321 0.06086279 0.02878887 0.059458908 0.030481841 0.062806115 0.030448578 0.062859684 0.0594468 0.05980018 0.059806764 0.05940355 0.060335547 0.03147417 0.05570559 0.020977397 0.04267344 0.041886624 0.061563104 0.041465577 0.05997193 0.056801446 0.06103392 0.053368255 0.058341708 0.027349142 0.05631416 0.056070235 0.0279745 0.05916833 0.05618927 0.058136087 0.06006426 0.06080104 0.04259127 0.05346703 0.06341859 0.056812763 0.057613444 0.023702333 0.027827037 0.049617372 0.06070922 0.058165073 0.031003648 0.052895594 0.026833517 0.06224396 0.048695654 0.05094158 0.048403054 0.05925543 0.05525098 0.051840317 0.056126274 0.029491914 0.053582467 0.05752793
[15] 'angophroides_SYZ257'                       0.052490752 0.048103135 0.05438637 0.054650962 0.05468937 0.05057004 0.03919778 0.043985847 0.043646906 0.040988613 0.052114762 0.04683876 0.047471154 0.05154252 0.0 0.047598794 0.05311244 0.05132346 0.044825207 0.0481864 0.05209396 0.052867744 0.036765836 0.04059333 0.04563334 0.046230014 0.055963118 0.055932082 0.05076014 0.048184294 0.03877966 0.04353825 0.048522938 0.046579394 0.052341577 0.05235479 0.052328125 0.05317498 0.052509803 0.053163532 0.052209206 0.05367874 0.04569819 0.048771635 0.05312914 0.047721002 0.053995986 0.053151462 0.0526992 0.046176396 0.04699973 0.04820792 0.0470358 0.047372606 0.03882303 0.049571574 0.048968516 0.054216024 0.0475269 0.047958687 0.04538674 0.04548119 0.053074595 0.052149124 0.048407182 0.045797333 0.052720856 0.052130457 0.04660941 0.04720546 0.052569557 0.052869987 0.04048799 0.040498566 0.039979 0.043096934 0.04705 0.046617113 0.046425667 0.054355104 0.037865184 0.046489652 0.052305866 0.04567592 0.04310481 0.04460097 0.038030062 0.044239856 0.044146784 0.039849244 0.047550194 0.048184235 0.04560566 0.04578485 0.049513176 0.052282274 0.048566125 0.055552144 0.051860057 0.048770275 0.06720222 0.052307643 0.039372306 0.05364956 0.046310224 0.05153388 0.048186198 0.048638925 0.04731764 0.052076846 0.04385327 0.03691476 0.051607892 0.051672716 0.04595082 0.04818915 0.04376334 0.051556885 0.049153697 0.0547386 0.05408317 0.05278164 0.04697024 0.04553375 0.050430503 0.047204074 0.046027362 0.051954072 0.040236257 0.051795222 0.047343235 0.04574059 0.039778326 0.05130805 0.05168759 0.057349943 0.038939968 0.0486117 0.05180742 0.038688082 0.052862007 0.05286098 0.047989782 0.035842437 0.05364956 0.049694266 0.0492968 0.037127886 0.040477253 0.052508034 0.047600236 0.04910796 0.052578203 0.04001347 0.054379154 0.053069826 0.0481954 0.048148785 0.047644284 0.045667257 0.047084287 0.04583718 0.04697622 0.048118684 0.04858463 0.047963828 0.048300337 0.048425265 0.051774487 0.0471323 0.047044706 0.049848378 0.04274181 0.0701455 0.039038703 0.045249034 0.047514975 0.047601726 0.03999696 0.051572263 0.05015351 0.050748356 0.05240676 0.053118363 0.052397475 0.05316853 0.050714534 0.051016927 0.05102264 0.050672498 0.050850913 0.05295836 0.04663813 0.054500334 0.05294489 0.048910372 0.051848 0.051796526 0.050187606 0.04700355 0.051323596 0.045829 0.04862231 0.052471083 0.048597652 0.046824142 0.053444352 0.049365412 0.046832714 0.04881106 0.050313693 0.051063687 0.0496461 0.04384404 0.054040037 0.047036167 0.0478153 0.046433527 0.049501877 0.042454354 0.051320337 0.049431335 0.05337227 0.028123828 0.051937073 0.052570164 0.03843307 0.040195115 0.0382599 0.04962229 0.04882738 0.0447654 0.046873942 0.05220696 0.04605 0.047678027
[16] 'aqueum_SYZ100'                             0.049309712 0.04396448 0.060195416 0.060506962 0.060470816 0.056399196 0.042854194 0.04416922 0.03227937 0.04587987 0.057859015 0.051202666 0.027606878 0.057433233 0.047598794 0.0 0.024533657 0.02262835 0.050128143 0.053026393 0.04906052 0.058786336 0.04254513 0.046258137 0.050273165 0.05215764 0.06180733 0.061789893 0.056659523 0.026476255 0.043705318 0.030056417 0.054487303 0.0510562 0.058030836 0.058049526 0.058058973 0.05891174 0.058228824 0.05884195 0.057899628 0.059477944 0.045886446 0.054354306 0.05022107 0.044286206 0.059738137 0.024101514 0.05845534 0.028817818 0.029751271 0.047902673 0.01824723 0.04327452 0.042568956 0.049299743 0.048735756 0.06007445 0.04337952 0.043888845 0.04554325 0.04564362 0.058843117 0.057929803 0.04809136 0.045455065 0.05858833 0.0579084 0.046347756 0.046831135 0.04914669 0.05870943 0.04536888 0.045382608 0.0449325 0.04795982 0.04299486 0.0425118 0.042315114 0.060010392 0.04378524 0.050944313 0.05825516 0.045880288 0.04801893 0.026850138 0.043041293 0.0491572 0.049063202 0.044825166 0.05210798 0.05277364 0.05021989 0.05036179 0.05409722 0.058119446 0.05311796 0.061447885 0.057615273 0.048468113 0.073246896 0.0580062 0.04319705 0.05947979 0.050690476 0.05734757 0.052580435 0.024392826 0.05182871 0.05782376 0.030651474 0.042758442 0.057395298 0.05756376 0.04566399 0.047843426 0.048222348 0.05728712 0.04573468 0.0605987 0.059911724 0.025562016 0.047120154 0.05032839 0.05489963 0.051676948 0.050532274 0.057667226 0.045208365 0.05753112 0.043256078 0.05026796 0.044707723 0.05714558 0.05754661 0.063047566 0.0428252 0.048303757 0.0576166 0.04434466 0.058621887 0.058618534 0.047644846 0.041654643 0.05947979 0.054251406 0.049056478 0.042969443 0.04484465 0.052230492 0.047339644 0.048834335 0.058239892 0.045049142 0.060136456 0.049608633 0.047890384 0.04783768 0.047411125 0.050120033 0.042959847 0.028592277 0.04665681 0.04784121 0.05303399 0.05236942 0.052744273 0.052927814 0.057531513 0.046830658 0.046709117 0.055758785 0.04795322 0.0747386 0.042912424 0.049760368 0.04337861 0.043508716 0.044893913 0.048122782 0.055977885 0.050399445 0.058135368 0.02600246 0.05809862 0.025853539 0.0503684 0.050679013 0.05068245 0.05030171 0.047941156 0.058687262 0.046728816 0.060276076 0.05866092 0.05450601 0.024478095 0.05757115 0.035552736 0.029742096 0.02452605 0.05033903 0.033964634 0.05839878 0.053197604 0.04670288 0.0594026 0.022176148 0.04704281 0.045570295 0.03566117 0.036411345 0.055175357 0.03040029 0.050915707 0.029754784 0.017604887 0.05238342 0.055222604 0.04735956 0.048214603 0.049123142 0.05926321 0.0489416 0.057801556 0.025536247 0.04221527 0.046090864 0.042062636 0.03499893 0.053222004 0.049649734 0.042778537 0.057894673 0.050624866 0.025956891
[17] 'aqueum_SYZ79'                              0.05471766 0.04930904 0.06527331 0.06580101 0.065791726 0.061640285 0.04847625 0.049571365 0.03783025 0.051385887 0.06325092 0.056573138 0.03320037 0.062928036 0.05311244 0.024533657 0.0 0.013995811 0.05563733 0.05856938 0.05469868 0.06417015 0.048032295 0.05180056 0.055624295 0.057016622 0.0672221 0.067203395 0.062054094 0.031987086 0.049181897 0.035650812 0.05991205 0.056589153 0.06348854 0.063505724 0.063548125 0.06420098 0.06374098 0.06411077 0.06331715 0.0649254 0.051263068 0.05972903 0.05568847 0.049815003 0.065116994 0.0127414055 0.063904524 0.03426625 0.035229262 0.053404108 0.023591679 0.04876312 0.04804616 0.054729298 0.054132715 0.06518362 0.048877794 0.049257245 0.050968356 0.051037975 0.06400355 0.063336745 0.053401466 0.050788894 0.064009875 0.063345805 0.05166808 0.05219814 0.054608718 0.06409382 0.05088036 0.05092469 0.050465103 0.053403165 0.048406716 0.04792771 0.04773267 0.06494504 0.04925876 0.056360047 0.063589856 0.051221814 0.053479496 0.032375727 0.048441667 0.05456993 0.054455463 0.050243713 0.05754446 0.058114387 0.055598028 0.055806298 0.05954445 0.06350676 0.058469523 0.06675081 0.06314101 0.053607095 0.0784994 0.06354353 0.04870284 0.0648891 0.05613661 0.06267064 0.057942446 0.029718954 0.0570136 0.063237205 0.036211252 0.04824688 0.062702104 0.06293892 0.05102018 0.053240377 0.05365565 0.0627466 0.051156472 0.065949745 0.06524029 0.016991865 0.052448023 0.05583462 0.060430475 0.05716911 0.055845607 0.06322823 0.050585363 0.06306363 0.04876427 0.055530194 0.050210625 0.062485248 0.06293285 0.067766994 0.04828563 0.053655013 0.06300081 0.049901027 0.06404445 0.06404262 0.05310917 0.047124404 0.0648891 0.059714768 0.054381143 0.04850992 0.050386973 0.057578094 0.052868843 0.054218132 0.063743025 0.050509114 0.06547426 0.055093125 0.05339758 0.053273167 0.052934736 0.055572215 0.04837808 0.03401436 0.052042853 0.05332981 0.0585698 0.05776655 0.058137767 0.058282677 0.0628782 0.052336823 0.05221395 0.061191913 0.05341822 0.08016371 0.048395455 0.05528003 0.048817318 0.048930667 0.0503547 0.05361796 0.06124419 0.055793583 0.063503295 0.017813576 0.0634945 0.017821603 0.05577111 0.05610241 0.056109715 0.05570112 0.053408172 0.06367031 0.052051175 0.06574631 0.06386801 0.059924386 0.022363357 0.06300187 0.04104728 0.03522855 0.027079402 0.05580642 0.039416492 0.063889675 0.058586206 0.052150108 0.06478512 0.023574159 0.052476097 0.050965253 0.041178223 0.041985054 0.060704537 0.036037225 0.056324523 0.035287485 0.02431286 0.057887636 0.060658023 0.052766427 0.05350475 0.05447949 0.06440094 0.054380026 0.06315258 0.026358662 0.047735635 0.051550217 0.047562964 0.040434793 0.058663983 0.055196982 0.0482686 0.063447155 0.055932865 0.031392176
[18] 'argyrocalyx_SYZ33'                         0.05294405 0.047516707 0.06362964 0.06407845 0.06405688 0.05993156 0.04667228 0.047790345 0.036032114 0.04957943 0.061476428 0.05487546 0.031356785 0.061107893 0.05132346 0.02262835 0.013995811 0.0 0.053812467 0.056776665 0.052825674 0.062419355 0.046259735 0.0499916 0.053865083 0.055479646 0.06545166 0.06541799 0.060288828 0.030154435 0.047369096 0.033809897 0.05814344 0.054808658 0.06171714 0.061727967 0.061761342 0.06246052 0.061911393 0.062380724 0.06154099 0.06311587 0.04948616 0.058032677 0.053892408 0.047974017 0.06334419 0.013722292 0.062153503 0.032484125 0.03340936 0.051608797 0.021861482 0.046924703 0.046313133 0.052972894 0.05239107 0.06356251 0.04706842 0.047457587 0.04917738 0.049270786 0.062304337 0.0616381 0.051676154 0.04905047 0.062231153 0.061523244 0.049928118 0.0504885 0.052760843 0.062348068 0.049126573 0.049144816 0.04869919 0.0516196 0.046591785 0.04611182 0.04592191 0.06329908 0.047507532 0.054602303 0.061828136 0.049470082 0.051703732 0.030494647 0.04666203 0.052799024 0.052677788 0.048470397 0.05579588 0.056368235 0.053848933 0.054016247 0.057761967 0.061738636 0.0567298 0.06503567 0.061340597 0.051926795 0.07671728 0.061718006 0.04693217 0.0631192 0.0543988 0.06096204 0.05613613 0.027876174 0.055317532 0.0614571 0.034336444 0.046447553 0.061019983 0.061201755 0.049288668 0.051495355 0.05192599 0.060964387 0.049388707 0.06419448 0.06346212 0.017694902 0.05070841 0.05403877 0.05866717 0.05537542 0.05409209 0.061424408 0.048817992 0.06125055 0.04692149 0.05378649 0.048427273 0.06069756 0.061127607 0.066237435 0.046516962 0.05191422 0.061260074 0.048083823 0.06228833 0.06228728 0.051333394 0.045370672 0.0631192 0.057935692 0.052639067 0.04671041 0.04858546 0.05583322 0.051057845 0.05249603 0.061942946 0.04870394 0.06371901 0.0532632 0.05160347 0.05149879 0.051123455 0.05381523 0.046561852 0.03221369 0.05028853 0.051544264 0.056788214 0.056021675 0.056383558 0.056552492 0.061131574 0.050551374 0.05041161 0.05940214 0.051609833 0.078429155 0.04663043 0.053504225 0.047000345 0.04714248 0.048578426 0.051789273 0.059515126 0.05403071 0.0617785 0.018599289 0.061741978 0.01857453 0.05397983 0.05430898 0.054312285 0.05393571 0.051591348 0.062135 0.05028701 0.063894175 0.062141735 0.058219977 0.02206233 0.061258465 0.039227128 0.033354398 0.02576881 0.054042634 0.03756321 0.062096383 0.056851503 0.050348867 0.06302794 0.022355855 0.050683767 0.04916855 0.039337456 0.040130932 0.05898288 0.03417224 0.054532643 0.03343782 0.022455458 0.05606973 0.058930364 0.05102297 0.051722635 0.052758794 0.06277829 0.052628014 0.061446145 0.025535692 0.045942184 0.049763232 0.045838356 0.03854378 0.056908723 0.053392146 0.046437472 0.06163217 0.05420672 0.029615793
[19] 'argyropedicum_SYZ345'                      0.054875188 0.050194643 0.054313093 0.05463356 0.05458825 0.050570976 0.042125873 0.046190374 0.046026863 0.040092364 0.05209012 0.046021186 0.050000146 0.051512945 0.044825207 0.050128143 0.05563733 0.053812467 0.0 0.047211368 0.054444898 0.052829314 0.038149435 0.04051813 0.044981375 0.046176385 0.055884447 0.055879813 0.05076642 0.050666813 0.031675436 0.04611342 0.048467483 0.045962926 0.052307386 0.05234646 0.052362785 0.053212643 0.052520245 0.053162873 0.052213293 0.05353992 0.047864538 0.048700582 0.055599432 0.04987816 0.05388155 0.055696413 0.052598644 0.04865781 0.049473822 0.050257426 0.049545046 0.049409986 0.041721266 0.051654898 0.051165055 0.054219432 0.04962273 0.050051168 0.047652617 0.047739934 0.05304385 0.052100725 0.0505499 0.0478897 0.052727155 0.052166756 0.04876791 0.049262088 0.054642912 0.05283707 0.03963544 0.03961296 0.03913933 0.042347543 0.049115766 0.048694503 0.04853332 0.05433647 0.039268162 0.04574585 0.052355997 0.04794135 0.042347662 0.04702605 0.031005 0.04323302 0.04309542 0.03278245 0.04677325 0.04741483 0.044985693 0.04515499 0.048701975 0.05227328 0.047778364 0.055465516 0.05182063 0.05084373 0.06710465 0.052283205 0.04231054 0.053575933 0.045602985 0.051472444 0.0474165 0.051201403 0.04664412 0.051948924 0.04628578 0.038143836 0.051566385 0.051683053 0.0480203 0.050248254 0.043192133 0.05148647 0.051365267 0.054698166 0.053984463 0.055295523 0.049270354 0.044561986 0.049547646 0.046338342 0.04523194 0.051893067 0.039343003 0.051785886 0.049397193 0.0449556 0.03894835 0.051350158 0.051755603 0.057410672 0.041970395 0.050688997 0.051803477 0.038615607 0.05280877 0.052806985 0.050062545 0.037252776 0.053575933 0.048881482 0.051348936 0.03852729 0.039675076 0.054621477 0.04972529 0.051281534 0.052448448 0.032961853 0.0542811 0.055229224 0.050258238 0.050245784 0.04978088 0.04501129 0.049190383 0.04830531 0.049080733 0.05017168 0.047784075 0.047149856 0.047515552 0.04767032 0.051710043 0.04921517 0.04908785 0.049912408 0.028602727 0.072951116 0.041973427 0.044496153 0.04963693 0.04965547 0.039419763 0.0537119 0.05014975 0.052829735 0.0523393 0.055581044 0.052302007 0.055647116 0.05279762 0.053110495 0.053116232 0.052725006 0.05332554 0.052941367 0.048848443 0.054483347 0.0528853 0.048866026 0.0543388 0.05167054 0.052740116 0.049517557 0.053839654 0.044984333 0.05112455 0.052436665 0.04787335 0.048828162 0.05339028 0.051831737 0.04908258 0.05115305 0.052841377 0.053590443 0.049477465 0.046278395 0.05642623 0.0495093 0.050344016 0.046399668 0.04952593 0.041371193 0.053730886 0.05153558 0.053428687 0.04626242 0.05185889 0.05509465 0.04141637 0.04358703 0.0413441 0.052103713 0.048067093 0.04374479 0.048967514 0.0521321 0.045324117 0.05016217
[20] 'armstrongii_SYZ331'                        0.057735085 0.053243466 0.05833846 0.058692005 0.058654886 0.05449594 0.045239165 0.0493982 0.049072858 0.037161022 0.056069214 0.042169023 0.05293509 0.055554308 0.0481864 0.053026393 0.05856938 0.056776665 0.047211368 0.0 0.057404973 0.056944106 0.041217756 0.044803835 0.049024094 0.050512105 0.05991671 0.05989448 0.05474505 0.053628135 0.04125146 0.049083106 0.05247744 0.04992167 0.056373537 0.056357093 0.05634532 0.057173204 0.05650701 0.057102807 0.05615861 0.057534534 0.051062405 0.05219936 0.058624573 0.052798785 0.057932697 0.058563866 0.05653884 0.051587656 0.05244362 0.05345407 0.052456632 0.05254249 0.04492663 0.054745864 0.054292645 0.058180165 0.052686878 0.053158756 0.050794646 0.050883234 0.056937814 0.056095093 0.05366709 0.050927658 0.056667894 0.05610298 0.051899124 0.05230859 0.05756759 0.056807924 0.0411239 0.04115711 0.04071449 0.025962774 0.052243687 0.05181095 0.051585816 0.058207415 0.042275313 0.041773457 0.05639896 0.05118141 0.02603902 0.049983986 0.040543836 0.040146153 0.040059883 0.042349495 0.042867016 0.043508016 0.049008317 0.049143974 0.043236014 0.05619286 0.043844096 0.059529584 0.055768758 0.05397143 0.07125148 0.056217354 0.04539783 0.05758882 0.04152358 0.055529177 0.043252334 0.054112628 0.04270456 0.055922404 0.049247988 0.041274592 0.055457138 0.055686705 0.051125843 0.053438276 0.047220636 0.055471454 0.05427348 0.058696873 0.05805166 0.058194682 0.052331425 0.019793795 0.044016413 0.04085399 0.03978489 0.055844415 0.036293466 0.05573036 0.05254452 0.03947734 0.04042991 0.0552182 0.055695668 0.061182972 0.04501011 0.05377603 0.055689517 0.04278948 0.05676087 0.056759834 0.05321611 0.04040735 0.05758882 0.043436654 0.054475058 0.041674603 0.043741558 0.05765006 0.052887104 0.054401796 0.05639174 0.04253698 0.058368765 0.058173727 0.053449064 0.05336931 0.052949622 0.0490316 0.052255463 0.051280428 0.052245673 0.053367887 0.0437735 0.043187805 0.043489445 0.043773443 0.055663552 0.05231279 0.052211676 0.053907283 0.045337237 0.07628519 0.045184985 0.03906752 0.052680563 0.05278655 0.041343383 0.056619298 0.05408199 0.055881374 0.0563057 0.05846569 0.056305524 0.058527913 0.055838116 0.056205567 0.056210566 0.055814438 0.05636822 0.056859452 0.052000366 0.05838118 0.056789406 0.05236004 0.057211097 0.05559551 0.05565007 0.05248599 0.05673216 0.039579835 0.054047603 0.05643529 0.042364694 0.051952988 0.057513412 0.054777 0.052238066 0.054056138 0.055788025 0.056501295 0.053090163 0.049273744 0.059349433 0.052475296 0.05328376 0.050489265 0.053438667 0.03843531 0.05666595 0.054634977 0.05741494 0.049334694 0.055925988 0.057972033 0.044497095 0.046708334 0.044350557 0.054999147 0.043930255 0.0407137 0.052066635 0.056127552 0.03984105 0.05307673
[21] 'aromaticum_SYZ309'                         0.048357714 0.04972362 0.06435568 0.064620934 0.06460346 0.060534634 0.046955645 0.0479027 0.044868935 0.050418917 0.061993588 0.055733815 0.049038105 0.06149837 0.05209396 0.04906052 0.05469868 0.052825674 0.054444898 0.057404973 0.0 0.062950015 0.04699799 0.050645243 0.054641843 0.056566093 0.06599014 0.06596444 0.060700912 0.049629714 0.04825307 0.045038797 0.058645166 0.055457972 0.062279545 0.062235232 0.062286384 0.06311252 0.062435906 0.0630835 0.06211284 0.06353773 0.049514044 0.058692977 0.039784685 0.049312487 0.06393857 0.05470716 0.0625819 0.04768268 0.048450418 0.051575385 0.048527896 0.048905622 0.046731427 0.052879885 0.052392613 0.06426813 0.0491326 0.04960999 0.04930496 0.04936322 0.06311516 0.06214048 0.051727455 0.04913893 0.0627212 0.062033173 0.04999089 0.050452966 0.05405784 0.0627518 0.04990343 0.049924634 0.049369387 0.052422676 0.04872612 0.04820573 0.04805929 0.06428078 0.048181176 0.055455633 0.06238403 0.049657147 0.052531585 0.046073344 0.047452006 0.053602725 0.05347586 0.049297206 0.056576967 0.057130706 0.054583598 0.054771826 0.058612652 0.062193487 0.057492718 0.065584086 0.06176965 0.052140433 0.07732856 0.062128942 0.04711824 0.06353127 0.05522661 0.06160314 0.05708375 0.050166406 0.05632165 0.062025007 0.04522367 0.04720937 0.06143772 0.061655894 0.049323745 0.05153007 0.052698214 0.061459757 0.050708357 0.06462477 0.064029805 0.054342274 0.05095161 0.05482472 0.05951546 0.056212805 0.055091806 0.06180511 0.0497045 0.061656322 0.048919316 0.05483857 0.04913407 0.06124346 0.061706983 0.067373596 0.046745367 0.05201743 0.06167376 0.048767146 0.06280798 0.06280692 0.05128452 0.046196528 0.06353127 0.058789082 0.052632656 0.047362078 0.049124964 0.055927154 0.050955445 0.052485857 0.062441546 0.049423605 0.06435779 0.054588124 0.051542833 0.05145408 0.051034078 0.054559626 0.04871407 0.04734814 0.050281387 0.051474426 0.057532616 0.056898385 0.057228427 0.057405125 0.061771587 0.05043193 0.050312027 0.059897017 0.05226727 0.07911345 0.046987336 0.05428016 0.04915102 0.049190756 0.049260724 0.053091556 0.06013735 0.054088842 0.062389024 0.054681826 0.062332943 0.054699935 0.054057483 0.05438743 0.054393183 0.054036926 0.037579328 0.06292874 0.050447527 0.0644675 0.0629505 0.05887991 0.053335052 0.061733194 0.051660158 0.048438147 0.0529186 0.05489299 0.05007521 0.062470533 0.057724062 0.050467785 0.063570656 0.0508017 0.050806962 0.04472121 0.051794194 0.052475516 0.05954488 0.0451393 0.050179806 0.04844986 0.04929388 0.05649454 0.059408735 0.05180631 0.04739128 0.052741725 0.063447334 0.053438857 0.061938778 0.054112714 0.046183757 0.050512277 0.046262603 0.050957724 0.05771512 0.05414038 0.048464466 0.06203859 0.05519709 0.049108006
[22] 'atronervia_SYZ93'                          0.063217394 0.058674157 0.025382696 0.025764061 0.025647113 0.029814852 0.05085599 0.054590315 0.054776043 0.049751095 0.030123992 0.05386725 0.05865739 0.027417945 0.052867744 0.058786336 0.06417015 0.062419355 0.052829314 0.056944106 0.062950015 0.0 0.04702743 0.03735007 0.05410581 0.042014282 0.026993936 0.026957938 0.028429419 0.05939046 0.046979412 0.054869708 0.04043953 0.055027 0.03221694 0.032231346 0.032247324 0.032915168 0.032377396 0.032955587 0.032001317 0.031663846 0.056273527 0.042855762 0.064007 0.058481757 0.024580939 0.064173676 0.031760093 0.057279155 0.0581649 0.05841026 0.058152948 0.057972025 0.050320927 0.059684183 0.059120525 0.03200884 0.05815183 0.058564678 0.056054156 0.056178946 0.043731246 0.031177241 0.058464825 0.055739146 0.028479025 0.031540837 0.056665204 0.057189282 0.06325789 0.03098623 0.04910124 0.049080696 0.048630565 0.051799137 0.057669204 0.057262663 0.05703467 0.032436524 0.04814731 0.053793773 0.019707927 0.05632128 0.051868916 0.055719506 0.04617497 0.05286429 0.05275258 0.04798414 0.054811586 0.055357706 0.054127995 0.054295994 0.058657344 0.030392922 0.055828273 0.0223904 0.029839229 0.05873312 0.03176991 0.03023432 0.051046204 0.031659767 0.053837683 0.022648271 0.055670716 0.059855368 0.054547966 0.031109774 0.05500123 0.047224037 0.030867185 0.029626666 0.055986334 0.058203064 0.05225762 0.02954344 0.059876215 0.030616974 0.029911757 0.06382984 0.057617083 0.05427669 0.059862617 0.056070834 0.054914273 0.029880468 0.04887507 0.029738411 0.057993162 0.05463395 0.048401866 0.030624809 0.029397156 0.036601637 0.050696585 0.05867454 0.031159611 0.035426565 0.031919643 0.03191871 0.05803497 0.046081655 0.031659767 0.0587901 0.059358247 0.04741678 0.049239367 0.062531196 0.057785183 0.059244245 0.031441066 0.048179947 0.02535578 0.06380933 0.058401234 0.058251 0.05786951 0.054171816 0.05769462 0.05696486 0.057076987 0.058332928 0.056214076 0.055496495 0.055807192 0.055659786 0.030722827 0.05732681 0.05720932 0.027722912 0.050615937 0.081325136 0.050782684 0.054080337 0.05814105 0.058188807 0.04818923 0.062308375 0.029463086 0.06078597 0.031352498 0.06405136 0.031317964 0.06411874 0.060803175 0.06114213 0.061147954 0.060745902 0.061783347 0.032240152 0.05712053 0.030395733 0.043581776 0.04301144 0.06284842 0.042535633 0.061341234 0.058137912 0.062307112 0.0548629 0.059725106 0.023198972 0.05777525 0.0574319 0.012799704 0.060556334 0.057585344 0.0596099 0.06140437 0.062217068 0.04375356 0.054846272 0.0648153 0.058200102 0.058973998 0.024614496 0.02865585 0.05102374 0.062051874 0.059549466 0.031162983 0.054148663 0.022690447 0.06351129 0.050170764 0.05240893 0.049898136 0.060652323 0.056657325 0.0533093 0.05752901 0.030134616 0.05497712 0.058899205
[23] 'australe_SYZ334'                           0.047385115 0.04294559 0.048417084 0.048847124 0.048801567 0.044776652 0.032610375 0.03908026 0.038430046 0.033784583 0.046202224 0.04011719 0.042500366 0.045615602 0.036765836 0.04254513 0.048032295 0.046259735 0.038149435 0.041217756 0.04699799 0.04702743 0.0 0.034542684 0.03922482 0.040369228 0.050114952 0.05008856 0.04472444 0.043143798 0.031165885 0.038561147 0.042685926 0.04012385 0.04643294 0.046396624 0.046428885 0.04726116 0.046587046 0.04720801 0.046295464 0.04768714 0.040887006 0.042905126 0.04807322 0.042423647 0.0481495 0.04808683 0.04677209 0.04116274 0.04201554 0.043263953 0.04200461 0.042199068 0.03221564 0.044633176 0.044076778 0.048400298 0.04243833 0.042857137 0.04049054 0.0406139 0.04720718 0.046233706 0.04342981 0.040697586 0.04687381 0.046290547 0.041699167 0.042146012 0.047320545 0.046927974 0.03377528 0.033725448 0.033311732 0.035973072 0.041903935 0.04146318 0.04123738 0.04841502 0.018885974 0.03978354 0.04652925 0.040834643 0.036035348 0.039506193 0.030361503 0.037159808 0.0370363 0.032293834 0.04088455 0.041477855 0.039187495 0.039339952 0.042709954 0.04630779 0.04186031 0.049678624 0.045881636 0.04371057 0.06129805 0.04632232 0.032905415 0.047656756 0.039556786 0.04558022 0.041537803 0.043649487 0.040634084 0.046134178 0.038602855 0.023183405 0.045710694 0.045797575 0.04090441 0.043185607 0.037331272 0.045583364 0.043909207 0.048870314 0.04827386 0.047774825 0.042244658 0.03850367 0.043590523 0.040216364 0.03905233 0.04596198 0.033020847 0.045838233 0.04219877 0.038731556 0.032958996 0.04546039 0.045742832 0.051584505 0.032537017 0.04363159 0.04592757 0.032551646 0.046937652 0.04693589 0.042989388 0.01777937 0.047656756 0.04295768 0.04433813 0.011005393 0.033395957 0.047551617 0.04266669 0.044206943 0.046617884 0.032426827 0.048517436 0.047894746 0.043256313 0.043153286 0.042774368 0.039196193 0.04190318 0.04083937 0.042067394 0.04320492 0.04188933 0.04123684 0.04157666 0.04179451 0.04587395 0.042165488 0.04203505 0.04388574 0.0360125 0.06411701 0.0324087 0.03831871 0.04236041 0.042459838 0.03308396 0.046386924 0.04439537 0.045744345 0.046476506 0.048066907 0.046422597 0.048104346 0.045715425 0.046056274 0.046060447 0.04566909 0.045791507 0.04703076 0.041769892 0.048667658 0.04705299 0.04305926 0.046780124 0.04593455 0.045194957 0.042018387 0.046334874 0.0388617 0.04359107 0.046610653 0.04184872 0.04188233 0.047657177 0.044319704 0.042098984 0.04365871 0.04531888 0.046023615 0.043713067 0.038690243 0.049027 0.042059932 0.0427811 0.040470406 0.043576334 0.035228327 0.046337698 0.044460792 0.047611956 0.037998326 0.04608675 0.04758467 0.03201508 0.032408524 0.031938568 0.04453138 0.04213334 0.037737202 0.041738294 0.04620268 0.039128523 0.042590946
[24] 'austrocaledonicum_SYZ353'                  0.050951995 0.04662395 0.038890947 0.039196964 0.039152045 0.035359856 0.03820403 0.042688657 0.04227724 0.037339684 0.036858536 0.043064766 0.046163324 0.03604622 0.04059333 0.046258137 0.05180056 0.0499916 0.04051813 0.044803835 0.050645243 0.03735007 0.034542684 0.0 0.04199089 0.031120807 0.04048256 0.04046489 0.0354144 0.046921752 0.034530815 0.042321205 0.033301264 0.04275824 0.03714584 0.037164483 0.03719677 0.03802032 0.037348878 0.03797921 0.03702116 0.038377583 0.044326995 0.03509014 0.051743012 0.04616337 0.038512975 0.051832624 0.037484147 0.044814117 0.04564661 0.046657898 0.045684587 0.045894448 0.03778267 0.04805668 0.047501296 0.03893957 0.046116047 0.04652985 0.044092808 0.044196595 0.037861392 0.036852345 0.046914287 0.044127982 0.037291765 0.03698692 0.045144483 0.045558296 0.050966524 0.037531495 0.036907792 0.036891993 0.036381826 0.03965265 0.0456314 0.04515014 0.044958387 0.039159883 0.035674546 0.04273738 0.036831673 0.044419803 0.039699174 0.043230366 0.03373923 0.040551767 0.04044673 0.035579145 0.043870974 0.044463705 0.041986108 0.042113107 0.04641027 0.03701556 0.044863246 0.039986685 0.036470797 0.04723133 0.05143878 0.036867853 0.03844598 0.03824522 0.042617504 0.035960868 0.044578012 0.047396343 0.043632735 0.0368609 0.042484168 0.034594893 0.03634583 0.036443364 0.04434193 0.046594806 0.04006216 0.03610527 0.047673244 0.039382983 0.038657803 0.051440336 0.04573948 0.042078942 0.04738948 0.043955967 0.042772084 0.03650157 0.03658502 0.03639792 0.045880023 0.042546034 0.03620385 0.0361651 0.03644284 0.04232493 0.03806443 0.047073282 0.03655636 0.014368755 0.037602425 0.037599985 0.046424452 0.033501737 0.03824522 0.04656928 0.04774922 0.034948166 0.036785357 0.050985735 0.046087857 0.047587354 0.037319217 0.035755012 0.038906172 0.051594526 0.046627108 0.046601776 0.046177343 0.04195948 0.045611773 0.044505093 0.045428507 0.046575297 0.044959057 0.044282027 0.044659548 0.044753265 0.036605358 0.04560548 0.045503106 0.034441583 0.038317423 0.069110975 0.038120855 0.041910294 0.046059754 0.046147764 0.035921358 0.050029565 0.034917843 0.0491599 0.03718085 0.051730905 0.03716762 0.051796544 0.04913978 0.049462605 0.049467556 0.049098108 0.049443215 0.037724912 0.045294244 0.039176304 0.037723232 0.03522177 0.050499838 0.036571614 0.04890353 0.04566764 0.05004834 0.04265509 0.047276378 0.036941275 0.045542665 0.045324624 0.037958674 0.04802427 0.045564976 0.047318146 0.048997246 0.049737737 0.035885118 0.04244005 0.052636493 0.04573278 0.04649294 0.030984176 0.034199916 0.038725562 0.049905263 0.04788398 0.03815986 0.04198492 0.036396876 0.05126452 0.03751363 0.039811365 0.03727443 0.048254486 0.04525429 0.04103922 0.04544535 0.03675269 0.042843767 0.046429228
[25] 'bamagense_SYZ373'                          0.054783415 0.050453156 0.055470202 0.05587878 0.055846017 0.05180136 0.042412043 0.046588022 0.046277296 0.042014692 0.053323306 0.047621693 0.05017132 0.052812286 0.04563334 0.050273165 0.055624295 0.053865083 0.044981375 0.049024094 0.054641843 0.05410581 0.03922482 0.04199089 0.0 0.047554724 0.05714726 0.05718252 0.05197195 0.05089819 0.039008442 0.046245836 0.04989757 0.03303941 0.053640112 0.05363753 0.05364044 0.05442075 0.05383851 0.054377977 0.05347027 0.054848023 0.04827657 0.050038226 0.055627 0.05011724 0.05508462 0.055612374 0.053904068 0.04871458 0.049637806 0.050655577 0.049632322 0.04972639 0.042125437 0.051971063 0.05149028 0.05537569 0.04992543 0.050354064 0.04805762 0.048157826 0.054369938 0.05336408 0.050794143 0.048138276 0.05391608 0.053354915 0.049105313 0.049580712 0.054807696 0.054093476 0.041479953 0.041456383 0.04094225 0.04400469 0.049472738 0.048975267 0.048823107 0.055451285 0.040493526 0.04734676 0.053589594 0.048341293 0.044026755 0.047147606 0.038301867 0.045097735 0.044999532 0.040088117 0.048419748 0.049072817 0.007802126 0.010268219 0.050424956 0.05353352 0.049403496 0.056760445 0.05307028 0.051035568 0.06835332 0.053521466 0.042737793 0.054842792 0.04720614 0.052749917 0.04898329 0.051270787 0.048240103 0.053251203 0.046439018 0.039321724 0.052889608 0.052867826 0.04842197 0.050626848 0.03022703 0.052735936 0.05150533 0.055914313 0.055273503 0.055335972 0.049612932 0.046291526 0.051306754 0.04804802 0.04684155 0.053152043 0.041160945 0.053039275 0.04974155 0.046555396 0.04071346 0.052585393 0.052901737 0.058481548 0.042312436 0.050998926 0.053110696 0.040028546 0.05407882 0.054077026 0.05039548 0.038331702 0.054842792 0.050625753 0.051670004 0.03956764 0.03763587 0.054949325 0.05009036 0.051601794 0.053738385 0.040275805 0.055518996 0.05534605 0.05063949 0.050578654 0.0501589 0.023528894 0.049493074 0.04843099 0.049437143 0.05058541 0.04946226 0.04878067 0.049115267 0.049267244 0.05298811 0.04956689 0.049456503 0.051124945 0.042931948 0.07319852 0.042451143 0.046058852 0.04992454 0.050009385 0.04077029 0.05388376 0.05141799 0.053187717 0.053577155 0.055552185 0.053582624 0.055625323 0.05315774 0.05346428 0.053470016 0.05308523 0.053406566 0.054107267 0.049257465 0.055675782 0.054167833 0.050187923 0.05432046 0.0531204 0.05283971 0.049626455 0.053793386 0.046713978 0.051162723 0.05377631 0.049489796 0.04932597 0.054690056 0.051985133 0.0495246 0.051175732 0.052957635 0.05367206 0.05087317 0.046375927 0.05649508 0.049664274 0.050477743 0.047729895 0.05066245 0.043254677 0.05373056 0.051750317 0.05460112 0.04700975 0.053118896 0.05502518 0.041840382 0.044103358 0.041649017 0.05213616 0.049682148 0.045606438 0.049241774 0.05340128 0.04690473 0.05032108
[26] 'banksii_SYZ248'                            0.05669216 0.05215525 0.04323442 0.0437944 0.043717355 0.039985653 0.0443803 0.048307456 0.04828816 0.043229256 0.04156592 0.048622012 0.052084852 0.040901553 0.046230014 0.05215764 0.057016622 0.055479646 0.046176385 0.050512105 0.056566093 0.042014282 0.040369228 0.031120807 0.047554724 0.0 0.045186553 0.04516044 0.040294208 0.052833468 0.040361468 0.04837095 0.0380363 0.04870179 0.04211944 0.042137373 0.04213796 0.042716447 0.042321708 0.04274225 0.041967448 0.04317267 0.049896706 0.040345244 0.05751319 0.051935263 0.04317365 0.057073012 0.04233977 0.05069439 0.051584903 0.052332163 0.051478777 0.051618554 0.04374746 0.05359487 0.052997634 0.043139856 0.051757626 0.05214809 0.049605284 0.049710527 0.04228093 0.04173732 0.05232711 0.049532082 0.042050857 0.041949354 0.05055239 0.0510752 0.056640413 0.04245259 0.042659253 0.042678762 0.042251986 0.04533375 0.051295422 0.050798543 0.05062883 0.04317309 0.04158469 0.048452377 0.041463614 0.049927793 0.045406938 0.049137093 0.039601803 0.046297073 0.04617686 0.041422777 0.049538177 0.050059646 0.047484133 0.047727752 0.05213512 0.041923244 0.050484106 0.044526905 0.041371 0.052443776 0.05567871 0.04185604 0.04455221 0.043187886 0.048351496 0.040618397 0.05023685 0.053244982 0.049019482 0.041635852 0.04853676 0.040552117 0.041063257 0.041210648 0.049938027 0.052098323 0.0458999 0.040972237 0.053272344 0.04396767 0.043308076 0.056756 0.051109802 0.047740057 0.053229347 0.049709048 0.048295967 0.04150077 0.042335242 0.041327853 0.05162953 0.047971115 0.042057503 0.040854357 0.0411913 0.046042018 0.04408616 0.052498005 0.041351803 0.02913257 0.04244081 0.04244056 0.05201738 0.039367735 0.043187886 0.052342907 0.053259306 0.040913444 0.042819794 0.056505173 0.051774237 0.053091265 0.042235404 0.041694134 0.04349064 0.05722449 0.05228623 0.05219236 0.051839467 0.04752317 0.051258467 0.050406963 0.05100399 0.05224155 0.050764494 0.049996685 0.0503887 0.050375983 0.041293237 0.051262327 0.05109449 0.039361633 0.04399574 0.074771225 0.044145264 0.04768757 0.051647283 0.05181102 0.041814543 0.055706155 0.039524235 0.05466056 0.042000987 0.056990303 0.04197327 0.057079647 0.05464574 0.054966357 0.054971352 0.054579366 0.055277362 0.04190107 0.050774913 0.04388459 0.04213269 0.040484387 0.055814825 0.041321244 0.054692872 0.05159002 0.055334337 0.048328955 0.05305629 0.0417896 0.051245313 0.050954927 0.042694706 0.05386249 0.051156472 0.052969866 0.0547858 0.05569505 0.04130934 0.04845871 0.05825478 0.051672358 0.05231847 0.036070183 0.03900206 0.044460434 0.055366766 0.053418282 0.042465616 0.04751643 0.041180305 0.056400497 0.043682713 0.04574913 0.043307614 0.054020014 0.05101337 0.046966463 0.05108995 0.041737802 0.04834573 0.052275
[27] 'barringtonioides_SYZ166'                   0.06618066 0.06165472 0.022278814 0.022552835 0.02251899 0.033111233 0.053857315 0.057623293 0.057938535 0.052741613 0.033449173 0.056921717 0.06170374 0.030770667 0.055963118 0.06180733 0.0672221 0.06545166 0.055884447 0.05991671 0.06599014 0.026993936 0.050114952 0.04048256 0.05714726 0.045186553 0.0 0.008385009 0.03189897 0.062453054 0.050148502 0.057972737 0.043614652 0.05803359 0.035578694 0.035577793 0.03558188 0.036240824 0.035763122 0.036282346 0.03534894 0.03497951 0.059298884 0.04590612 0.067009605 0.06146626 0.023998652 0.06724099 0.034981787 0.060333297 0.06123915 0.061373983 0.061233167 0.06099282 0.05347155 0.06260072 0.062114786 0.03574043 0.061193287 0.061556138 0.059147235 0.059264403 0.046981003 0.034472685 0.061437704 0.058747575 0.031808924 0.034883536 0.05971763 0.06016514 0.06618033 0.034332477 0.052197587 0.05217989 0.05166519 0.05488008 0.060740065 0.060268816 0.06004858 0.035792213 0.051292013 0.056796562 0.026576562 0.059364457 0.05495886 0.058832694 0.0493301 0.055784527 0.0557167 0.051114243 0.057812113 0.05835416 0.05714642 0.057314064 0.06163021 0.033814233 0.058867794 0.029607967 0.033211794 0.061653975 0.039694414 0.03354123 0.0542126 0.03504086 0.05677488 0.020279638 0.058579065 0.062944025 0.05753621 0.034284372 0.058116734 0.050259266 0.03412661 0.033076644 0.059031136 0.061157957 0.05534278 0.032942723 0.06286748 0.033962253 0.033302687 0.06685489 0.060618132 0.057303827 0.06282851 0.059008807 0.057852585 0.03319716 0.051879447 0.033029992 0.061018553 0.057611667 0.05154091 0.03388492 0.03278711 0.03981965 0.05383478 0.06160897 0.03452416 0.038634125 0.035354324 0.035351913 0.060998343 0.049177554 0.03504086 0.06178812 0.062260866 0.050495353 0.05231949 0.06546553 0.06078598 0.06224934 0.034644283 0.05132533 0.015088188 0.06679244 0.0613518 0.061209127 0.060842022 0.05722304 0.060668536 0.059999768 0.060076393 0.061302416 0.059178267 0.05847119 0.058809612 0.05868554 0.033942036 0.060269237 0.060147267 0.031149097 0.05371586 0.084382966 0.053888265 0.05702673 0.061124396 0.061214514 0.051198184 0.065275386 0.032757524 0.063767485 0.034601968 0.067129165 0.034605816 0.06721192 0.06378912 0.06413568 0.06414153 0.06372106 0.0647847 0.035594035 0.060175367 0.033602223 0.04682659 0.046066046 0.06589439 0.04576754 0.06443319 0.061236076 0.06538009 0.057824384 0.062826306 0.02381065 0.060794525 0.060458284 0.027526766 0.06357896 0.06060808 0.06257518 0.06452233 0.06527917 0.04687989 0.057965647 0.06781215 0.061280858 0.062087085 0.0281671 0.03204338 0.054015953 0.06502245 0.062425874 0.034852467 0.057285596 0.023018513 0.06656074 0.05326615 0.055422504 0.0529372 0.06370387 0.05959663 0.05633183 0.060539827 0.03340572 0.057954587 0.06194368
[28] 'barringtonioides_SYZ83'                    0.0661678 0.061649438 0.022234974 0.0224857 0.022464314 0.033121087 0.053889178 0.0576305 0.057907112 0.052713826 0.033455707 0.056860853 0.06168624 0.03082062 0.055932082 0.061789893 0.067203395 0.06541799 0.055879813 0.05989448 0.06596444 0.026957938 0.05008856 0.04046489 0.05718252 0.04516044 0.008385009 0.0 0.031870678 0.062430322 0.05010462 0.057953965 0.043566708 0.058088686 0.035530023 0.03553821 0.035544295 0.03622079 0.03572827 0.036248647 0.035306543 0.034968995 0.059300102 0.045932923 0.066983886 0.06148697 0.024003575 0.06723334 0.034973267 0.060279086 0.061188158 0.061410416 0.06120185 0.060991578 0.053435583 0.0626768 0.062130995 0.03576278 0.061194886 0.061571747 0.059141003 0.059262015 0.046930857 0.034454405 0.061473165 0.058787193 0.031792577 0.034907777 0.05976876 0.060205847 0.06618739 0.03437552 0.052183907 0.052160837 0.05164296 0.054868083 0.06073835 0.06027035 0.06006317 0.035809297 0.051253226 0.056740955 0.026589062 0.05937103 0.054936755 0.058784787 0.04932794 0.05578564 0.055713594 0.051076747 0.05776056 0.058331557 0.057188373 0.05736434 0.06161689 0.03385551 0.058825094 0.029629543 0.033238366 0.06172312 0.039780848 0.03356618 0.054178935 0.035083313 0.056748454 0.020238588 0.058523882 0.06289184 0.05750406 0.034294765 0.05807735 0.05023148 0.03415219 0.033084065 0.059022676 0.061177935 0.055360887 0.03298177 0.062886074 0.03391252 0.033258952 0.066814534 0.060636356 0.057259515 0.062792145 0.059015483 0.05782458 0.033217352 0.051872678 0.033056255 0.061003402 0.057593755 0.051520318 0.033889234 0.03280845 0.039793026 0.053775754 0.061610475 0.034527007 0.03863134 0.035324853 0.03532318 0.06102793 0.04913344 0.035083313 0.061788864 0.062355123 0.050466683 0.052313853 0.06552666 0.060841568 0.062283084 0.034652025 0.051305063 0.014926109 0.06679776 0.061384827 0.06122055 0.060903467 0.057230935 0.060683616 0.059921447 0.060103953 0.061339106 0.059113324 0.058431596 0.05875868 0.058658008 0.03392879 0.060279872 0.060165897 0.03117022 0.053662974 0.08436606 0.05384917 0.05704262 0.061122213 0.061221037 0.051159743 0.065294854 0.03273129 0.063795224 0.03460404 0.06708303 0.034580536 0.06717445 0.06381601 0.06413784 0.064142905 0.06374226 0.064789936 0.0355275 0.060157664 0.033593476 0.046768922 0.046087757 0.065883934 0.045734916 0.0644169 0.061209105 0.06535868 0.05780832 0.062782474 0.023764784 0.060786013 0.06045609 0.027452368 0.06355802 0.06060413 0.0625646 0.064502545 0.065250896 0.04688319 0.057955127 0.06778528 0.06122501 0.062057953 0.028168304 0.032070294 0.053989712 0.06499266 0.06250782 0.03489469 0.057233725 0.023007799 0.06651283 0.053255647 0.055414885 0.05289972 0.06367371 0.05955948 0.05628765 0.06053738 0.03344247 0.05792934 0.061891306
[29] 'batadamba_SYZ311'                          0.06102562 0.056487974 0.030294498 0.030641695 0.030571617 0.029082192 0.04862054 0.052370965 0.05252252 0.04739918 0.023068808 0.051563106 0.056461588 0.028052984 0.05076014 0.056659523 0.062054094 0.060288828 0.05076642 0.05474505 0.060700912 0.028429419 0.04472444 0.0354144 0.05197195 0.040294208 0.03189897 0.031870678 0.0 0.05718881 0.044867635 0.052635517 0.038815495 0.052864265 0.028993277 0.028963082 0.029057538 0.029697584 0.029178219 0.029725276 0.028838363 0.02479074 0.054064125 0.041066952 0.061692826 0.056213688 0.02996466 0.06205618 0.030766921 0.05512484 0.05596947 0.056159433 0.055971347 0.05574114 0.048144415 0.057408832 0.056920666 0.031038275 0.05600074 0.05634602 0.053848255 0.05394506 0.04210952 0.030255312 0.05629361 0.05341354 0.02923006 0.02827928 0.05445898 0.055002775 0.060978986 0.023988098 0.0469979 0.046975933 0.04648302 0.049648035 0.05547912 0.0550426 0.054832254 0.027392393 0.045945674 0.05162354 0.028114682 0.054097842 0.049709544 0.05354835 0.044119958 0.050580844 0.05046155 0.045894936 0.052610908 0.053130254 0.051965922 0.052144963 0.056390118 0.023458008 0.053646013 0.030942684 0.023008393 0.056466527 0.041895036 0.023453075 0.04881534 0.024690248 0.051710006 0.027306583 0.053503565 0.057644628 0.05235016 0.030186066 0.052812725 0.04495548 0.030183926 0.021093912 0.053765107 0.055958927 0.05010019 0.022690129 0.05760614 0.03132471 0.030618006 0.061690856 0.055462673 0.052072816 0.05749036 0.053790394 0.0526147 0.023062576 0.046623625 0.02292586 0.055734813 0.052355118 0.046338197 0.029638026 0.012745489 0.035748214 0.048444457 0.056356322 0.030265985 0.0334888 0.031100437 0.031098748 0.0557813 0.04379961 0.024690248 0.056495253 0.057127725 0.04510522 0.046980187 0.060274284 0.055538822 0.057009734 0.03056165 0.046058383 0.030339332 0.06153109 0.056148205 0.055968583 0.05563739 0.052028835 0.055526905 0.054767575 0.0548473 0.056071524 0.05400862 0.053321503 0.053665627 0.0535035 0.029836396 0.055018023 0.054890428 0.015869824 0.048539482 0.079092234 0.048573352 0.051737674 0.055925764 0.05603448 0.04601575 0.060054347 0.028760878 0.058522653 0.030498557 0.06191096 0.030484287 0.061976288 0.058512695 0.058823157 0.058828957 0.05845406 0.059438623 0.031321514 0.054862786 0.031071475 0.04196297 0.04123493 0.060699347 0.04087429 0.059180524 0.05595235 0.060197614 0.052561976 0.057520095 0.028391281 0.055483844 0.0551228 0.029168898 0.058379583 0.055374574 0.057328865 0.05931218 0.060018178 0.041889694 0.052652106 0.062537275 0.056029838 0.05684839 0.023298776 0.027699878 0.04876853 0.05985601 0.05725923 0.030187258 0.05199718 0.027897572 0.061398033 0.047939893 0.050146144 0.047590986 0.058490623 0.05441576 0.05106087 0.0553012 0.023260776 0.052687056 0.056739885
[30] 'boerlagei_SYZ168'                          0.04986162 0.044512346 0.0607824 0.06108534 0.06102869 0.05700743 0.043402676 0.044693638 0.032835994 0.046391822 0.058465187 0.051811572 0.027931789 0.058026668 0.048184294 0.026476255 0.031987086 0.030154435 0.050666813 0.053628135 0.049629714 0.05939046 0.043143798 0.046921752 0.05089819 0.052833468 0.062453054 0.062430322 0.05718881 0.0 0.044288483 0.030531691 0.055040963 0.05164196 0.05865243 0.05869106 0.058701158 0.059477337 0.058828205 0.059438832 0.058484975 0.060022805 0.046390537 0.05504167 0.050730087 0.0448556 0.060346805 0.03201766 0.059061196 0.029548775 0.030376725 0.048354972 0.025900263 0.043831807 0.043214355 0.049852025 0.049277235 0.06071833 0.04395416 0.044403233 0.046044007 0.046141967 0.059465032 0.0585571 0.048573036 0.04595492 0.05923479 0.05842945 0.04685368 0.04731757 0.049673833 0.05927825 0.045951985 0.045962594 0.045501966 0.048603665 0.04351327 0.04303797 0.042845994 0.060616724 0.04442192 0.051547 0.058825046 0.046390463 0.048672695 0.027831666 0.043617457 0.04969384 0.049599137 0.045406766 0.052680142 0.053299386 0.050822984 0.0510109 0.05456976 0.058642734 0.053681694 0.06207217 0.058234464 0.049014524 0.073887855 0.058638196 0.043751273 0.060007665 0.051277913 0.057961047 0.05316627 0.027577573 0.05237082 0.058414567 0.031065173 0.043385234 0.057983857 0.058146205 0.046160556 0.048355017 0.04885516 0.057912618 0.0463387 0.061292063 0.060544297 0.031695683 0.04771471 0.05094935 0.055398848 0.05222991 0.051078357 0.05828361 0.045749094 0.058161918 0.04380537 0.050808296 0.045226887 0.05770286 0.058071617 0.063696675 0.043375876 0.0487949 0.05818947 0.045007415 0.05923732 0.059235513 0.048155565 0.04219244 0.060007665 0.054741647 0.049591076 0.043545295 0.045443453 0.052753482 0.047863595 0.04937776 0.058792893 0.045569938 0.060768425 0.050170463 0.048348866 0.048323404 0.047918674 0.05071332 0.043501418 0.029273946 0.047137298 0.04827717 0.05365163 0.05298447 0.05331259 0.053526998 0.058122847 0.04732032 0.047216445 0.056325782 0.04848071 0.07541205 0.0435351 0.050337143 0.04396213 0.044069886 0.045459166 0.048730217 0.056571294 0.050894093 0.05872209 0.032044314 0.058689196 0.03207342 0.050869487 0.051193524 0.051196963 0.05080964 0.04844731 0.05936035 0.047251746 0.06092915 0.059318613 0.055187132 0.030809762 0.05821995 0.036136225 0.03042566 0.030413903 0.050868887 0.03442817 0.05904589 0.05372662 0.047204804 0.059986316 0.028342009 0.047564846 0.046097852 0.036226578 0.03687502 0.055836435 0.030897465 0.051399894 0.030457031 0.026757954 0.052979123 0.055863474 0.04793355 0.048756413 0.049676925 0.059856534 0.04949833 0.058442093 0.031644654 0.042797606 0.046650417 0.04267638 0.03549596 0.053765304 0.0501619 0.043306284 0.058528606 0.051158145 0.013829009
[31] 'boonjee_SYZ73'                             0.04859018 0.044129584 0.04847799 0.048848256 0.048799947 0.044803143 0.03556494 0.0401393 0.03968283 0.034011666 0.0462004 0.04007812 0.043662015 0.045626912 0.03877966 0.043705318 0.049181897 0.047369096 0.031675436 0.04125146 0.04825307 0.046979412 0.031165885 0.034530815 0.039008442 0.040361468 0.050148502 0.05010462 0.044867635 0.044288483 0.0 0.03977395 0.042751536 0.040093943 0.046509337 0.046541706 0.046559148 0.04738253 0.04672919 0.04734125 0.046388615 0.047760963 0.041808806 0.042879295 0.049242508 0.04371928 0.048120305 0.049199954 0.046812195 0.042230584 0.043031238 0.044199906 0.043056566 0.043355722 0.035115328 0.045618515 0.045057107 0.04839603 0.043550096 0.043996315 0.04153615 0.041610863 0.047254156 0.046236187 0.04434884 0.041635472 0.046904057 0.046380814 0.04268786 0.043194607 0.048545033 0.0470115 0.033607084 0.033588238 0.03312262 0.036152367 0.043091606 0.042599928 0.042393893 0.048361138 0.032256704 0.03984039 0.046534438 0.04195912 0.03620369 0.040590033 0.012746219 0.03721622 0.037101932 0.014455975 0.04098312 0.04151173 0.03897775 0.039162 0.04267285 0.046423044 0.041918963 0.04964606 0.04596183 0.044726584 0.06138559 0.046394162 0.035759475 0.047769755 0.0396171 0.045584816 0.0414887 0.044790737 0.040740144 0.04615925 0.039838765 0.031217843 0.045763668 0.045840163 0.041939396 0.044174112 0.03718406 0.045662154 0.04517789 0.048947375 0.048257846 0.048894346 0.043263275 0.03849892 0.04357498 0.0403037 0.039125223 0.046016015 0.033157576 0.04590087 0.04334856 0.038801298 0.032944847 0.04551336 0.045902915 0.051579352 0.03536608 0.044587683 0.04595558 0.03264644 0.04697337 0.046971064 0.043932535 0.030206593 0.047769755 0.04292949 0.04530359 0.031553477 0.03363246 0.04856412 0.04362015 0.045171127 0.046591375 0.014738655 0.048478033 0.049099263 0.044182494 0.044102382 0.04371915 0.0391075 0.043125905 0.041906033 0.04299001 0.044131175 0.041930076 0.04129081 0.041614074 0.041822147 0.045903325 0.043075398 0.04293758 0.0439753 0.029329054 0.06667195 0.035438 0.038384013 0.043528147 0.043604057 0.03327888 0.04754125 0.044344634 0.046710506 0.046479557 0.049122006 0.046495244 0.04920521 0.046708204 0.047025338 0.047031023 0.046652354 0.04698528 0.047037568 0.04283546 0.04864968 0.04706087 0.04304239 0.0478899 0.04599232 0.04629706 0.043064434 0.047450893 0.038864046 0.04470087 0.04661709 0.041838117 0.04279043 0.047581907 0.04541308 0.043093458 0.044779524 0.046413805 0.04718811 0.043636177 0.039906412 0.05017172 0.04310866 0.043882973 0.040527984 0.043612093 0.03540205 0.047497734 0.045479104 0.047583368 0.040133998 0.046066996 0.048643228 0.034825094 0.036809985 0.03470451 0.045662537 0.042176954 0.03773524 0.042856984 0.046269584 0.03918363 0.043710377
[32] 'branderhorstii_SYZ338'                     0.045275312 0.039975543 0.056326594 0.056600474 0.056537826 0.052501615 0.03881754 0.04005379 0.028325796 0.041848738 0.053920344 0.04727309 0.02987088 0.053476844 0.04353825 0.030056417 0.035650812 0.033809897 0.04611342 0.049083106 0.045038797 0.054869708 0.038561147 0.042321205 0.046245836 0.04837095 0.057972737 0.057953965 0.052635517 0.030531691 0.03977395 0.0 0.05047101 0.047106147 0.05415506 0.05413727 0.05413476 0.054950353 0.05429417 0.054923285 0.05395007 0.055545468 0.041800633 0.050503153 0.04608927 0.040240422 0.05581612 0.03568434 0.05452794 0.028668065 0.029449768 0.043790057 0.02950388 0.039236415 0.038549837 0.04523214 0.044697084 0.056206685 0.039435744 0.039877824 0.041443933 0.041520014 0.054966036 0.053994305 0.044008225 0.04142239 0.05467178 0.05389739 0.042307567 0.042725317 0.045075074 0.05464903 0.041445903 0.04146879 0.04094586 0.043977503 0.038961314 0.03848973 0.038293943 0.056195375 0.039801013 0.046981663 0.054276295 0.041802194 0.044069584 0.02701463 0.03907789 0.045123495 0.045000594 0.040873032 0.04808995 0.048758574 0.04621369 0.046358977 0.050109074 0.054087434 0.049073555 0.057531774 0.053639293 0.04444114 0.06924284 0.053985845 0.03905598 0.055402987 0.04679258 0.053484995 0.04863549 0.031028198 0.047861062 0.053854696 0.026628045 0.038784977 0.053445883 0.05360937 0.041548952 0.043778885 0.044295117 0.053293407 0.04166591 0.056720447 0.056020543 0.035331246 0.04311759 0.046322815 0.050917592 0.04769404 0.046578724 0.053664636 0.041196104 0.05353395 0.03922924 0.046310034 0.040676516 0.053203814 0.05361163 0.0592852 0.038711295 0.044237025 0.0536096 0.040424768 0.05470545 0.054702885 0.043573264 0.037661985 0.055402987 0.050315037 0.04494516 0.038975943 0.040851776 0.04818003 0.04322127 0.044808894 0.054287884 0.041055873 0.05631715 0.045606468 0.0437744 0.043787267 0.043312266 0.046118677 0.03899425 0.028385743 0.042557605 0.043717194 0.04912535 0.048434142 0.048797786 0.04899254 0.053591773 0.042748548 0.042631045 0.051773783 0.043922633 0.07089381 0.03888648 0.045803674 0.039416246 0.039514698 0.04092081 0.044155717 0.052056596 0.046307642 0.05422677 0.03564242 0.0542058 0.03566169 0.046272717 0.046588995 0.046592407 0.046235215 0.04388536 0.054821875 0.042714216 0.05641532 0.054792233 0.050630134 0.03441536 0.053683553 0.033138413 0.029496314 0.033949606 0.046394505 0.031535957 0.05447657 0.049246944 0.042588215 0.05544375 0.031832375 0.0429252 0.04162045 0.03323417 0.033921827 0.051268566 0.024055775 0.046856567 0.029533401 0.030279214 0.048395667 0.051274776 0.04329172 0.044255532 0.045077257 0.055349573 0.045012932 0.0538938 0.035181135 0.03807838 0.042089134 0.038059082 0.03251188 0.04924887 0.04559216 0.038766067 0.053893324 0.046640567 0.030011516
[33] 'buettnerianum_SYZ223'                      0.058919925 0.05451087 0.04207477 0.04230824 0.042283323 0.03864423 0.04649681 0.050625686 0.050444927 0.045298122 0.040069547 0.050307415 0.054347612 0.039377913 0.048522938 0.054487303 0.05991205 0.05814344 0.048467483 0.05247744 0.058645166 0.04043953 0.042685926 0.033301264 0.04989757 0.0380363 0.043614652 0.043566708 0.038815495 0.055040963 0.042751536 0.05047101 0.0 0.050758835 0.040726174 0.04071411 0.040768962 0.041486043 0.040885877 0.041495055 0.04053751 0.041602872 0.052296724 0.04109581 0.05977152 0.05407877 0.041640714 0.059960548 0.04081366 0.053025786 0.05389518 0.054576255 0.053917237 0.053765327 0.046041552 0.05593787 0.055346686 0.042202014 0.053951986 0.054400843 0.052040555 0.05216237 0.039337255 0.04012866 0.054721564 0.052048843 0.040526453 0.04044234 0.052988525 0.053469494 0.05886285 0.04084309 0.044809077 0.0447993 0.04435136 0.047428507 0.053572454 0.053076584 0.052897636 0.04243014 0.043844726 0.050051287 0.039920162 0.052345753 0.04747123 0.051387914 0.04199233 0.04844678 0.04831206 0.043711077 0.051229775 0.051861517 0.049870357 0.05002862 0.054032817 0.040275827 0.052285984 0.043065835 0.039734922 0.055050462 0.054260124 0.04015027 0.04679533 0.041578323 0.05005349 0.039229147 0.051982205 0.055517726 0.0509934 0.04021285 0.050705872 0.042845827 0.03960796 0.03979505 0.052243784 0.054439556 0.048002716 0.039415363 0.055559922 0.042540386 0.04190937 0.059561446 0.053636026 0.0498141 0.054951195 0.051546838 0.050395463 0.039810684 0.044552695 0.039690346 0.053754725 0.050129473 0.04421746 0.039517045 0.03971639 0.045607362 0.046388373 0.05489966 0.03979363 0.0314203 0.040990215 0.040989228 0.054324035 0.041769437 0.041578323 0.054127373 0.05565014 0.043091375 0.04502152 0.05886504 0.05400149 0.055453468 0.040636476 0.04389123 0.042035468 0.059441574 0.05456411 0.05448415 0.05405935 0.049893662 0.05351743 0.052727997 0.05331548 0.054460317 0.052401096 0.05171917 0.052095443 0.052142873 0.039922733 0.05351661 0.05338343 0.037905276 0.046230022 0.07708473 0.046406325 0.049409308 0.053971373 0.054050356 0.043857664 0.05796629 0.03821467 0.05701205 0.040533192 0.05982658 0.040519945 0.059888802 0.05703361 0.057342276 0.057348058 0.056964174 0.057520807 0.04109695 0.05307537 0.042317793 0.039239164 0.041244354 0.0586194 0.03809733 0.057026003 0.05389085 0.058098253 0.050279535 0.055438165 0.040259942 0.05315532 0.053252432 0.041019216 0.056211993 0.053521916 0.05535863 0.057171457 0.057911187 0.04204495 0.050575253 0.060529314 0.05394329 0.054699916 0.034348514 0.037585244 0.04662491 0.05783948 0.055809963 0.041383 0.049845472 0.039733272 0.059331723 0.045870673 0.04799739 0.04551543 0.05635846 0.052669387 0.048985574 0.053328305 0.040054798 0.05049433 0.054607578
[34] 'bungadinnia_SYZ328'                        0.05568204 0.05137407 0.056548327 0.05684366 0.056805227 0.052788537 0.043334827 0.04749962 0.047062583 0.04284357 0.054229204 0.048550025 0.05096477 0.053675003 0.046579394 0.0510562 0.056589153 0.054808658 0.045962926 0.04992167 0.055457972 0.055027 0.04012385 0.04275824 0.03303941 0.04870179 0.05803359 0.058088686 0.052864265 0.05164196 0.040093943 0.047106147 0.050758835 0.0 0.0545588 0.05457196 0.05456726 0.05548263 0.054759026 0.055407505 0.05444806 0.05577211 0.049212653 0.05104156 0.056417245 0.050984796 0.056087047 0.056592382 0.054837145 0.049606994 0.050510403 0.051592167 0.050432485 0.050619222 0.04301756 0.05296323 0.052471865 0.056471962 0.05079404 0.05129632 0.04903406 0.049125575 0.055284273 0.05432887 0.051768843 0.049166933 0.054904006 0.05433907 0.05009615 0.050641596 0.05568845 0.054990955 0.042339746 0.042295 0.041797988 0.044857364 0.050355744 0.04991516 0.049690016 0.056607164 0.04133215 0.048260994 0.054481804 0.049220994 0.044899125 0.04805525 0.039294433 0.046032116 0.045931537 0.041034102 0.04939074 0.05001526 0.032962564 0.033175725 0.051343497 0.054433834 0.050360553 0.05771512 0.05396336 0.052154515 0.069384485 0.054378573 0.043622635 0.055725425 0.048155293 0.053691804 0.04995594 0.052123945 0.049243506 0.054214682 0.047220565 0.04017005 0.053819437 0.05383104 0.04937907 0.051654156 0.019474866 0.05366371 0.052394904 0.05688431 0.056169603 0.056245524 0.05053614 0.0472214 0.05215562 0.048869666 0.047802217 0.054024875 0.0421256 0.05390693 0.050626505 0.04753414 0.04152003 0.0535344 0.053877253 0.059665665 0.043271296 0.051994354 0.053985506 0.040900834 0.05504294 0.055039614 0.05132622 0.039265048 0.055725425 0.051505674 0.052688453 0.040456165 0.038428023 0.05593026 0.051036403 0.052568957 0.05462997 0.041226342 0.056518525 0.056270964 0.051576268 0.051541515 0.05109847 0.033412494 0.050404087 0.04931219 0.050454523 0.05151761 0.050378412 0.049711224 0.050088435 0.0503002 0.053948034 0.050478525 0.05038079 0.052050937 0.043844897 0.07415332 0.043326035 0.04696254 0.050852645 0.05089299 0.041655593 0.05480293 0.052460026 0.05413643 0.05453238 0.056552768 0.054513186 0.056608155 0.05410431 0.05443168 0.054438196 0.054063685 0.054238137 0.055157922 0.050207883 0.056613486 0.055145554 0.05121555 0.05529308 0.0539846 0.053644873 0.05052528 0.054787364 0.047598146 0.052078556 0.054686442 0.050414775 0.050108273 0.05563189 0.052771084 0.050407313 0.05201026 0.053761628 0.054430053 0.05181136 0.047181968 0.05732413 0.0505372 0.051253162 0.048619494 0.051657714 0.044177935 0.054652575 0.052812897 0.055651028 0.04794203 0.054089267 0.05606127 0.042744733 0.045075007 0.04260989 0.05296711 0.05059744 0.046485223 0.050147563 0.054247577 0.04787873 0.05111847
[35] 'buxifolium_Iriomote_SYZ391'                0.06252951 0.05797249 0.03402929 0.034363568 0.03431379 0.032240167 0.050188117 0.053808205 0.054077543 0.049095534 0.030256366 0.053443898 0.057927452 0.03140605 0.052341577 0.058030836 0.06348854 0.06171714 0.052307386 0.056373537 0.062279545 0.03221694 0.04643294 0.03714584 0.053640112 0.04211944 0.035578694 0.035530023 0.028993277 0.05865243 0.046509337 0.05415506 0.040726174 0.0545588 0.0 0.006104438 0.0057978737 0.016575573 0.0065882746 0.016419701 0.015701173 0.031767935 0.055519667 0.043296933 0.06324917 0.057802692 0.03365934 0.06354445 0.03408663 0.056548834 0.057443906 0.057417 0.05742028 0.057290245 0.049691413 0.058755778 0.058152813 0.034792684 0.057513103 0.05790356 0.055345032 0.05546012 0.04415517 0.03358772 0.057602856 0.054603428 0.032724522 0.027669296 0.05579217 0.05630554 0.06249118 0.030922279 0.048685543 0.048640188 0.048157822 0.051272735 0.05700303 0.056571055 0.05638447 0.032458235 0.047522467 0.053424276 0.03190837 0.055608347 0.05129609 0.055016372 0.045725703 0.052292436 0.052195027 0.047466964 0.05437638 0.054974977 0.05361538 0.053791538 0.057988133 0.030369408 0.055433545 0.03482337 0.029906595 0.057856146 0.0459518 0.030264227 0.0503687 0.031633813 0.05336274 0.031120399 0.05516348 0.05913129 0.054148693 0.03341422 0.05426781 0.04652748 0.03333224 0.03024325 0.055180795 0.05721263 0.051791396 0.02958606 0.05918967 0.034734473 0.03402868 0.06310627 0.056923978 0.053725615 0.05899887 0.055445034 0.05426047 0.029923066 0.048348557 0.029783053 0.057292357 0.05400002 0.04797123 0.03294839 0.029995881 0.039110932 0.049959075 0.057660263 0.033532873 0.035282917 0.034373865 0.034373637 0.057014808 0.04541381 0.031633813 0.058084182 0.05846018 0.04675246 0.048606046 0.061668463 0.056777295 0.05828654 0.033892255 0.047620572 0.034050465 0.063099034 0.057402764 0.057218254 0.056867328 0.05366639 0.057003975 0.056241203 0.05607219 0.05733349 0.05566445 0.05497055 0.05533195 0.05526222 0.03312456 0.056317262 0.056199543 0.02811023 0.050058864 0.080749325 0.050130583 0.053426154 0.057414304 0.0575077 0.047680497 0.061626248 0.031914204 0.05975411 0.03376607 0.06336194 0.0336864 0.06343205 0.05975803 0.060078904 0.060085487 0.05969868 0.061061583 0.034525607 0.056389816 0.034568414 0.043979555 0.043445718 0.062114164 0.042853393 0.060657363 0.057425886 0.061601646 0.054143127 0.059039306 0.032151498 0.057075407 0.056658003 0.032865074 0.059773818 0.056853894 0.058839653 0.06073505 0.06148325 0.044055928 0.05410354 0.06405681 0.05747099 0.058226354 0.026750017 0.030996485 0.0504845 0.061398167 0.058587115 0.033990223 0.05361382 0.031674862 0.06281449 0.049451098 0.051674157 0.049227517 0.059920985 0.05614823 0.05278783 0.05685029 0.030130096 0.054356825 0.058151815
[36] 'buxifolium_SYZ41'                          0.062485036 0.057980422 0.0340183 0.03432678 0.034335233 0.03228253 0.050195105 0.05382787 0.05406482 0.049077194 0.030281955 0.053450093 0.057937626 0.03141849 0.05235479 0.058049526 0.063505724 0.061727967 0.05234646 0.056357093 0.062235232 0.032231346 0.046396624 0.037164483 0.05363753 0.042137373 0.035577793 0.03553821 0.028963082 0.05869106 0.046541706 0.05413727 0.04071411 0.05457196 0.006104438 0.0 0.005854692 0.016699607 0.006386857 0.016521525 0.015761023 0.031804916 0.055518545 0.043270055 0.06323388 0.057793587 0.033687618 0.06353898 0.03407118 0.05656238 0.05744692 0.057390347 0.057449296 0.057297014 0.049665842 0.05872018 0.058077823 0.03481679 0.05750782 0.057879753 0.055319592 0.055420425 0.044187218 0.03359689 0.057584476 0.054613754 0.03271665 0.027689332 0.055742327 0.05630045 0.062451605 0.030951364 0.048679136 0.0486541 0.048176274 0.051307376 0.05698364 0.056540214 0.056367777 0.03248042 0.04750387 0.053446665 0.031914495 0.055602506 0.051347446 0.05499748 0.045765776 0.052308805 0.05219673 0.047498874 0.05441911 0.05501189 0.053619374 0.053779334 0.057983596 0.030398825 0.05550562 0.034816317 0.02991567 0.057798892 0.046033315 0.030295068 0.050342854 0.03165757 0.053395774 0.031156074 0.055231787 0.059162453 0.054160897 0.03346588 0.05426379 0.04656493 0.03330567 0.030236375 0.055091344 0.057172757 0.05177913 0.029616952 0.059132908 0.034786507 0.034042925 0.06314242 0.05691333 0.053719137 0.05903828 0.055419106 0.054225594 0.029930096 0.048352122 0.029796608 0.05729469 0.05400419 0.047991455 0.032954097 0.030016536 0.03913947 0.04996618 0.057621367 0.033523887 0.035321355 0.03440713 0.0344069 0.056983523 0.04544297 0.03165757 0.058119707 0.05842043 0.04672923 0.04859077 0.06164532 0.05673368 0.058231506 0.033907406 0.04765771 0.034081165 0.063105635 0.057374287 0.05719616 0.05683378 0.05365179 0.056976907 0.05622773 0.05605309 0.057305165 0.05571384 0.05503294 0.055392247 0.055323903 0.03318438 0.05627278 0.056134827 0.028107053 0.050092246 0.08073672 0.05014209 0.053408768 0.057414778 0.057494063 0.04767079 0.061597556 0.031939838 0.059750266 0.03382934 0.06338522 0.033745993 0.063458115 0.05974083 0.06008293 0.060088743 0.05966565 0.061051846 0.0345504 0.05639161 0.034568805 0.04399572 0.04340747 0.062153332 0.042892803 0.06067375 0.0574441 0.061609175 0.054140054 0.05905119 0.032204095 0.057097755 0.056610923 0.03288258 0.059824765 0.056871153 0.058791228 0.06079141 0.061486352 0.044029966 0.05411589 0.06403181 0.057473913 0.05823026 0.026784467 0.031018214 0.050455257 0.0613862 0.05856949 0.034003664 0.053617768 0.03166967 0.06284384 0.049441926 0.051669624 0.04921092 0.05992042 0.05618889 0.05278009 0.056831077 0.030137267 0.054347757 0.058171917
[37] 'buxifolium_SYZ42'                          0.06253886 0.057985105 0.034050528 0.03434435 0.03429953 0.03229429 0.05019899 0.053814467 0.054090563 0.049100976 0.030323867 0.053497013 0.057953224 0.031447157 0.052328125 0.058058973 0.063548125 0.061761342 0.052362785 0.05634532 0.062286384 0.032247324 0.046428885 0.03719677 0.05364044 0.04213796 0.03558188 0.035544295 0.029057538 0.058701158 0.046559148 0.05413476 0.040768962 0.05456726 0.0057978737 0.005854692 0.0 0.016658336 0.006296184 0.016495274 0.015761117 0.031830527 0.055520512 0.043319743 0.06323945 0.05780483 0.033705324 0.063577354 0.034163736 0.056589477 0.05749493 0.057429932 0.057455577 0.057296015 0.049682476 0.05875268 0.058124684 0.034839325 0.057509925 0.05791252 0.055338006 0.05544131 0.044167373 0.03365876 0.0576209 0.05468115 0.03278295 0.027755732 0.055790696 0.056323618 0.06248504 0.030985402 0.04866807 0.04862665 0.048145603 0.05125553 0.057024747 0.056569394 0.056382224 0.032490853 0.04753521 0.05345523 0.031917214 0.055608474 0.051307704 0.05501614 0.045764238 0.052314132 0.052210215 0.047513675 0.054423604 0.05500852 0.05361919 0.053799495 0.057996415 0.030452007 0.055517815 0.034830943 0.02994037 0.057852093 0.04596352 0.030293847 0.05036104 0.03168093 0.053402856 0.031180294 0.05519981 0.059176043 0.05417954 0.033511497 0.054267157 0.04658371 0.03331843 0.03023494 0.05514697 0.057210393 0.051785477 0.029635377 0.05916084 0.034842957 0.034101207 0.06314673 0.056950577 0.05371601 0.059045147 0.05544592 0.054272164 0.029944824 0.048361078 0.029805545 0.057294164 0.0540217 0.047993306 0.032984685 0.030090025 0.039162815 0.049977183 0.057667598 0.03357998 0.03529777 0.03444291 0.034441203 0.057027202 0.045419652 0.03168093 0.058128305 0.05846085 0.046754673 0.048605468 0.06169086 0.056772303 0.05827101 0.033944253 0.047657415 0.034051422 0.063103884 0.05741775 0.05720126 0.056864418 0.05365787 0.05700233 0.056252122 0.056098256 0.057343964 0.0557343 0.055042207 0.055384893 0.055296965 0.03322118 0.0562931 0.056168776 0.028160024 0.050097983 0.080760404 0.050168473 0.05341671 0.057452086 0.057525408 0.04772105 0.06160615 0.03194083 0.05977354 0.033840183 0.06340499 0.033770632 0.06347023 0.059782922 0.060089614 0.060095426 0.05969725 0.061051983 0.034592196 0.056385696 0.034627687 0.04400796 0.043461774 0.06215029 0.042863328 0.060668673 0.057486538 0.061659276 0.054172687 0.059063736 0.03217625 0.0571098 0.056671236 0.032854117 0.059819322 0.056856286 0.058814835 0.060776714 0.0614853 0.044098508 0.05413172 0.06406382 0.057515845 0.058266472 0.026772536 0.031028677 0.050472148 0.061399665 0.058580853 0.03402272 0.053614452 0.031691406 0.062855124 0.04942337 0.0516788 0.049227726 0.059954576 0.056201443 0.05279138 0.056847353 0.030154461 0.054381676 0.058189064
[38] 'buxifolium_SYZ43'                          0.063314475 0.058821663 0.034572653 0.03497931 0.034927208 0.032962043 0.051022463 0.054637603 0.054937784 0.049982157 0.031013172 0.054228507 0.0588012 0.032231253 0.05317498 0.05891174 0.06420098 0.06246052 0.053212643 0.057173204 0.06311252 0.032915168 0.04726116 0.03802032 0.05442075 0.042716447 0.036240824 0.03622079 0.029697584 0.059477337 0.04738253 0.054950353 0.041486043 0.05548263 0.016575573 0.016699607 0.016658336 0.0 0.01674208 0.0063257455 0.008276406 0.032454137 0.05638723 0.04402601 0.06412526 0.058612004 0.03429575 0.06423141 0.03490082 0.057403576 0.05832538 0.058273997 0.05826005 0.058200505 0.05048045 0.059581853 0.059000134 0.035314135 0.05834276 0.058763187 0.056152586 0.056269236 0.044749767 0.034363605 0.05841418 0.055447266 0.033413716 0.028416337 0.05662281 0.057167355 0.06331056 0.03168506 0.04955435 0.049519103 0.049038142 0.052077588 0.057895586 0.057420693 0.057289608 0.032894846 0.048417017 0.054211397 0.032538235 0.056412224 0.052122604 0.055844106 0.04661662 0.053182594 0.05305622 0.048381414 0.055226445 0.055786118 0.054429024 0.054592747 0.05883585 0.03119983 0.056259077 0.03545773 0.030615617 0.058570668 0.046519052 0.03101162 0.05119828 0.03239908 0.054243714 0.031780407 0.0559943 0.05997065 0.05489362 0.034219485 0.055110227 0.047416776 0.034065776 0.03096991 0.05599661 0.058073863 0.05265942 0.030282358 0.059957843 0.035513166 0.034753475 0.06382484 0.057684932 0.05448019 0.059920505 0.05625833 0.055024937 0.030661594 0.04916469 0.030512195 0.05818512 0.05477514 0.04888288 0.033690542 0.030704666 0.03956478 0.05077519 0.05849671 0.034262888 0.036123943 0.03512299 0.03512 0.057897754 0.046227556 0.03239908 0.058946688 0.059272278 0.047597308 0.04948402 0.06253917 0.057604562 0.059126575 0.034666713 0.048517674 0.034667715 0.063929416 0.05826816 0.05807888 0.057692714 0.054488063 0.057865337 0.05707789 0.056930006 0.058190506 0.056532368 0.05580673 0.0562048 0.056085683 0.033857528 0.05717111 0.057059143 0.028847972 0.050962713 0.08153209 0.050918058 0.05429926 0.058305785 0.05840643 0.048486203 0.062406752 0.03259825 0.060602915 0.03452293 0.06405024 0.03447809 0.06412217 0.060615994 0.06091121 0.060918573 0.060555406 0.061931964 0.035069406 0.057149857 0.035307515 0.044622548 0.044183694 0.062819906 0.043617208 0.061463065 0.058327414 0.062345855 0.054935448 0.059877105 0.03284025 0.057928845 0.057462 0.03351576 0.060611613 0.057673752 0.059680138 0.061596658 0.062352847 0.044857122 0.054943804 0.064893715 0.058379352 0.05906944 0.02748753 0.031709366 0.051324476 0.06216288 0.059404433 0.03454637 0.05444286 0.032316566 0.06348838 0.05026165 0.05254041 0.050008737 0.060743652 0.0569694 0.053634796 0.057740178 0.03086008 0.0550995 0.058959328
[39] 'buxifolium_SYZ44'                          0.06268612 0.058165807 0.034250084 0.034543697 0.03451205 0.03245376 0.05034265 0.053954355 0.054254226 0.04929653 0.030476898 0.053643204 0.058101244 0.031605262 0.052509803 0.058228824 0.06374098 0.061911393 0.052520245 0.05650701 0.062435906 0.032377396 0.046587046 0.037348878 0.05383851 0.042321708 0.035763122 0.03572827 0.029178219 0.058828205 0.04672919 0.05429417 0.040885877 0.054759026 0.0065882746 0.006386857 0.006296184 0.01674208 0.0 0.016621806 0.01578463 0.031948216 0.05571024 0.043462534 0.06344108 0.05797017 0.03388946 0.06375791 0.034300335 0.056738608 0.057631098 0.057577472 0.05759577 0.057474107 0.0498458 0.05889951 0.05829898 0.03502746 0.057685982 0.058090318 0.055513818 0.055628363 0.044364046 0.03380813 0.057770077 0.05480361 0.032917008 0.027870579 0.055962995 0.056441255 0.06264688 0.031113164 0.04887401 0.04883654 0.048363134 0.05144336 0.057190567 0.05671966 0.05656635 0.032640222 0.047734946 0.05358879 0.032098543 0.0557764 0.051477432 0.055193353 0.04592915 0.052504674 0.052394807 0.047683295 0.054565024 0.055194706 0.05382087 0.053986993 0.05817667 0.030545294 0.05562546 0.03502734 0.03011774 0.058001447 0.04617791 0.03045371 0.05054049 0.031822145 0.053564403 0.031352203 0.055396315 0.05929148 0.05434295 0.033653565 0.054447584 0.046735726 0.03345533 0.030391842 0.055306934 0.057369873 0.05197574 0.029797385 0.059348587 0.034961615 0.034218077 0.06332953 0.057113476 0.05386811 0.05919013 0.055637833 0.05446909 0.030090127 0.048538506 0.029955195 0.057471987 0.054224167 0.048160058 0.03310793 0.030213563 0.039314985 0.050134666 0.05782107 0.03370201 0.035507787 0.034540713 0.034538463 0.05720538 0.045594092 0.031822145 0.058300544 0.05859914 0.04691318 0.04878058 0.06184433 0.056920867 0.058439046 0.034087066 0.047837622 0.034258295 0.06327741 0.05756599 0.057391033 0.05701755 0.053835876 0.057179414 0.056407377 0.056251813 0.05749683 0.055877283 0.055188805 0.055549674 0.055487726 0.033338048 0.05646951 0.056340143 0.02827263 0.050270274 0.080939 0.050309848 0.053567868 0.057610177 0.05769413 0.047849823 0.061790124 0.03210623 0.059926774 0.033996288 0.063565746 0.033929043 0.06362451 0.05993694 0.06024817 0.06025398 0.059862576 0.061261807 0.034715433 0.056554675 0.034775276 0.044195246 0.043607682 0.06232859 0.04304156 0.060820047 0.057601538 0.061832223 0.054346547 0.059210088 0.032330245 0.057297822 0.05681644 0.033015303 0.05997189 0.057009015 0.05901092 0.060932755 0.061651945 0.044274706 0.05425852 0.06420481 0.057650305 0.058396533 0.02691805 0.031164333 0.05067346 0.061574206 0.05873349 0.034205187 0.05378905 0.03185037 0.0630362 0.04960656 0.051852528 0.049375087 0.06010928 0.056343906 0.052971214 0.057031166 0.030284502 0.054559913 0.058314733
[40] 'buxifolium_SYZ45'                          0.06327926 0.058785487 0.03459162 0.035010085 0.03497503 0.033004034 0.050962903 0.054607578 0.054903094 0.04995202 0.031052735 0.05417246 0.05877955 0.032239676 0.053163532 0.05884195 0.06411077 0.062380724 0.053162873 0.057102807 0.0630835 0.032955587 0.04720801 0.03797921 0.054377977 0.04274225 0.036282346 0.036248647 0.029725276 0.059438832 0.04734125 0.054923285 0.041495055 0.055407505 0.016419701 0.016521525 0.016495274 0.0063257455 0.016621806 0.0 0.007935234 0.03249916 0.056345087 0.04400116 0.06407686 0.058601297 0.034361523 0.064129874 0.034894373 0.05735154 0.058249418 0.058254782 0.058179963 0.058177058 0.050439067 0.059601273 0.05892452 0.03537615 0.058330584 0.05872547 0.056143064 0.05626649 0.044754356 0.034322258 0.05839453 0.05540072 0.03343565 0.028412266 0.05658021 0.057133086 0.06331834 0.031706754 0.049518585 0.04948135 0.04902005 0.052026626 0.05786104 0.057400756 0.05723219 0.0329508 0.04837949 0.05415154 0.032602947 0.056364007 0.05205413 0.055809237 0.046582792 0.053111847 0.05301256 0.048346322 0.05517259 0.055710718 0.054375898 0.054548908 0.05880321 0.031226218 0.056208175 0.035496842 0.030648217 0.058606308 0.046624273 0.03103194 0.051162757 0.032418262 0.05418768 0.03179236 0.0559655 0.059904896 0.05483463 0.034191694 0.05508461 0.047373008 0.03403877 0.0309418 0.055973105 0.058021013 0.052617956 0.030337038 0.05992519 0.035507828 0.03476924 0.06372883 0.05766897 0.054428168 0.05989861 0.056228515 0.05497074 0.030670183 0.04913507 0.03051048 0.058165647 0.054731578 0.048855558 0.033669475 0.030728694 0.0395827 0.05074092 0.05847425 0.034245703 0.036091477 0.035120342 0.035118084 0.057858746 0.046181485 0.032418262 0.058925256 0.05927918 0.047548708 0.04943505 0.062495135 0.05758287 0.05904889 0.034638565 0.048480507 0.034692317 0.06392573 0.05824984 0.058070343 0.057663187 0.054438934 0.05781749 0.057027094 0.056910295 0.05817839 0.056475185 0.0557503 0.056129474 0.05603749 0.033861957 0.057128835 0.057016 0.028898474 0.0509145 0.08149633 0.050887726 0.054201566 0.058254145 0.058352508 0.048476335 0.062408153 0.032580003 0.06059231 0.034580674 0.063965306 0.03449349 0.06404671 0.060597047 0.060917605 0.06092497 0.060530927 0.061870188 0.035097 0.057139356 0.035298675 0.044576354 0.04417578 0.06275088 0.043610808 0.061431065 0.058244772 0.06228337 0.054915193 0.05980773 0.03291232 0.057881456 0.05747755 0.033596728 0.0605618 0.057670493 0.059618138 0.061557807 0.062304582 0.044814505 0.05491613 0.06488173 0.058292918 0.058991924 0.027517017 0.03173442 0.051267426 0.062160272 0.05942656 0.03457074 0.054392613 0.032327823 0.06341992 0.05022133 0.052489575 0.049948346 0.06070724 0.05693394 0.05357734 0.05772168 0.030865349 0.055077348 0.05892782
[41] 'buxifolium_SYZ46'                          0.062333133 0.057886373 0.033774722 0.034090683 0.034042317 0.032082267 0.050046254 0.05366155 0.053914595 0.049010124 0.030147593 0.053280544 0.057767384 0.03125734 0.052209206 0.057899628 0.06331715 0.06154099 0.052213293 0.05615861 0.06211284 0.032001317 0.046295464 0.03702116 0.05347027 0.041967448 0.03534894 0.035306543 0.028838363 0.058484975 0.046388615 0.05395007 0.04053751 0.05444806 0.015701173 0.015761023 0.015761117 0.008276406 0.01578463 0.007935234 0.0 0.03155662 0.055436272 0.043056097 0.06314911 0.05764339 0.033437688 0.06335691 0.033917986 0.056413803 0.05730953 0.057306156 0.057256486 0.05719908 0.04954709 0.058644798 0.058043998 0.03454246 0.05738599 0.05779621 0.055215273 0.055322222 0.04389356 0.033426568 0.057483695 0.054538794 0.03248609 0.027439404 0.055678938 0.056188006 0.062360685 0.03074424 0.048589 0.04853515 0.048067223 0.05111039 0.05691057 0.05645461 0.05630495 0.032226916 0.04742988 0.05325007 0.031697027 0.055475596 0.051131543 0.054840185 0.045631822 0.052247334 0.05210618 0.04738809 0.054248374 0.05483662 0.053454354 0.053629898 0.057913538 0.030228786 0.05527957 0.034615092 0.029700102 0.0577619 0.04570255 0.030062173 0.050238587 0.0314476 0.05326833 0.030893426 0.055051334 0.05896544 0.05399986 0.03328079 0.054121293 0.04643466 0.033163786 0.030042151 0.055056464 0.057110414 0.051660698 0.02939201 0.059035096 0.034635052 0.033863287 0.0629189 0.056772765 0.05349316 0.05897964 0.055299748 0.05414098 0.029699694 0.04822442 0.029573219 0.057192292 0.05389443 0.047848843 0.032792076 0.029866097 0.038906235 0.049810644 0.057556067 0.03330112 0.035122544 0.034191333 0.03418982 0.05693094 0.04523437 0.0314476 0.05801983 0.058352176 0.046604764 0.048463933 0.061546177 0.05663624 0.05816965 0.03367306 0.047538225 0.03378923 0.06298917 0.057297975 0.057147432 0.056715645 0.053508755 0.056863293 0.056102436 0.05598575 0.05722542 0.055520065 0.054808814 0.055196743 0.05515901 0.032915805 0.056179974 0.056071267 0.027948054 0.049978707 0.08064377 0.049989477 0.0532693 0.057330552 0.057444554 0.047542445 0.061503023 0.031728253 0.05966394 0.03361629 0.06316884 0.03355138 0.06322813 0.05965149 0.0599756 0.05998218 0.059596427 0.060931496 0.03431198 0.05623825 0.034381714 0.043755475 0.04322761 0.061930116 0.04267774 0.06049196 0.057303693 0.061488662 0.05402149 0.05884316 0.031920984 0.057004903 0.056537014 0.032667078 0.05961366 0.056731798 0.05869073 0.060597632 0.061323456 0.043860074 0.05392557 0.06393097 0.05736355 0.058065914 0.026476707 0.030827053 0.05038912 0.06125741 0.05849192 0.03371619 0.05346217 0.031435307 0.06263696 0.049270857 0.05159117 0.04904211 0.0597765 0.055970546 0.052652262 0.056776807 0.02991852 0.05423096 0.057966672
[42] 'caryophyllatum_SYZ316'                     0.06379671 0.059326317 0.03346866 0.033799183 0.03374992 0.032139603 0.051456466 0.055202853 0.05550049 0.05043486 0.022291778 0.05442631 0.059345227 0.031085914 0.05367874 0.059477944 0.0649254 0.06311587 0.05353992 0.057534534 0.06353773 0.031663846 0.04768714 0.038377583 0.054848023 0.04317267 0.03497951 0.034968995 0.02479074 0.060022805 0.047760963 0.055545468 0.041602872 0.05577211 0.031767935 0.031804916 0.031830527 0.032454137 0.031948216 0.03249916 0.03155662 0.0 0.056910664 0.043957107 0.064557955 0.058988515 0.033150285 0.0649144 0.033904467 0.057974655 0.058846045 0.059036482 0.05880309 0.058656592 0.05102996 0.060297266 0.05979026 0.034020696 0.058896072 0.05921648 0.056661732 0.056760404 0.044899773 0.03339207 0.0591159 0.056367826 0.032255396 0.031134322 0.05735559 0.057854824 0.063721664 0.0241474 0.049848955 0.04983376 0.049314868 0.05257113 0.058378156 0.057908528 0.05773637 0.029186822 0.048902817 0.054532196 0.03127146 0.056918576 0.052644975 0.056489427 0.046996128 0.05352511 0.05341663 0.04876044 0.055446297 0.056029364 0.054867417 0.055031627 0.059304934 0.023596363 0.056443892 0.03415363 0.022870205 0.05935842 0.045066997 0.023353523 0.051792666 0.024884416 0.05457856 0.030642474 0.05637932 0.06048584 0.05520962 0.0333045 0.05563961 0.047881305 0.03313383 0.026385058 0.05667496 0.05880226 0.053049166 0.022543633 0.06043431 0.034332305 0.03359302 0.06450006 0.058278315 0.054940317 0.060451005 0.056739 0.055605393 0.022949714 0.049645517 0.022833586 0.058674484 0.05535068 0.04920651 0.03273819 0.025646511 0.038809735 0.051371206 0.059245396 0.033380844 0.03645181 0.03413681 0.03413786 0.058619775 0.04671711 0.024884416 0.059450947 0.05998935 0.04807695 0.0499017 0.063119166 0.058366265 0.059884246 0.033577096 0.048882965 0.03346534 0.06436222 0.059024286 0.058810726 0.05844583 0.054921083 0.058360856 0.0576294 0.057694104 0.058954112 0.05688746 0.05616986 0.056507185 0.056356233 0.03295615 0.057878736 0.057785932 0.023953384 0.05136169 0.0818983 0.05151485 0.054730576 0.0588072 0.05887094 0.048902478 0.06279976 0.031810813 0.061342027 0.03356645 0.064728625 0.03358673 0.06482178 0.06132461 0.06167042 0.0616778 0.061279 0.06236484 0.03434317 0.05771534 0.034102418 0.04476321 0.044107914 0.06352421 0.043648712 0.062007137 0.058822963 0.063017234 0.05548687 0.060389083 0.03163872 0.058451094 0.05803709 0.032298118 0.061169226 0.058188517 0.060167514 0.062137064 0.062863916 0.044865213 0.055543296 0.06535293 0.058877233 0.059619576 0.026403919 0.03079927 0.051733363 0.06266371 0.060151495 0.033225544 0.05493317 0.03106718 0.06424526 0.050855253 0.05304996 0.050530892 0.06128539 0.057355933 0.053962704 0.05818132 0.02317726 0.055664957 0.05953078
[43] 'cerinum_SYZ81'                             0.049895614 0.046194322 0.05763718 0.057953246 0.05792267 0.05379316 0.041328482 0.026933204 0.04178363 0.044004202 0.055314306 0.04905188 0.045872573 0.05496915 0.04569819 0.045886446 0.051263068 0.04948616 0.047864538 0.051062405 0.049514044 0.056273527 0.040887006 0.044326995 0.04827657 0.049896706 0.059298884 0.059300102 0.054064125 0.046390537 0.041808806 0.041800633 0.052296724 0.049212653 0.055519667 0.055518545 0.055520512 0.05638723 0.05571024 0.056345087 0.055436272 0.056910664 0.0 0.05215111 0.05064595 0.04591801 0.057181187 0.05125818 0.05583708 0.04442966 0.045293406 0.040883686 0.04529481 0.045468226 0.040965043 0.04212713 0.04168637 0.057433847 0.045661613 0.046088286 0.023839388 0.023864932 0.05660191 0.055311628 0.04108633 0.038429264 0.056130577 0.055374246 0.039261315 0.03977366 0.0507102 0.056173876 0.043462142 0.04345204 0.042966556 0.04603636 0.045192294 0.044717107 0.044538397 0.057376124 0.042145256 0.048752416 0.0556634 0.028322589 0.04610797 0.042875055 0.041120443 0.0472278 0.047089305 0.042879388 0.04988475 0.050508343 0.048239287 0.048427846 0.05208818 0.055581547 0.050827898 0.05887086 0.05508277 0.041255824 0.07053053 0.055511974 0.041481633 0.056928545 0.048539646 0.054864146 0.05037966 0.046935484 0.04960758 0.055147644 0.0421525 0.0411245 0.054886606 0.055017892 0.03856262 0.040788475 0.046488162 0.05475795 0.04733225 0.05803249 0.05741644 0.050917704 0.027533272 0.048415814 0.052982133 0.049763102 0.048534025 0.0551664 0.043208472 0.055026982 0.045436915 0.048242107 0.04282689 0.054394703 0.054982215 0.060302313 0.04108459 0.041194517 0.055013973 0.04241394 0.05598223 0.055980425 0.040660206 0.039998095 0.056928545 0.052276675 0.041815758 0.041245144 0.04312478 0.044976532 0.04031817 0.041788857 0.055644996 0.043058097 0.05765052 0.051276464 0.04085127 0.04086198 0.040377196 0.04826465 0.04518354 0.04410966 0.039682243 0.040779546 0.05090975 0.05023286 0.050597403 0.05072795 0.054922868 0.039726444 0.03963009 0.05317939 0.04581782 0.07289093 0.04130733 0.0479026 0.045684673 0.045721665 0.04302277 0.049750187 0.053438295 0.043285906 0.055541225 0.051159795 0.05550691 0.051265746 0.043293137 0.04360783 0.043612707 0.04320907 0.048382003 0.056042533 0.027725922 0.05782385 0.056395832 0.052327067 0.04996699 0.0553647 0.048467476 0.045280512 0.04943651 0.048384044 0.046863556 0.05583388 0.051165815 0.036207072 0.056853537 0.047539454 0.027164293 0.046362966 0.048571687 0.049342047 0.053031743 0.041967195 0.05151992 0.045339257 0.046036214 0.049892467 0.052511655 0.045378566 0.04882966 0.04194617 0.056603044 0.046878975 0.055317223 0.05069577 0.040569596 0.044512417 0.040599786 0.047798704 0.051161222 0.0477477 0.044987258 0.055396788 0.048587326 0.045885086
[44] 'cf_balgooyi_SYZ17'                         0.058879748 0.054466657 0.04434506 0.044659667 0.044714954 0.041069224 0.04676234 0.05042878 0.050443016 0.045072142 0.042614218 0.04978224 0.054241948 0.04176441 0.048771635 0.054354306 0.05972903 0.058032677 0.048700582 0.05219936 0.058692977 0.042855762 0.042905126 0.03509014 0.050038226 0.040345244 0.04590612 0.045932923 0.041066952 0.05504167 0.042879295 0.050503153 0.04109581 0.05104156 0.043296933 0.043270055 0.043319743 0.04402601 0.043462534 0.04400116 0.043056097 0.043957107 0.05215111 0.0 0.059689224 0.054121237 0.043990813 0.059781875 0.04302158 0.052932866 0.053778015 0.054653864 0.05372396 0.053807974 0.046260044 0.056003794 0.055434432 0.044608764 0.053993184 0.05439917 0.051875763 0.051966865 0.044916943 0.042403255 0.05480521 0.05208036 0.043005716 0.04298303 0.05297209 0.053489882 0.058931865 0.043292694 0.04486109 0.044870324 0.04436769 0.04713691 0.053544 0.05308387 0.05288831 0.044803973 0.044022746 0.049565222 0.042371377 0.05216178 0.04725646 0.051313292 0.042061407 0.048214946 0.048050735 0.043919038 0.050631274 0.051166013 0.050038025 0.05021383 0.05357488 0.042687435 0.05165709 0.04543387 0.042247653 0.05511686 0.056781746 0.042653516 0.04683199 0.044045392 0.04944207 0.041516136 0.051303376 0.05539261 0.050404035 0.0423568 0.050616253 0.043003187 0.04201431 0.042051446 0.052296996 0.054550447 0.048299085 0.041953046 0.055520732 0.044997435 0.044332463 0.059415903 0.053447414 0.049577612 0.054639723 0.051138435 0.04996872 0.04229767 0.044252064 0.042138416 0.053781066 0.049726933 0.044208493 0.04171778 0.042033706 0.0477648 0.046509746 0.055011407 0.042175084 0.03324343 0.04323349 0.043234743 0.054387715 0.041983027 0.044045392 0.05371928 0.055715352 0.043314826 0.04511881 0.058837883 0.05410794 0.05554103 0.04285467 0.04409337 0.044397764 0.05949526 0.054631453 0.054537844 0.05418737 0.050086286 0.053558886 0.052660637 0.053403553 0.054585315 0.05183155 0.051103305 0.05149651 0.05153195 0.042129528 0.05357888 0.05346691 0.040239505 0.046494033 0.0772131 0.04669195 0.049097598 0.05394007 0.054003578 0.043938354 0.057978056 0.04056448 0.057061482 0.04268205 0.05968866 0.042664062 0.059729874 0.05704965 0.05738818 0.05739396 0.05699689 0.05746662 0.043230247 0.052986454 0.044790436 0.044759467 0.008918513 0.058471877 0.043632418 0.056963354 0.053799953 0.057994924 0.049903333 0.055384 0.042431872 0.052714687 0.053081322 0.04347999 0.056151602 0.053346828 0.05529058 0.057036247 0.05785704 0.020007594 0.050593194 0.060486205 0.053850725 0.05453416 0.036784142 0.039821878 0.046408523 0.057804123 0.055835214 0.043764923 0.050029233 0.041865762 0.05921449 0.045951948 0.04829338 0.04578293 0.056288514 0.05202671 0.048719164 0.053335853 0.042499576 0.050044667 0.05450442
[45] 'cf_biniflorum_SYZ148'                      0.04953771 0.050869025 0.065306745 0.06565271 0.0656199 0.061542563 0.048106853 0.048925444 0.045980357 0.051509675 0.06294707 0.056783505 0.05007939 0.062559396 0.05312914 0.05022107 0.05568847 0.053892408 0.055599432 0.058624573 0.039784685 0.064007 0.04807322 0.051743012 0.055627 0.05751319 0.067009605 0.066983886 0.061692826 0.050730087 0.049242508 0.04608927 0.05977152 0.056417245 0.06324917 0.06323388 0.06323945 0.06412526 0.06344108 0.06407686 0.06314911 0.064557955 0.05064595 0.059689224 0.0 0.050402757 0.064888805 0.055712685 0.06355379 0.048737112 0.049607154 0.05263081 0.049570788 0.050119106 0.047750782 0.053984277 0.05355807 0.065211825 0.050284036 0.050744593 0.050472733 0.0505527 0.06408837 0.06316359 0.052750327 0.050180595 0.06375638 0.06310368 0.051025134 0.051519234 0.055159427 0.063772954 0.050946407 0.050970703 0.0504574 0.05352199 0.049856387 0.049379602 0.049180686 0.06512884 0.049244724 0.056523312 0.06339371 0.05071675 0.053597867 0.04720047 0.048537415 0.05470752 0.054604042 0.05037539 0.057585735 0.058202855 0.05557928 0.05575121 0.059736934 0.06321557 0.05856199 0.0665522 0.06279237 0.053168815 0.07830033 0.06317095 0.04823602 0.064551495 0.056355 0.062597446 0.05811545 0.051247135 0.05742585 0.062937535 0.046320755 0.048297714 0.06250793 0.062655516 0.050386876 0.05265068 0.053682044 0.062452942 0.051819924 0.06563809 0.065027185 0.055384763 0.05199355 0.055919286 0.060562916 0.0573611 0.05626679 0.062818736 0.050791014 0.06268247 0.050117332 0.055920865 0.05029242 0.062288526 0.06268339 0.068211414 0.04785432 0.052998032 0.0627384 0.049839377 0.06383711 0.06383528 0.05233484 0.047175627 0.064551495 0.059954133 0.053727854 0.048414215 0.05033447 0.0569892 0.052026603 0.053608462 0.06338194 0.05051929 0.06536175 0.055668723 0.052625593 0.05249108 0.052097462 0.055537578 0.049801547 0.048389945 0.051361654 0.052537493 0.05862544 0.057978384 0.058335505 0.058452666 0.062721856 0.05154409 0.051444806 0.060839154 0.053346448 0.080044195 0.04806412 0.05543349 0.050273996 0.050384123 0.050477944 0.05424706 0.06115236 0.055092096 0.06331722 0.05561811 0.063269295 0.055667482 0.055074718 0.055400338 0.055406097 0.055027023 0.018747123 0.06387552 0.051484685 0.0655329 0.06391811 0.05984607 0.05435514 0.062737286 0.052733775 0.049615335 0.053856548 0.05608776 0.051151328 0.06348906 0.0588551 0.051540915 0.06454352 0.051955685 0.051871687 0.045873173 0.052863434 0.053539254 0.060495473 0.046196025 0.051241744 0.04962429 0.05037973 0.057501893 0.06038096 0.0528633 0.048465174 0.05384093 0.06432797 0.054445013 0.062933244 0.055064425 0.04729962 0.051626194 0.04731802 0.052015405 0.05882596 0.055273708 0.049634676 0.063039765 0.056313477 0.0502486
[46] 'cf_dasyphyllum_SYZ229'                     0.049632292 0.04291647 0.059847128 0.060130257 0.060116 0.055955008 0.042945486 0.044240095 0.04012446 0.045740183 0.057499126 0.051121622 0.044192858 0.05700392 0.047721002 0.044286206 0.049815003 0.047974017 0.04987816 0.052798785 0.049312487 0.058481757 0.042423647 0.04616337 0.05011724 0.051935263 0.06146626 0.06148697 0.056213688 0.0448556 0.04371928 0.040240422 0.05407877 0.050984796 0.057802692 0.057793587 0.05780483 0.058612004 0.05797017 0.058601297 0.05764339 0.058988515 0.04591801 0.054121237 0.050402757 0.0 0.059383363 0.049788065 0.05808394 0.042862393 0.043670017 0.047870748 0.043744665 0.042183872 0.042678677 0.049238987 0.048718 0.05979753 0.042374596 0.042802542 0.045637693 0.045776293 0.058501743 0.05747805 0.048007574 0.045347974 0.05828932 0.057458743 0.046329327 0.0467648 0.021077845 0.058263384 0.045342047 0.045342334 0.044808738 0.047667414 0.041861508 0.041451924 0.041231494 0.059668228 0.043682244 0.05087421 0.057890464 0.046016008 0.047749117 0.041277986 0.042968974 0.049027584 0.048897024 0.044799514 0.051918905 0.052583374 0.05006625 0.05022096 0.053924955 0.057659548 0.052910592 0.061110266 0.0571953 0.048462994 0.072866514 0.057632387 0.043095764 0.059047047 0.050610468 0.057071634 0.052479774 0.045294475 0.05170811 0.05746492 0.040531375 0.04276525 0.056988757 0.057175238 0.04558534 0.047847908 0.048232846 0.056884065 0.0131901745 0.06022273 0.05953623 0.049486913 0.047180295 0.050157625 0.054823447 0.051597185 0.050429597 0.057287227 0.045023814 0.057149038 0.04218322 0.05016248 0.04461621 0.05678524 0.057171103 0.06263853 0.042760827 0.04823868 0.057206515 0.044166077 0.058276165 0.05827512 0.04759181 0.041653298 0.059047047 0.054109346 0.048979398 0.04279292 0.04472807 0.052273102 0.047226142 0.04884487 0.05786637 0.04492845 0.059883535 0.021262813 0.047870837 0.04781194 0.04731905 0.050084222 0.041913062 0.04256314 0.046598237 0.04778756 0.052933007 0.05224917 0.052610897 0.05276998 0.05720435 0.046881527 0.04672637 0.055342417 0.04761123 0.074898705 0.04295814 0.049662076 0.0423938 0.04240166 0.04469687 0.019959252 0.05564688 0.050326124 0.057806406 0.04974527 0.057811584 0.04979573 0.050288502 0.050616816 0.050621014 0.050273746 0.0481817 0.05835027 0.046757177 0.05998678 0.058360416 0.054289695 0.048561294 0.05723245 0.046922233 0.043684915 0.047947392 0.05022911 0.04527558 0.058023736 0.053077664 0.046894543 0.0590443 0.046004716 0.047145285 0.04597703 0.04703614 0.0477499 0.055031553 0.040420305 0.051214144 0.043723673 0.04451711 0.0519989 0.054876518 0.047160782 0.04847353 0.049090967 0.058946956 0.04898776 0.057437487 0.049256034 0.04217446 0.046107627 0.042185042 0.046222642 0.05315793 0.049488455 0.041696735 0.05751766 0.050505605 0.044322215
[47] 'cf_griffithii_SYZ335'                      0.064127944 0.05958314 0.022574183 0.02165579 0.021693759 0.031082831 0.05191621 0.05557461 0.05579678 0.05077345 0.031626824 0.054912183 0.059647355 0.028771384 0.053995986 0.059738137 0.065116994 0.06334419 0.05388155 0.057932697 0.06393857 0.024580939 0.0481495 0.038512975 0.05508462 0.04317365 0.023998652 0.024003575 0.02996466 0.060346805 0.048120305 0.05581612 0.041640714 0.056087047 0.03365934 0.033687618 0.033705324 0.03429575 0.03388946 0.034361523 0.033437688 0.033150285 0.057181187 0.043990813 0.064888805 0.059383363 0.0 0.065151595 0.03298998 0.058248524 0.05914267 0.05923051 0.059153955 0.05891445 0.0514311 0.060518745 0.059988063 0.03367929 0.05909501 0.05948988 0.057064626 0.057149272 0.044991177 0.032537937 0.05933549 0.05662242 0.02979821 0.033010118 0.05759866 0.058075547 0.06414422 0.03250954 0.05024004 0.050192453 0.04970975 0.052881327 0.058665838 0.058172736 0.057983536 0.03388533 0.049330812 0.054817535 0.024168247 0.05730317 0.05291684 0.056665637 0.047339063 0.053896282 0.053790778 0.049118593 0.055791613 0.05632166 0.055111174 0.055272248 0.0596402 0.031996507 0.056795076 0.02739078 0.031329267 0.05956319 0.0375579 0.031711843 0.05216152 0.033271197 0.054834645 0.020434987 0.056609873 0.06091112 0.05551703 0.032325435 0.056003403 0.04823674 0.032210607 0.031166598 0.056938183 0.05905445 0.053344928 0.031020133 0.060796354 0.031953655 0.031264845 0.064690195 0.058527645 0.055237874 0.060771193 0.0570609 0.05589202 0.03138824 0.0499128 0.031219102 0.05894009 0.055649787 0.049541865 0.031880286 0.03092834 0.03774419 0.05177279 0.05947107 0.032464113 0.036676526 0.033290874 0.033289935 0.058885995 0.047208443 0.033271197 0.05979343 0.060190193 0.048542645 0.050342154 0.06335813 0.058691274 0.060122997 0.032733962 0.04931389 0.022531725 0.064699225 0.059198737 0.05906445 0.058730263 0.05518534 0.05860449 0.057913445 0.057952885 0.05915035 0.057235397 0.05646269 0.05683923 0.056625124 0.03198986 0.058201656 0.058074426 0.02922773 0.051707897 0.08227217 0.05188906 0.05504764 0.059067603 0.059166364 0.04926587 0.06319076 0.030691486 0.061612636 0.032645036 0.06496854 0.03265303 0.065052085 0.06161421 0.061960436 0.06196705 0.061547674 0.06269598 0.033443294 0.058008324 0.03163452 0.04486386 0.044162456 0.06373524 0.04381003 0.062275935 0.0591364 0.063278235 0.05584163 0.06067241 0.021299038 0.058787294 0.058402706 0.02515617 0.061554197 0.058520984 0.06050918 0.062346842 0.06319235 0.044952843 0.055882234 0.065737754 0.05920493 0.059994463 0.026277652 0.030020075 0.052108143 0.06294073 0.060361564 0.032793183 0.055253662 0.02053436 0.064413294 0.051269315 0.05342759 0.050914824 0.06156798 0.057581905 0.054346986 0.05846767 0.03158101 0.05596544 0.05990693
[48] 'cf_javanicum_SYZ310'                       0.054734528 0.049289264 0.06530545 0.06580308 0.065764196 0.061703283 0.048544288 0.049578696 0.037873738 0.051453643 0.063256 0.056633994 0.033208717 0.06293534 0.053151462 0.024101514 0.0127414055 0.013722292 0.055696413 0.058563866 0.05470716 0.064173676 0.04808683 0.051832624 0.055612374 0.057073012 0.06724099 0.06723334 0.06205618 0.03201766 0.049199954 0.03568434 0.059960548 0.056592382 0.06354445 0.06353898 0.063577354 0.06423141 0.06375791 0.064129874 0.06335691 0.0649144 0.05125818 0.059781875 0.055712685 0.049788065 0.065151595 0.0 0.06393291 0.03428535 0.03522172 0.053410657 0.02322798 0.048745126 0.048128556 0.05473039 0.054115504 0.06521903 0.04883434 0.049245745 0.05095683 0.051044997 0.06401284 0.0633513 0.053406708 0.05076538 0.06402383 0.06333214 0.05166753 0.052268907 0.05461107 0.06415789 0.05093493 0.050966937 0.05051733 0.05347886 0.048357077 0.047893725 0.047707498 0.0649087 0.049323052 0.05640786 0.06355155 0.051215857 0.053534333 0.032341164 0.04847702 0.05463247 0.05448034 0.050317153 0.05761843 0.058123305 0.055600774 0.055789944 0.059574503 0.06355795 0.058517627 0.06676934 0.06317535 0.05362059 0.0784683 0.06356646 0.048786916 0.06493279 0.05618842 0.06269039 0.057931006 0.029698206 0.057059024 0.06324609 0.036270726 0.048296142 0.062776245 0.06300945 0.051033225 0.053239677 0.053706717 0.06279243 0.051137786 0.06591279 0.06523395 0.018301493 0.052419126 0.055840965 0.06053008 0.057223395 0.05583449 0.06325847 0.050654534 0.06308047 0.048739344 0.055560738 0.050290808 0.0624701 0.062889375 0.06774429 0.048362635 0.05371032 0.063037835 0.04995608 0.064029686 0.064028636 0.053079672 0.04718833 0.06493279 0.059788786 0.054372717 0.04857566 0.05042154 0.05757154 0.052824087 0.054227706 0.06375605 0.050568916 0.065524735 0.055103056 0.053393263 0.053274248 0.05290544 0.055538658 0.048350357 0.034052987 0.052059628 0.053338565 0.058603533 0.057833783 0.058203116 0.058296707 0.062906675 0.052331414 0.052192125 0.06120327 0.05349641 0.080198966 0.04843656 0.05538133 0.048775475 0.048913322 0.050423335 0.053619698 0.061287872 0.055835932 0.063547015 0.019096866 0.06351623 0.019081384 0.05579602 0.056137975 0.056143742 0.05572924 0.053419866 0.06374527 0.05205339 0.06569545 0.063856386 0.059974477 0.02311782 0.063063614 0.041088156 0.03522782 0.027304946 0.055849645 0.039422203 0.06389977 0.058673944 0.052136134 0.064820535 0.024241466 0.052486416 0.050952192 0.04116164 0.04202211 0.06077361 0.0360549 0.056361146 0.035250757 0.02373869 0.057910614 0.060694955 0.052810654 0.05349312 0.05451229 0.06443579 0.054423325 0.063181214 0.02664878 0.047795467 0.051585916 0.047607873 0.040407274 0.05867878 0.055236757 0.048192494 0.06348095 0.055926826 0.031463344
[49] 'cf_longiflorum_SYZ162'                     0.06284311 0.058361057 0.033561487 0.033818983 0.033764873 0.028254269 0.05053516 0.054152828 0.054451127 0.049309514 0.03231022 0.053544704 0.058348153 0.030919293 0.0526992 0.05845534 0.063904524 0.062153503 0.052598644 0.05653884 0.0625819 0.031760093 0.04677209 0.037484147 0.053904068 0.04233977 0.034981787 0.034973267 0.030766921 0.059061196 0.046812195 0.05452794 0.04081366 0.054837145 0.03408663 0.03407118 0.034163736 0.03490082 0.034300335 0.034894373 0.033917986 0.033904467 0.05583708 0.04302158 0.06355379 0.05808394 0.03298998 0.06393291 0.0 0.056922294 0.057769906 0.05783142 0.05784096 0.05771947 0.05011477 0.059076447 0.05855225 0.032110646 0.05789851 0.058306403 0.055691108 0.055822317 0.044150043 0.027305191 0.057995856 0.055276148 0.03203517 0.03362497 0.056201395 0.056688365 0.06286962 0.033190005 0.048877582 0.04886971 0.04838796 0.05146252 0.057390332 0.056992114 0.05676162 0.03476101 0.047920763 0.053556483 0.031230686 0.05593852 0.051524106 0.05536123 0.046072192 0.05248992 0.052397337 0.047813933 0.05449304 0.055111255 0.053930834 0.05408227 0.058198962 0.03260097 0.055513743 0.03432004 0.03209193 0.05824386 0.0452688 0.032499555 0.05072716 0.033917744 0.05349654 0.030646723 0.05527566 0.059540164 0.054251347 0.009565419 0.0546524 0.046959568 0.029137732 0.031943046 0.05548739 0.057685256 0.05209006 0.03176558 0.059495725 0.03416354 0.033461004 0.06356131 0.057175983 0.053816356 0.05931312 0.05559049 0.05440958 0.032130513 0.048564646 0.03198487 0.05769293 0.05414168 0.04816413 0.025379276 0.031812053 0.031861596 0.050381634 0.058112867 0.028652174 0.035684917 0.027624678 0.027622307 0.057477936 0.04586909 0.033917744 0.05834684 0.058790933 0.047150597 0.049007233 0.062037922 0.057241373 0.058656678 0.018046979 0.047995985 0.033432752 0.06349308 0.05780186 0.057686813 0.057299633 0.053941365 0.05738401 0.05660064 0.056489967 0.057743195 0.05577145 0.055146508 0.05545145 0.05537912 0.013991767 0.056716155 0.056581736 0.030110653 0.05043005 0.08116103 0.050503787 0.053567443 0.057838693 0.057900876 0.047928263 0.061988324 0.027837915 0.060233165 0.015023114 0.063795604 0.015066788 0.063872576 0.06022208 0.060578026 0.060583286 0.06014758 0.061363705 0.02819994 0.05672314 0.033742428 0.044002283 0.043180257 0.0625385 0.042869937 0.060987208 0.057783525 0.062052473 0.05436312 0.05940878 0.031531814 0.057318125 0.057033144 0.0323585 0.06021469 0.057084963 0.059171215 0.0610578 0.061865017 0.043914463 0.054554567 0.06437657 0.057821475 0.0586685 0.026110716 0.023792818 0.050676804 0.061663024 0.058933128 0.031239353 0.053877227 0.030970702 0.06329962 0.04984958 0.052146893 0.04959421 0.060292687 0.056151096 0.052953195 0.057227105 0.032366965 0.05449283 0.058508933
[50] 'cf_longipes_SYZ182'                        0.047811493 0.042418327 0.058616556 0.059014734 0.05897964 0.054906443 0.041434992 0.04269232 0.03087616 0.044339076 0.05642476 0.049750358 0.028933335 0.05593977 0.046176396 0.028817818 0.03426625 0.032484125 0.04865781 0.051587656 0.04768268 0.057279155 0.04116274 0.044814117 0.04871458 0.05069439 0.060333297 0.060279086 0.05512484 0.029548775 0.042230584 0.028668065 0.053025786 0.049606994 0.056548834 0.05656238 0.056589477 0.057403576 0.056738608 0.05735154 0.056413803 0.057974655 0.04442966 0.052932866 0.048737112 0.042862393 0.058248524 0.03428535 0.056922294 0.0 0.018647784 0.046442203 0.028213874 0.041707303 0.0411531 0.04787007 0.047270294 0.05864493 0.041872244 0.042338137 0.044102095 0.044194024 0.057324454 0.056451768 0.046614792 0.043960907 0.05712966 0.05640922 0.04484658 0.045365646 0.047729384 0.05716955 0.04390153 0.043939345 0.043437213 0.046458784 0.041389886 0.040950544 0.040759984 0.058515128 0.04235906 0.04947558 0.056726556 0.044462416 0.046573576 0.023286033 0.041512925 0.047594182 0.04748449 0.043310437 0.050606117 0.05123076 0.048674062 0.04886868 0.052635606 0.0565629 0.051628284 0.059974346 0.056129377 0.046998784 0.07167369 0.056564208 0.041700754 0.057953466 0.04922418 0.05582942 0.051099807 0.02991141 0.050313655 0.056260835 0.02915404 0.041346036 0.055908635 0.056058664 0.044202767 0.0463173 0.046798255 0.055793937 0.04428538 0.059140477 0.05839206 0.033977635 0.045705788 0.048859034 0.053473655 0.050184727 0.048978563 0.056199335 0.04361709 0.056090124 0.041705843 0.04872082 0.043189675 0.055648033 0.056016006 0.06156865 0.041293588 0.046811305 0.05608771 0.042895053 0.057127282 0.057125483 0.046195522 0.040198002 0.057953466 0.05275955 0.047567844 0.041552972 0.04338697 0.050738394 0.045850903 0.04739387 0.0567632 0.043527756 0.058643974 0.04823181 0.046432626 0.046356943 0.045929708 0.04865618 0.041407935 0.011206708 0.04519565 0.04636103 0.05156373 0.050859522 0.051200297 0.051473934 0.05600318 0.04536728 0.045282107 0.05424067 0.046420217 0.07341429 0.041476194 0.048267853 0.04185959 0.041951664 0.043424696 0.046751745 0.05451464 0.048909776 0.056642734 0.03429244 0.05657363 0.034308914 0.048889108 0.04918855 0.04919501 0.04882064 0.046456385 0.05719713 0.045262575 0.05880813 0.057185195 0.053094823 0.03312108 0.05609481 0.034095153 0.018752582 0.032616816 0.048819557 0.032407366 0.056885246 0.051720813 0.04525634 0.057875205 0.030702395 0.045613006 0.044034176 0.034192614 0.03493511 0.053791184 0.029076604 0.049395118 0.018761998 0.029104082 0.05095274 0.053742506 0.0458074 0.046691023 0.04766696 0.05780275 0.047523983 0.056311093 0.03386089 0.040729314 0.044593994 0.040600207 0.033481274 0.051768366 0.04809826 0.041218325 0.056452665 0.049107466 0.028983692
[51] 'cf_longipes_SYZ277'                        0.048572578 0.04319775 0.05953781 0.059894778 0.059829548 0.055814244 0.042286057 0.043525476 0.031671256 0.045168575 0.057264686 0.050569426 0.02974615 0.05677825 0.04699973 0.029751271 0.035229262 0.03340936 0.049473822 0.05244362 0.048450418 0.0581649 0.04201554 0.04564661 0.049637806 0.051584903 0.06123915 0.061188158 0.05596947 0.030376725 0.043031238 0.029449768 0.05389518 0.050510403 0.057443906 0.05744692 0.05749493 0.05832538 0.057631098 0.058249418 0.05730953 0.058846045 0.045293406 0.053778015 0.049607154 0.043670017 0.05914267 0.03522172 0.057769906 0.018647784 0.0 0.04720997 0.029129498 0.04252676 0.041989647 0.048661858 0.04808811 0.059505712 0.042678192 0.04315281 0.044949178 0.04503646 0.0582603 0.057278764 0.04747057 0.044754885 0.057966575 0.057283036 0.045685787 0.04618752 0.04850663 0.058049276 0.04470821 0.044747997 0.044265002 0.04734525 0.042182896 0.04174131 0.04154902 0.059409745 0.043216597 0.050312974 0.057592645 0.045266 0.047432993 0.02416695 0.04233534 0.04847653 0.048395183 0.044164106 0.05148654 0.052119687 0.049619187 0.049762182 0.053474046 0.05747882 0.0524497 0.06087815 0.057001613 0.047855414 0.07265497 0.05742346 0.0426041 0.058825213 0.0500806 0.05669804 0.051931072 0.030732917 0.051176917 0.057115424 0.030016365 0.04216398 0.0567829 0.056888994 0.044980492 0.047202896 0.047680933 0.056699004 0.045133125 0.060003605 0.05924879 0.034946065 0.046490874 0.049727336 0.054288514 0.050992087 0.04978653 0.057083543 0.04447861 0.056968637 0.042527046 0.049545527 0.043987315 0.056514144 0.056891073 0.06249457 0.042164125 0.047660735 0.0569221 0.043767918 0.057982787 0.05798176 0.047017895 0.041042622 0.058825213 0.05358306 0.048384897 0.04239736 0.044205792 0.05161223 0.046695463 0.048212968 0.057602312 0.044337627 0.059558503 0.04905333 0.047195252 0.047192845 0.046775285 0.04952911 0.04219954 0.018696299 0.046006907 0.04711675 0.052430954 0.051710505 0.05206235 0.052347694 0.05685543 0.046174526 0.046080653 0.055066913 0.047297023 0.07428767 0.04233831 0.04912893 0.042642523 0.04275019 0.044190645 0.047555503 0.055360224 0.04974956 0.057504114 0.035204366 0.057438876 0.035234686 0.049699195 0.050035644 0.050039835 0.049673077 0.047313426 0.0580961 0.04609467 0.059709746 0.058098488 0.0539337 0.034053966 0.05699538 0.03493399 0.006370461 0.033599574 0.049632702 0.033327926 0.05774813 0.052598562 0.046064552 0.058730412 0.031545468 0.04644385 0.04488763 0.03504296 0.03584993 0.05466188 0.029851826 0.050252926 0.008890001 0.029942252 0.0517206 0.054631155 0.046651173 0.047486316 0.048491932 0.058684018 0.048401598 0.057200484 0.034775387 0.04157601 0.04549494 0.041430917 0.03436649 0.052592106 0.048983123 0.042006735 0.057315398 0.049912483 0.02981579
[52] 'cf_lunduense_SYZ143'                       0.051782206 0.048031207 0.05977465 0.06006257 0.060020026 0.05590393 0.043350916 0.03951008 0.04372747 0.046446 0.05737723 0.05153594 0.047815833 0.057021823 0.04820792 0.047902673 0.053404108 0.051608797 0.050257426 0.05345407 0.051575385 0.05841026 0.043263953 0.046657898 0.050655577 0.052332163 0.061373983 0.061410416 0.056159433 0.048354972 0.044199906 0.043790057 0.054576255 0.051592167 0.057417 0.057390347 0.057429932 0.058273997 0.057577472 0.058254782 0.057306156 0.059036482 0.040883686 0.054653864 0.05263081 0.047870748 0.05923051 0.053410657 0.05783142 0.046442203 0.04720997 0.0 0.047302205 0.0473269 0.043141577 0.031917248 0.025749553 0.059702706 0.047472887 0.047901124 0.040772103 0.04085404 0.05896486 0.057438932 0.030238094 0.02544754 0.058213875 0.05715395 0.023983007 0.029034447 0.05257599 0.05824184 0.045803897 0.045780066 0.04530106 0.04840798 0.047018282 0.046592195 0.04637127 0.059579384 0.044415478 0.051238216 0.057849977 0.04124804 0.048442215 0.044810936 0.04350885 0.049536258 0.049408223 0.045302436 0.05230893 0.052976035 0.050656796 0.050816633 0.05461189 0.057625543 0.053350747 0.061072126 0.057145804 0.031144371 0.07281296 0.057580438 0.04367115 0.058993075 0.051064227 0.056971096 0.052839857 0.048866622 0.05213289 0.05723666 0.044061914 0.043409307 0.056952816 0.057101768 0.027824517 0.024654029 0.048879 0.056789175 0.049317528 0.06013087 0.059520073 0.053122036 0.042528097 0.05077586 0.05543714 0.052158907 0.051005483 0.057204247 0.04568195 0.05711024 0.04731796 0.050767828 0.045124978 0.056579858 0.057092343 0.06257287 0.0432763 0.023567684 0.057102636 0.044706933 0.058176618 0.05817404 0.022682458 0.042304266 0.058993075 0.054725256 0.031610724 0.043645535 0.045362215 0.034632273 0.023472806 0.025817245 0.05777159 0.04544879 0.05967469 0.053137667 0.0028304264 0.022867117 0.023503698 0.050662562 0.04704057 0.04607397 0.016679253 0.0032938477 0.05335516 0.05266384 0.0530563 0.05323555 0.05696169 0.019563131 0.019387176 0.055323984 0.04809455 0.07541722 0.0434373 0.05033795 0.04751507 0.047580402 0.045368005 0.051671308 0.05560044 0.025673132 0.05768861 0.053348035 0.05760582 0.053383365 0.025628304 0.025957994 0.025959836 0.02559763 0.05039854 0.05820247 0.04198545 0.05993532 0.05876913 0.054766357 0.052058827 0.05766754 0.050370265 0.04718535 0.051588383 0.05082402 0.0487435 0.0578863 0.053708803 0.041984804 0.058954053 0.04959871 0.04239554 0.04823465 0.050494324 0.051151395 0.05550865 0.04384663 0.053495016 0.04726315 0.04802586 0.051951755 0.05466478 0.047782138 0.05073579 0.031696122 0.058841012 0.04934723 0.057399325 0.05286074 0.042827338 0.046826117 0.0426833 0.04970876 0.05356599 0.050139274 0.046854828 0.057466865 0.051102523 0.04787761
[53] 'cf_malaccense_versteegii_SYZ179'           0.048711386 0.043291416 0.059533983 0.059876435 0.059821162 0.05577574 0.04233813 0.043596875 0.031689186 0.04525524 0.05724319 0.050611816 0.027073933 0.056773454 0.0470358 0.01824723 0.023591679 0.021861482 0.049545046 0.052456632 0.048527896 0.058152948 0.04200461 0.045684587 0.049632322 0.051478777 0.061233167 0.06120185 0.055971347 0.025900263 0.043056566 0.02950388 0.053917237 0.050432485 0.05742028 0.057449296 0.057455577 0.05826005 0.05759577 0.058179963 0.057256486 0.05880309 0.04529481 0.05372396 0.049570788 0.043744665 0.059153955 0.02322798 0.05784096 0.028213874 0.029129498 0.047302205 0.0 0.042633798 0.042013593 0.048713025 0.04815492 0.059451234 0.042768814 0.043228928 0.044983033 0.045046136 0.058214597 0.057384726 0.047440987 0.04488964 0.057920624 0.05726645 0.04575005 0.046214618 0.048537344 0.058056347 0.044752184 0.04479619 0.044299822 0.047338527 0.042363107 0.041859463 0.04166696 0.059288185 0.043238204 0.05033963 0.0576103 0.045309067 0.047413606 0.026304992 0.042333756 0.04846873 0.048357885 0.04415586 0.051495932 0.052114338 0.0495999 0.04973225 0.053438567 0.057451822 0.0524603 0.060843736 0.05698103 0.047858052 0.07255287 0.057378866 0.042603455 0.05881998 0.050096195 0.056715854 0.051968038 0.02397475 0.051154204 0.05719674 0.03007224 0.042184204 0.05678494 0.05692393 0.045052134 0.047256287 0.047605764 0.056662794 0.045160662 0.059919573 0.059233572 0.024346711 0.046543427 0.049708884 0.05424625 0.051004615 0.04981845 0.057062592 0.044521302 0.0569154 0.042604923 0.049553607 0.044048622 0.056523778 0.056864087 0.062389348 0.04217291 0.047637716 0.057001688 0.04378758 0.058024127 0.058021553 0.04704695 0.0411077 0.05881998 0.053618025 0.04845781 0.04240118 0.044237323 0.05158014 0.046757035 0.04825737 0.05760326 0.04437829 0.05957093 0.049082715 0.04728617 0.04720069 0.04684202 0.049555797 0.042295575 0.02797377 0.046044305 0.047231343 0.052440714 0.0517537 0.052121848 0.0522922 0.05688866 0.046244867 0.046120334 0.0551047 0.047292575 0.07412053 0.042321283 0.049118027 0.04278778 0.042881925 0.04425239 0.047583576 0.055353593 0.049756 0.057502996 0.024639828 0.05745104 0.024621347 0.04973549 0.050039247 0.050044194 0.04968447 0.047361773 0.058041938 0.046142828 0.059630577 0.058015462 0.053899392 0.023126004 0.057021707 0.03502272 0.029126665 0.023612183 0.049687117 0.03341764 0.057821926 0.05255936 0.046080567 0.05876587 0.021023905 0.04644588 0.044956446 0.035111114 0.03584808 0.0545349 0.0298797 0.050291188 0.029146148 0.0174075 0.051772524 0.05464389 0.046716467 0.047574114 0.04854482 0.05862181 0.04837345 0.05725431 0.0244842 0.04160006 0.04545618 0.041484796 0.03443313 0.052631773 0.049004268 0.04210466 0.057289563 0.049956363 0.025390584
[54] 'cf_medium_SYZ245'                          0.048900273 0.014266823 0.059393883 0.05967617 0.05964067 0.055549257 0.042686865 0.04376234 0.038966343 0.04541494 0.05706304 0.0508038 0.043114625 0.05654772 0.047372606 0.04327452 0.04876312 0.046924703 0.049409986 0.05254249 0.048905622 0.057972025 0.042199068 0.045894448 0.04972639 0.051618554 0.06099282 0.060991578 0.05574114 0.043831807 0.043355722 0.039236415 0.053765327 0.050619222 0.057290245 0.057297014 0.057296015 0.058200505 0.057474107 0.058177058 0.05719908 0.058656592 0.045468226 0.053807974 0.050119106 0.042183872 0.05891445 0.048745126 0.05771947 0.041707303 0.04252676 0.0473269 0.042633798 0.0 0.042379335 0.048581325 0.048119053 0.059346147 0.013486422 0.014333782 0.045109287 0.04518689 0.05810877 0.057114433 0.047520176 0.044878244 0.057788838 0.057085637 0.04578724 0.046241354 0.046940036 0.057848535 0.044983953 0.044986207 0.04448705 0.04746393 0.012977818 0.012387366 0.012102746 0.059250746 0.043338913 0.050501425 0.057406392 0.04550016 0.047550607 0.040133793 0.042616177 0.048652552 0.048520446 0.044419795 0.05165555 0.052208412 0.049699582 0.049862664 0.05363303 0.05728661 0.052574825 0.06064516 0.056820523 0.047779206 0.07230671 0.057253335 0.04284886 0.058631897 0.050358243 0.056501906 0.052228607 0.044281486 0.051403947 0.05705416 0.03942877 0.0424501 0.056495234 0.05674836 0.04508733 0.0472973 0.047910072 0.05647535 0.043573555 0.059762727 0.05905791 0.04842445 0.046778053 0.049858198 0.05447389 0.05127881 0.05011208 0.05693072 0.04467152 0.05678835 0.0044148043 0.049785763 0.044245664 0.056299694 0.056725994 0.0623194 0.042491235 0.047702745 0.05676817 0.04386129 0.05785692 0.057853572 0.047029875 0.041253075 0.058631897 0.053821363 0.04830759 0.042545877 0.04437788 0.051627267 0.04675635 0.048259243 0.057435147 0.044621773 0.059380308 0.047534123 0.04730243 0.047209065 0.04683018 0.049717195 0.013031393 0.041403465 0.046091713 0.04723415 0.052666765 0.052001387 0.052314393 0.052501097 0.056769326 0.046289448 0.046177763 0.05491068 0.047249995 0.07441973 0.042773016 0.04925568 0.014054242 0.013717204 0.044510733 0.046026308 0.055167567 0.049912103 0.05740888 0.048707165 0.057355966 0.048746493 0.04985178 0.050175402 0.050181873 0.049783684 0.047825485 0.05789076 0.04628081 0.059496764 0.0579614 0.05397446 0.047488987 0.056886926 0.04582835 0.042548154 0.047024366 0.049870074 0.044205222 0.057522103 0.052771788 0.04638871 0.05853974 0.044981804 0.04660517 0.04540392 0.045946404 0.046622787 0.054651283 0.03939336 0.050560996 0.042596936 0.043419335 0.05155162 0.054447677 0.046826154 0.047904972 0.048443582 0.0584667 0.04871948 0.056939274 0.04826459 0.041932646 0.04581545 0.041949768 0.045119077 0.05285902 0.049079638 0.012921579 0.057144705 0.050155126 0.04331733
[55] 'cf_mouanum_SYZ107'                         0.047070637 0.043169282 0.05178879 0.052173488 0.05210833 0.048071746 0.025420014 0.039247084 0.03855717 0.03762985 0.049504794 0.043400057 0.042508017 0.048989747 0.03882303 0.042568956 0.04804616 0.046313133 0.041721266 0.04492663 0.046731427 0.050320927 0.03221564 0.03778267 0.042125437 0.04374746 0.05347155 0.053435583 0.048144415 0.043214355 0.035115328 0.038549837 0.046041552 0.04301756 0.049691413 0.049665842 0.049682476 0.05048045 0.0498458 0.050439067 0.04954709 0.05102996 0.040965043 0.046260044 0.047750782 0.042678677 0.0514311 0.048128556 0.05011477 0.0411531 0.041989647 0.043141577 0.042013593 0.042379335 0.0 0.044566534 0.04404542 0.05168451 0.04257751 0.04302531 0.04067483 0.040789466 0.050531607 0.049557917 0.043353394 0.04058041 0.05020822 0.049588904 0.041612867 0.04209109 0.047564976 0.050252046 0.037100974 0.03711326 0.036625054 0.03964034 0.042078845 0.041629672 0.041441444 0.05170682 0.03371186 0.04307532 0.049814533 0.04101226 0.039734222 0.03957536 0.03436368 0.040884923 0.040791977 0.03628525 0.04416084 0.044778615 0.042071506 0.04223199 0.046195388 0.049675625 0.045158193 0.05304918 0.0492664 0.04369212 0.064741954 0.049673565 0.02332414 0.05100561 0.04282138 0.048911467 0.04478366 0.043675717 0.043929048 0.049445324 0.03875415 0.032684263 0.04911231 0.049144246 0.040893555 0.043098085 0.04026092 0.04897096 0.04415633 0.05221334 0.05156542 0.04774389 0.04236455 0.042158294 0.047040667 0.043762222 0.042547893 0.04931721 0.036827743 0.04918928 0.04236571 0.042252887 0.03644459 0.04879325 0.049150974 0.05482186 0.022881128 0.043505136 0.049233865 0.03574226 0.05028281 0.05028104 0.04283283 0.0314129 0.05100561 0.046428096 0.04424064 0.03256402 0.036695104 0.047559824 0.042525664 0.04414992 0.049972527 0.03649031 0.051829774 0.04813588 0.04313658 0.043020003 0.04257368 0.04222253 0.042116165 0.04078805 0.041874688 0.04305769 0.045244917 0.044550575 0.04493286 0.04506487 0.049181856 0.04205157 0.041919466 0.047278725 0.039428134 0.064685635 0.017264532 0.041836243 0.042524356 0.042664867 0.036522668 0.046630125 0.047734972 0.045625303 0.049781214 0.048005603 0.049777985 0.048062403 0.04559475 0.045890603 0.045896273 0.045505278 0.045539286 0.050374568 0.041881718 0.052058134 0.050337672 0.04639178 0.046807118 0.0492574 0.04526635 0.042039447 0.046311166 0.042373355 0.043581966 0.049935542 0.045307297 0.041863196 0.050945017 0.044357598 0.042299163 0.04335016 0.045356628 0.04613341 0.04710202 0.038756423 0.04883027 0.042083643 0.04273781 0.043805998 0.046907905 0.039093643 0.046077624 0.044369705 0.05087572 0.040022038 0.049361806 0.04751201 0.02239482 0.03292701 0.02456577 0.0445784 0.04549057 0.04150483 0.041904382 0.04954729 0.04262697 0.042658754
[56] 'cf_palembanicum_SYZ169'                    0.053215474 0.049302276 0.06105274 0.061310656 0.061268214 0.057169683 0.04485965 0.04088334 0.04513845 0.047773067 0.058712866 0.052850332 0.04920185 0.058306962 0.049571574 0.049299743 0.054729298 0.052972894 0.051654898 0.054745864 0.052879885 0.059684183 0.044633176 0.04805668 0.051971063 0.05359487 0.06260072 0.0626768 0.057408832 0.049852025 0.045618515 0.04523214 0.05593787 0.05296323 0.058755778 0.05872018 0.05875268 0.059581853 0.05889951 0.059601273 0.058644798 0.060297266 0.04212713 0.056003794 0.053984277 0.049238987 0.060518745 0.05473039 0.059076447 0.04787007 0.048661858 0.031917248 0.048713025 0.048581325 0.044566534 0.0 0.032710902 0.06087589 0.048726518 0.049208473 0.04206312 0.04217671 0.060260642 0.05860569 0.030973068 0.029611403 0.059502106 0.05851672 0.030245896 0.029940458 0.05401597 0.059441432 0.04721166 0.047194503 0.046741113 0.049760997 0.04829956 0.047842592 0.047661617 0.06080545 0.045879915 0.05259437 0.059033312 0.04257444 0.04980533 0.046194874 0.04488217 0.05086435 0.050726023 0.046644952 0.053687878 0.054288995 0.051958438 0.052124217 0.05594042 0.058855925 0.054612767 0.06232556 0.058491062 0.016114933 0.07400522 0.05889902 0.04517398 0.060262304 0.052402 0.058268797 0.054163367 0.050277915 0.053470403 0.05843837 0.04551634 0.044796906 0.05816947 0.058386635 0.028770635 0.031783093 0.050206006 0.058118034 0.05071464 0.06137692 0.06077405 0.0544291 0.04378078 0.052042104 0.056785803 0.05350812 0.052281182 0.058535907 0.047046535 0.05841069 0.048581377 0.052062474 0.04652045 0.057632517 0.058356706 0.06360746 0.0447482 0.032267265 0.058325578 0.04611558 0.059283566 0.059279438 0.03165464 0.043745197 0.060262304 0.056089245 0.009494703 0.04499899 0.046721913 0.03231585 0.031408377 0.03284253 0.05888197 0.046790063 0.060982823 0.054561317 0.031908654 0.031918004 0.031416163 0.052025527 0.04830968 0.047523405 0.030644715 0.03186456 0.054724075 0.054052725 0.05440303 0.054467753 0.05815805 0.030800683 0.030650638 0.056552887 0.049570523 0.076882966 0.04490429 0.051648077 0.04874577 0.048847795 0.046816222 0.05308767 0.056816895 0.03428817 0.058822174 0.05469557 0.058732346 0.05473003 0.034290075 0.034603544 0.034608345 0.03421806 0.05172836 0.05934449 0.043265805 0.061224032 0.060074396 0.05613055 0.053388275 0.058979712 0.05180788 0.04868476 0.05291014 0.052131232 0.05017783 0.05919893 0.055017762 0.043400466 0.060241345 0.050983466 0.04372775 0.04958664 0.051902473 0.05265443 0.056885403 0.04530459 0.054815024 0.048706576 0.049408637 0.053287145 0.055874698 0.04911368 0.05212672 0.008872741 0.06004127 0.0507897 0.05867201 0.05416162 0.04427463 0.04837769 0.044122312 0.051151358 0.05495464 0.05148184 0.04813732 0.05877496 0.052367788 0.049347315
[57] 'cf_pendens_SFG386'                         0.05266402 0.048849013 0.06045052 0.06080044 0.06072864 0.056536555 0.044314515 0.040276255 0.044584777 0.047275096 0.058067113 0.052234855 0.048645407 0.057750616 0.048968516 0.048735756 0.054132715 0.05239107 0.051165055 0.054292645 0.052392613 0.059120525 0.044076778 0.047501296 0.05149028 0.052997634 0.062114786 0.062130995 0.056920666 0.049277235 0.045057107 0.044697084 0.055346686 0.052471865 0.058152813 0.058077823 0.058124684 0.059000134 0.05829898 0.05892452 0.058043998 0.05979026 0.04168637 0.055434432 0.05355807 0.048718 0.059988063 0.054115504 0.05855225 0.047270294 0.04808811 0.025749553 0.04815492 0.048119053 0.04404542 0.032710902 0.0 0.060329262 0.048306845 0.048751958 0.04157844 0.041665632 0.059660964 0.058050238 0.0310826 0.026178535 0.058916688 0.057928395 0.023128627 0.029831866 0.053423118 0.058997534 0.046646014 0.046601977 0.046165053 0.04924716 0.047840208 0.047433913 0.04722497 0.060226444 0.045268077 0.05202658 0.058510806 0.042036142 0.049289845 0.04562875 0.044310298 0.050356466 0.050284248 0.046127856 0.05312635 0.053708754 0.051462788 0.05164075 0.055426795 0.058383953 0.054068387 0.061732706 0.057935804 0.03181139 0.073490605 0.058384437 0.044641662 0.059762187 0.0517829 0.05769467 0.053582024 0.049707245 0.052838586 0.057909545 0.044972565 0.04419858 0.057596732 0.057836924 0.028596625 0.018988684 0.049680516 0.057590667 0.05012826 0.06081318 0.060154784 0.053825982 0.043273024 0.051654316 0.056255843 0.05298753 0.051758684 0.05802183 0.04648954 0.057871785 0.048133224 0.051522072 0.045954105 0.0572206 0.057845864 0.06309178 0.044243563 0.025911486 0.05779679 0.045573585 0.05880661 0.058804024 0.025217766 0.0431233 0.059762187 0.05557825 0.032374725 0.044490725 0.046171937 0.035393786 0.02551118 0.007149048 0.058378223 0.046277612 0.060410935 0.05397224 0.025719272 0.02553228 0.025532331 0.05146888 0.047889374 0.046911515 0.024423752 0.025661036 0.05414731 0.05342372 0.053802393 0.053960472 0.05761087 0.024841849 0.024675563 0.05607057 0.048982408 0.07618982 0.044359148 0.051147684 0.048318777 0.048434265 0.04621091 0.052537747 0.056239564 0.02796059 0.058234006 0.0540775 0.05820058 0.05410843 0.027918626 0.028217955 0.028220532 0.027865319 0.051223822 0.058801245 0.04275183 0.060611602 0.059458498 0.055531703 0.052840114 0.05839165 0.051275622 0.048060127 0.05229772 0.051646724 0.049599074 0.05863625 0.054488745 0.04290535 0.059659064 0.05043488 0.04316744 0.0490478 0.05139401 0.052081205 0.05625432 0.04475248 0.05433235 0.04810894 0.048863366 0.052764334 0.055404596 0.048596967 0.0515258 0.03246894 0.059510723 0.050170016 0.058092643 0.053578112 0.043756343 0.047727205 0.04357008 0.050586388 0.054344315 0.05096005 0.047704834 0.058240373 0.05187506 0.048718717
[58] 'cf_pyrifolium_SFG493'                      0.06437741 0.05995709 0.033827543 0.034450877 0.0343809 0.03137037 0.05223764 0.055758324 0.05609933 0.051007953 0.032506492 0.05518331 0.059981402 0.031842764 0.054216024 0.06007445 0.06518362 0.06356251 0.054219432 0.058180165 0.06426813 0.03200884 0.048400298 0.03893957 0.05537569 0.043139856 0.03574043 0.03576278 0.031038275 0.06071833 0.04839603 0.056206685 0.042202014 0.056471962 0.034792684 0.03481679 0.034839325 0.035314135 0.03502746 0.03537615 0.03454246 0.034020696 0.057433847 0.044608764 0.065211825 0.05979753 0.03367929 0.06521903 0.032110646 0.05864493 0.059505712 0.059702706 0.059451234 0.059346147 0.05168451 0.06087589 0.060329262 0.0 0.05949189 0.05987327 0.057269067 0.057329476 0.045305382 0.03215417 0.059728585 0.05684092 0.0328256 0.03419221 0.057901584 0.058430523 0.06452834 0.03336156 0.050544903 0.050548304 0.050054792 0.05306791 0.05905996 0.05856913 0.05840137 0.03403089 0.049611088 0.05515176 0.03155886 0.057470836 0.053128965 0.057078898 0.047592524 0.05410333 0.054038666 0.049429186 0.056163244 0.056700338 0.055383008 0.05557384 0.059826788 0.03279999 0.057210714 0.03440647 0.03231646 0.059754986 0.04516988 0.032786198 0.052518785 0.034079242 0.055177063 0.031177076 0.057012647 0.061157376 0.05571078 0.031346142 0.056350082 0.04853507 0.032440543 0.0322346 0.05725371 0.059414506 0.053676557 0.0320041 0.061116744 0.034940507 0.034259733 0.06489522 0.058709968 0.05555203 0.0609983 0.0572632 0.05601069 0.03246934 0.050174154 0.032254778 0.059364144 0.05573883 0.04990465 0.031264704 0.031936005 0.036523186 0.052094672 0.05981538 0.03245528 0.037021793 0.03289439 0.032892708 0.0592537 0.047476113 0.034079242 0.059972465 0.06048375 0.04886148 0.05063714 0.063756265 0.05906485 0.06047119 0.03194264 0.049643233 0.034025162 0.0650527 0.05968432 0.05945625 0.059114967 0.05549489 0.05900441 0.05824531 0.05829796 0.059613086 0.057515055 0.056732547 0.057133615 0.05701055 0.031131022 0.058562554 0.05844784 0.030227114 0.052042086 0.08258507 0.05214291 0.05528236 0.059456266 0.05954008 0.049587112 0.06359127 0.030896438 0.061934356 0.031773705 0.065051906 0.031741273 0.0652012 0.061930176 0.062273093 0.06228048 0.061853703 0.06298455 0.032626804 0.05823851 0.034640323 0.045195557 0.04477203 0.06393562 0.044242367 0.062669344 0.059554107 0.0634185 0.0559851 0.061009984 0.032099865 0.058964036 0.058638006 0.032687593 0.061833248 0.058775682 0.060725685 0.06270048 0.06359909 0.045517378 0.056247856 0.066015355 0.059577625 0.060255237 0.02562212 0.029260691 0.052258164 0.06319217 0.060654797 0.010761481 0.055454977 0.031580534 0.06449165 0.05157261 0.053712748 0.05120633 0.061873943 0.057958007 0.05470611 0.058865435 0.032675885 0.05608375 0.06019976
[59] 'cf_scortechinii_SYZ90'                     0.04907564 0.014231348 0.05953058 0.059895534 0.059843484 0.05574978 0.042902764 0.043924503 0.039230775 0.045634322 0.05729583 0.050981034 0.043243907 0.056784164 0.0475269 0.04337952 0.048877794 0.04706842 0.04962273 0.052686878 0.0491326 0.05815183 0.04243833 0.046116047 0.04992543 0.051757626 0.061193287 0.061194886 0.05600074 0.04395416 0.043550096 0.039435744 0.053951986 0.05079404 0.057513103 0.05750782 0.057509925 0.05834276 0.057685982 0.058330584 0.05738599 0.058896072 0.045661613 0.053993184 0.050284036 0.042374596 0.05909501 0.04883434 0.05789851 0.041872244 0.042678192 0.047472887 0.042768814 0.013486422 0.04257751 0.048726518 0.048306845 0.05949189 0.0 0.014528487 0.045310777 0.04538748 0.058291927 0.05735469 0.04764501 0.045021094 0.0579307 0.05727625 0.04593573 0.046340976 0.047141843 0.0580511 0.04514642 0.04515621 0.044646602 0.047634535 0.013769332 0.012880046 0.012672382 0.05939595 0.043586735 0.05067019 0.057584766 0.045630384 0.047720686 0.040295675 0.04278497 0.048799925 0.04869479 0.044612907 0.051798906 0.052373037 0.049887598 0.050060067 0.053790107 0.057483222 0.052724082 0.06076829 0.057013895 0.047899768 0.07241208 0.057489168 0.04304208 0.05884739 0.05051658 0.05670216 0.052359406 0.044378184 0.05152576 0.0572305 0.039611418 0.042639706 0.056665897 0.056985646 0.04523875 0.047464274 0.04808711 0.056693964 0.04377941 0.059924353 0.0592131 0.048536874 0.046979792 0.05005218 0.054657463 0.051458944 0.050281156 0.057157833 0.04488781 0.057024393 0.013578425 0.049964294 0.044399597 0.056493334 0.056942057 0.062433504 0.04269543 0.04783972 0.05693512 0.04409054 0.05806799 0.058066174 0.04721827 0.04148058 0.05884739 0.054026246 0.048452277 0.042796392 0.044602156 0.051762246 0.046919167 0.04845711 0.057611354 0.0448152 0.059585817 0.04768348 0.047466233 0.047388814 0.046987124 0.049901005 0.010983585 0.04157971 0.046239037 0.047386795 0.052836016 0.052156128 0.052490097 0.052614447 0.05693153 0.046425495 0.046294503 0.055119697 0.04748543 0.07456757 0.04294529 0.049473576 0.014435148 0.014133715 0.044675637 0.046201486 0.0553149 0.050038557 0.057580255 0.048789646 0.057539426 0.04886664 0.04997994 0.050327286 0.05033224 0.049914904 0.04800416 0.05806026 0.04642843 0.059665237 0.05813428 0.054161083 0.04758007 0.05707414 0.045927342 0.042699 0.047094192 0.050041176 0.044287596 0.057721548 0.05292958 0.046605617 0.05872851 0.04513013 0.046796545 0.04554069 0.046024866 0.046755668 0.05485003 0.03958171 0.0507535 0.042749286 0.04356968 0.05174406 0.054626215 0.04700853 0.048069052 0.048583366 0.05868422 0.048855904 0.057123348 0.04834464 0.04215227 0.04601296 0.042085607 0.04524686 0.05301455 0.049282406 0.01301604 0.057377987 0.050329324 0.04345328
[60] 'cf_scortechinii_formosum_SYZ84'            0.049562164 0.012290974 0.059904102 0.06025501 0.06021486 0.056132913 0.043336056 0.044388507 0.039680827 0.04605314 0.057661325 0.051385827 0.043736868 0.057240874 0.047958687 0.043888845 0.049257245 0.047457587 0.050051168 0.053158756 0.04960999 0.058564678 0.042857137 0.04652985 0.050354064 0.05214809 0.061556138 0.061571747 0.05634602 0.044403233 0.043996315 0.039877824 0.054400843 0.05129632 0.05790356 0.057879753 0.05791252 0.058763187 0.058090318 0.05872547 0.05779621 0.05921648 0.046088286 0.05439917 0.050744593 0.042802542 0.05948988 0.049245745 0.058306403 0.042338137 0.04315281 0.047901124 0.043228928 0.014333782 0.04302531 0.049208473 0.048751958 0.05987327 0.014528487 0.0 0.04573534 0.045824215 0.058668047 0.05769148 0.048059225 0.04544455 0.05835922 0.057700995 0.046321202 0.04683796 0.04758897 0.05844118 0.045567047 0.0455761 0.045117434 0.04808904 0.012179193 0.013370856 0.01323379 0.059718195 0.04398815 0.05110447 0.057983007 0.04608834 0.048167314 0.040779408 0.04322025 0.049206685 0.04909171 0.0450382 0.052248582 0.05280418 0.050309367 0.050479356 0.05421577 0.05784191 0.053157795 0.061166443 0.057409227 0.04834175 0.07284364 0.05788586 0.043491114 0.059243113 0.050952215 0.05712538 0.052829154 0.044880293 0.051961366 0.057655368 0.04006963 0.043062393 0.057058122 0.057327785 0.045650758 0.047933146 0.04853377 0.057061065 0.044205245 0.06030531 0.059587426 0.048930407 0.04734817 0.050476268 0.055140287 0.05186453 0.050668053 0.057579078 0.04531681 0.057421148 0.014397694 0.050349444 0.04485542 0.05689048 0.05731885 0.06277223 0.04314246 0.048249755 0.057347104 0.044459485 0.058444686 0.058442865 0.047632776 0.041939013 0.059243113 0.05440981 0.0489111 0.043195993 0.045071717 0.052198317 0.04736653 0.04884553 0.058035318 0.04522335 0.059971534 0.04814255 0.04788727 0.047791883 0.047438048 0.050324522 0.013937599 0.042021446 0.04666968 0.047816575 0.053287122 0.052584402 0.052931573 0.05305536 0.05736049 0.04687447 0.046740115 0.055467945 0.047885202 0.07496332 0.043400485 0.049870335 0.01179365 0.013450603 0.045079265 0.046622034 0.055707123 0.050486196 0.05796906 0.04915167 0.057962894 0.049238246 0.050437044 0.050767336 0.050772298 0.05037958 0.04846392 0.05839357 0.046833213 0.060085233 0.058503963 0.054567337 0.047995456 0.05748095 0.04639267 0.043188207 0.04754389 0.050464496 0.044797126 0.058144655 0.053380854 0.047047075 0.05915265 0.04556848 0.047231793 0.04605995 0.04652924 0.04726549 0.055270374 0.0400121 0.05118133 0.043248072 0.04401852 0.052181944 0.05501636 0.047399327 0.048525542 0.049041998 0.059053484 0.049240116 0.0575042 0.048750423 0.042570632 0.046436757 0.042539597 0.04574831 0.053466264 0.049723595 0.013344515 0.057782616 0.050726186 0.04391064
[61] 'cf_sp_07_SYZ19'                            0.049641196 0.04583646 0.057508364 0.057761263 0.05773593 0.053592883 0.040934708 0.026152637 0.041395415 0.043688253 0.05510105 0.048733544 0.04550322 0.05471413 0.04538674 0.04554325 0.050968356 0.04917738 0.047652617 0.050794646 0.04930496 0.056054156 0.04049054 0.044092808 0.04805762 0.049605284 0.059147235 0.059141003 0.053848255 0.046044007 0.04153615 0.041443933 0.052040555 0.04903406 0.055345032 0.055319592 0.055338006 0.056152586 0.055513818 0.056143064 0.055215273 0.056661732 0.023839388 0.051875763 0.050472733 0.045637693 0.057064626 0.05095683 0.055691108 0.044102095 0.044949178 0.040772103 0.044983033 0.045109287 0.04067483 0.04206312 0.04157844 0.057269067 0.045310777 0.04573534 0.0 0.0061144433 0.056318846 0.055159997 0.04096491 0.03827506 0.05595839 0.055105083 0.039188482 0.039700534 0.05038771 0.055958398 0.043106355 0.04311044 0.04262422 0.045762304 0.04484777 0.044394884 0.04416144 0.057265334 0.041801605 0.048499174 0.055508766 0.027643627 0.045841847 0.042531908 0.040790677 0.04689288 0.04678341 0.042575795 0.049632527 0.050246544 0.04799721 0.048193805 0.051792584 0.055320583 0.050530244 0.05867099 0.05486047 0.041214526 0.07045295 0.055250954 0.04115333 0.056712124 0.04829369 0.054698516 0.050123185 0.046515968 0.049357273 0.05506048 0.041791495 0.040768933 0.054667052 0.054785118 0.038463827 0.040694643 0.046222612 0.054515086 0.047057528 0.057872 0.057206906 0.050595067 0.026637161 0.048088405 0.05264865 0.049416468 0.048194923 0.05491947 0.042895198 0.054778066 0.045110367 0.0479445 0.042477015 0.054334715 0.05482596 0.06026645 0.040773276 0.04115586 0.054787032 0.042153217 0.055851217 0.055848643 0.04055533 0.03973254 0.056712124 0.051932253 0.041798506 0.04085325 0.042827655 0.044964693 0.04019708 0.041655563 0.05555167 0.042753674 0.05745914 0.05101468 0.04075719 0.040728442 0.040290497 0.04801936 0.044824906 0.04380065 0.039542038 0.040679462 0.050632846 0.04991497 0.05028945 0.05038913 0.054826487 0.039665546 0.03958768 0.05295698 0.045515522 0.072703645 0.0409889 0.047567345 0.045313705 0.045337923 0.042789716 0.049485933 0.05329985 0.043169968 0.055409975 0.050865423 0.055405855 0.0509385 0.043166682 0.043506805 0.043511685 0.043087225 0.04815915 0.055864736 0.026047634 0.057669062 0.05609947 0.05203628 0.049645428 0.055099547 0.048130613 0.04494474 0.049141157 0.04802203 0.04652874 0.05567564 0.050844517 0.03571484 0.05663564 0.04723683 0.026561914 0.046040718 0.04823513 0.04898907 0.052719597 0.04158215 0.051358122 0.04498216 0.045727186 0.049666125 0.05241208 0.04508635 0.048594385 0.041887242 0.056432854 0.046561934 0.055118423 0.050419226 0.04029365 0.044239108 0.04025565 0.047504127 0.050842468 0.047469858 0.044672262 0.055160977 0.048285414 0.045569263
[62] 'cf_sp_08_SYZ20'                            0.049758255 0.04593335 0.05761303 0.057848122 0.05780081 0.053709954 0.041077852 0.026255526 0.0414827 0.04380517 0.055186175 0.048834097 0.045619134 0.0548174 0.04548119 0.04564362 0.051037975 0.049270786 0.047739934 0.050883234 0.04936322 0.056178946 0.0406139 0.044196595 0.048157826 0.049710527 0.059264403 0.059262015 0.05394506 0.046141967 0.041610863 0.041520014 0.05216237 0.049125575 0.05546012 0.055420425 0.05544131 0.056269236 0.055628363 0.05626649 0.055322222 0.056760404 0.023864932 0.051966865 0.0505527 0.045776293 0.057149272 0.051044997 0.055822317 0.044194024 0.04503646 0.04085404 0.045046136 0.04518689 0.040789466 0.04217671 0.041665632 0.057329476 0.04538748 0.045824215 0.0061144433 0.0 0.05640035 0.055276647 0.0411142 0.038361046 0.05606908 0.055233616 0.039280493 0.03980306 0.050526984 0.056015942 0.04324182 0.043244716 0.04275561 0.04584746 0.044928253 0.044474542 0.04424762 0.057358447 0.041914526 0.048627704 0.05559667 0.027685665 0.045920275 0.042633194 0.040883992 0.046998 0.046884757 0.04266728 0.04973229 0.050354358 0.04812141 0.04829948 0.05190313 0.055408563 0.050655637 0.05876737 0.054935962 0.041301563 0.07055237 0.055330794 0.0412629 0.056779362 0.048411787 0.054808073 0.05022336 0.046613377 0.04947905 0.055189874 0.041913506 0.04088847 0.054764226 0.054867253 0.03860255 0.040764447 0.046310242 0.05458492 0.047185075 0.05799245 0.05733197 0.050694745 0.026573649 0.04821192 0.05275992 0.04953725 0.04832758 0.055001326 0.042986147 0.054870114 0.045179605 0.04807384 0.04258358 0.05445482 0.054912258 0.060343485 0.040864617 0.041242924 0.054893672 0.042244837 0.055940267 0.05593693 0.04062874 0.039860673 0.056779362 0.052050542 0.04187148 0.040987935 0.042963393 0.045086287 0.040295172 0.041742533 0.055694304 0.04286924 0.05754 0.051153 0.040833995 0.040821765 0.04038073 0.048165996 0.04491911 0.043873515 0.039608393 0.040765736 0.050749872 0.05003661 0.050411455 0.050528836 0.054947097 0.039747678 0.039668854 0.053080227 0.04565535 0.07278746 0.041117374 0.047664776 0.045383517 0.04542678 0.042915005 0.049603686 0.053408533 0.04327666 0.05556254 0.050969385 0.055532582 0.051009655 0.04327913 0.04361239 0.04361804 0.04320351 0.048262574 0.055955544 0.026061723 0.05778492 0.05621127 0.05216936 0.049721334 0.055224072 0.048241284 0.04504955 0.04924929 0.04811422 0.046603758 0.0557926 0.05094401 0.03580498 0.056749593 0.047288544 0.026492694 0.04616478 0.048371904 0.049086016 0.05282992 0.041681793 0.051466968 0.045081303 0.045813933 0.04978426 0.05253903 0.04517546 0.04870125 0.041988477 0.05650087 0.04669376 0.055226106 0.050511334 0.040382016 0.044375528 0.040355004 0.047605567 0.050965838 0.047573157 0.04474986 0.055234175 0.048417438 0.045646206
[63] 'cf_sp_12_SYZ23'                            0.063114926 0.058743365 0.04519954 0.045696907 0.045638453 0.041980952 0.0510569 0.054883324 0.05492941 0.049742714 0.043349054 0.054568186 0.058767352 0.04283349 0.053074595 0.058843117 0.06400355 0.062304337 0.05304385 0.056937814 0.06311516 0.043731246 0.04720718 0.037861392 0.054369938 0.04228093 0.046981003 0.046930857 0.04210952 0.059465032 0.047254156 0.054966036 0.039337255 0.055284273 0.04415517 0.044187218 0.044167373 0.044749767 0.044364046 0.044754356 0.04389356 0.044899773 0.05660191 0.044916943 0.06408837 0.058501743 0.044991177 0.06401284 0.044150043 0.057324454 0.0582603 0.05896486 0.058214597 0.05810877 0.050531607 0.060260642 0.059660964 0.045305382 0.058291927 0.058668047 0.056318846 0.05640035 0.0 0.043571357 0.059039388 0.056236923 0.04397192 0.04382002 0.057192285 0.05768408 0.06324908 0.04425605 0.049308278 0.049289636 0.04885988 0.05186667 0.0578467 0.057367444 0.057198614 0.04538314 0.048309907 0.05435345 0.043218926 0.056521058 0.051958125 0.055801947 0.04643908 0.05286227 0.05275996 0.04833348 0.05539114 0.05593225 0.054338157 0.054511093 0.05844843 0.043735765 0.056413654 0.046209965 0.043159742 0.059127696 0.05742606 0.043583263 0.051242087 0.04493768 0.05418988 0.042536877 0.056128845 0.059923586 0.05505661 0.04346637 0.05519632 0.047355585 0.043021698 0.04311467 0.05649628 0.058785845 0.052505095 0.04280331 0.059941195 0.045879237 0.0452706 0.06364243 0.05785827 0.054219667 0.059467405 0.055902697 0.054594707 0.043258578 0.048964508 0.04308654 0.058118023 0.054407835 0.04869931 0.042850427 0.04305319 0.04843398 0.050880294 0.05916959 0.04327131 0.03598037 0.044379063 0.044377517 0.058568887 0.04619154 0.04493768 0.058592226 0.059905313 0.047630277 0.049455047 0.06303458 0.05831486 0.059754547 0.043982264 0.04860977 0.045333244 0.06383885 0.058927663 0.05875663 0.058378346 0.054391313 0.057830296 0.05700193 0.057609145 0.05884862 0.056613714 0.05593255 0.056235958 0.056253932 0.043097474 0.05780627 0.057683844 0.04125656 0.050826438 0.08148045 0.050985303 0.053866334 0.058231167 0.058358118 0.04846121 0.062307168 0.041587982 0.061329376 0.0438008 0.06390992 0.043782115 0.06398097 0.06131994 0.061626833 0.06163188 0.06125809 0.061823033 0.04362604 0.057342403 0.045808103 0.00827798 0.045082882 0.062651224 0.022103472 0.06136533 0.05824624 0.062212322 0.05459076 0.05967507 0.04355226 0.05756459 0.057621785 0.044271555 0.060561813 0.057810206 0.059413396 0.06146651 0.06232665 0.045860935 0.055082165 0.06456595 0.05834614 0.05897193 0.03797512 0.040928848 0.05106333 0.0618433 0.060085513 0.044572912 0.054243695 0.042930823 0.06334158 0.05033597 0.052526806 0.050011523 0.060636744 0.056905113 0.053437676 0.057626206 0.043491177 0.05473392 0.058927868
[64] 'cf_syzygioides_SYZ167'                     0.06229447 0.05778135 0.03299206 0.033339683 0.033281747 0.02689288 0.050044935 0.053683225 0.053946674 0.048826355 0.0318369 0.053077184 0.057836547 0.030447884 0.052149124 0.057929803 0.063336745 0.0616381 0.052100725 0.056095093 0.06214048 0.031177241 0.046233706 0.036852345 0.05336408 0.04173732 0.034472685 0.034454405 0.030255312 0.0585571 0.046236187 0.053994305 0.04012866 0.05432887 0.03358772 0.03359689 0.03365876 0.034363605 0.03380813 0.034322258 0.033426568 0.03339207 0.055311628 0.042403255 0.06316359 0.05747805 0.032537937 0.0633513 0.027305191 0.056451768 0.057278764 0.057438932 0.057384726 0.057114433 0.049557917 0.05860569 0.058050238 0.03215417 0.05735469 0.05769148 0.055159997 0.055276647 0.043571357 0.0 0.05749969 0.05480739 0.031510413 0.032994024 0.055710327 0.056228112 0.062224768 0.03264224 0.048390854 0.048414163 0.047902647 0.05100696 0.056817543 0.05637388 0.05617774 0.034265485 0.04737675 0.052981175 0.03076993 0.055421714 0.050987452 0.054924905 0.045437768 0.05201287 0.051912498 0.047195893 0.05400929 0.0545738 0.05336527 0.05352078 0.05776206 0.032081332 0.05501633 0.033760536 0.031493388 0.057733513 0.044724636 0.031861406 0.050193023 0.033385597 0.05296293 0.030130278 0.054762397 0.05902143 0.053785246 0.026648806 0.05418052 0.046439722 0.027785007 0.03143059 0.05499037 0.057174902 0.051518027 0.031224255 0.058901988 0.033651236 0.032996237 0.0630241 0.056705497 0.053350303 0.05883504 0.05518258 0.053960994 0.031508803 0.048052583 0.03137845 0.057119895 0.0537599 0.047730576 0.026066259 0.031250432 0.031574726 0.04986901 0.05768522 0.027164824 0.03499563 0.026982965 0.026982775 0.057097044 0.04529582 0.033385597 0.057858214 0.058298223 0.046635315 0.048361663 0.061549123 0.05676651 0.058167107 0.0269331 0.047401644 0.032946493 0.06284712 0.057410933 0.057239532 0.056827888 0.053384487 0.056797568 0.056079596 0.056077056 0.057360366 0.055338465 0.05461494 0.054994803 0.05494528 0.026407624 0.056215946 0.05609051 0.029466366 0.049820837 0.080499776 0.049986605 0.053114053 0.057233475 0.057329115 0.047462802 0.061303712 0.026495103 0.059748925 0.027028317 0.06324266 0.026979487 0.06332 0.059770584 0.060079683 0.060084723 0.059699927 0.060962524 0.02719472 0.056229725 0.03336086 0.043437894 0.0425421 0.06202754 0.042292334 0.060449485 0.057284337 0.061536513 0.05395351 0.05886554 0.0310171 0.056806915 0.056482635 0.03174737 0.059671883 0.056656443 0.05867911 0.060609754 0.061327018 0.043289125 0.054027364 0.063990496 0.057374533 0.058158133 0.025763687 0.02433892 0.05019066 0.06118379 0.058454126 0.031304277 0.053388335 0.03048871 0.06274793 0.0493321 0.051552344 0.049062762 0.059721295 0.055692926 0.052454155 0.056662846 0.031751264 0.054095574 0.05806606
[65] 'cf_tawahense_SYZ160'                       0.051969834 0.048176546 0.05978562 0.06011627 0.06008617 0.05596478 0.04361417 0.039653778 0.043975417 0.0466097 0.057498842 0.051617064 0.0479398 0.057196446 0.048407182 0.04809136 0.053401466 0.051676154 0.0505499 0.05366709 0.051727455 0.058464825 0.04342981 0.046914287 0.050794143 0.05232711 0.061437704 0.061473165 0.05629361 0.048573036 0.04434884 0.044008225 0.054721564 0.051768843 0.057602856 0.057584476 0.0576209 0.05841418 0.057770077 0.05839453 0.057483695 0.0591159 0.04108633 0.05480521 0.052750327 0.048007574 0.05933549 0.053406708 0.057995856 0.046614792 0.04747057 0.030238094 0.047440987 0.047520176 0.043353394 0.030973068 0.0310826 0.059728585 0.04764501 0.048059225 0.04096491 0.0411142 0.059039388 0.05749969 0.0 0.028136594 0.058380883 0.057396293 0.028591942 0.026849454 0.052753475 0.058401324 0.045996517 0.045964736 0.04552444 0.04855916 0.04721587 0.046745952 0.046529 0.059514217 0.044568438 0.05139518 0.057930026 0.041370325 0.0486158 0.04501433 0.043594506 0.049716838 0.049635764 0.045426548 0.052392118 0.053044256 0.050769307 0.050948773 0.054786447 0.05777487 0.053402804 0.06111314 0.057341054 0.030101748 0.07283587 0.057775524 0.043917604 0.059198264 0.051102232 0.057093784 0.05284797 0.049061522 0.052169997 0.057368007 0.044326115 0.043532282 0.057002746 0.057301708 0.025678702 0.030236771 0.04904171 0.057022776 0.049412135 0.06022286 0.05965263 0.053089682 0.042632867 0.050950676 0.055599865 0.05237588 0.051120378 0.057421673 0.04586973 0.057285417 0.047520716 0.05089217 0.04535164 0.056592464 0.05725353 0.062401973 0.043552224 0.030648198 0.057169605 0.044965792 0.058207404 0.058204822 0.030031377 0.042517196 0.059198264 0.05492921 0.030697364 0.04378099 0.04556224 0.0340607 0.029685084 0.031161172 0.057761867 0.045614015 0.059780665 0.053371727 0.030214967 0.0302246 0.029731441 0.05086572 0.047205754 0.046298057 0.028957985 0.030145163 0.053484157 0.0528205 0.05318786 0.05323415 0.057061944 0.029122824 0.029011551 0.05548243 0.04831491 0.075477734 0.04370149 0.05049101 0.047651514 0.047751777 0.04559466 0.05184108 0.055618517 0.032769464 0.057755433 0.053362425 0.057698835 0.053420063 0.032768875 0.03307284 0.033076167 0.032634642 0.050471332 0.0582288 0.042137448 0.060101006 0.058870252 0.05494582 0.052087367 0.057784673 0.050575413 0.047443334 0.051580835 0.0509873 0.048940048 0.058073368 0.053859014 0.04220371 0.05905116 0.049734242 0.04252719 0.04836595 0.05065054 0.051406965 0.055728126 0.044133216 0.053627685 0.04750973 0.048205595 0.052089784 0.054817196 0.047935825 0.050916355 0.030783761 0.058901332 0.04959306 0.05749231 0.052807033 0.043111265 0.047014575 0.04286597 0.04989319 0.053598057 0.050325982 0.04702916 0.057649516 0.051228903 0.048113942
[66] 'cf_tetragonum_SYZ178'                      0.049506035 0.04552396 0.056935262 0.05740239 0.057369396 0.05322968 0.040918805 0.036943678 0.04133178 0.04387152 0.054730058 0.04887094 0.045403343 0.054399855 0.045797333 0.045455065 0.050788894 0.04905047 0.0478897 0.050927658 0.04913893 0.055739146 0.040697586 0.044127982 0.048138276 0.049532082 0.058747575 0.058787193 0.05341354 0.04595492 0.041635472 0.04142239 0.052048843 0.049166933 0.054603428 0.054613754 0.05468115 0.055447266 0.05480361 0.05540072 0.054538794 0.056367826 0.038429264 0.05208036 0.050180595 0.045347974 0.05662242 0.05076538 0.055276148 0.043960907 0.044754885 0.02544754 0.04488964 0.044878244 0.04058041 0.029611403 0.026178535 0.05684092 0.045021094 0.04544455 0.03827506 0.038361046 0.056236923 0.05480739 0.028136594 0.0 0.055587858 0.05445298 0.023615472 0.026886357 0.050162897 0.055507578 0.04334198 0.043310046 0.04285905 0.045857564 0.044490676 0.044095747 0.043853775 0.056586854 0.041889597 0.048675496 0.055129793 0.038700607 0.045901354 0.04241092 0.040898986 0.04691335 0.046822898 0.042758066 0.049748406 0.050324727 0.04812887 0.04832391 0.052128203 0.05492608 0.050736606 0.058277134 0.054473262 0.02858931 0.06995393 0.05495452 0.04119535 0.056300957 0.048382778 0.05418181 0.050201524 0.046433896 0.049394887 0.05463118 0.041658737 0.040832307 0.054314423 0.05445346 0.02572218 0.025266355 0.046365615 0.054080512 0.046792004 0.05742879 0.05683606 0.05046646 0.03994202 0.048259582 0.052900746 0.0496906 0.04840354 0.05457916 0.043066036 0.054450102 0.044849835 0.04817641 0.042630065 0.05391628 0.054365724 0.059597436 0.040774573 0.02565029 0.05453812 0.042210568 0.05547675 0.055474952 0.02499869 0.039761595 0.056300957 0.052260336 0.029227728 0.041062966 0.04283758 0.032327853 0.024816439 0.026299588 0.05518508 0.042912528 0.057044927 0.050761357 0.025422076 0.02532693 0.024830645 0.048213348 0.04452864 0.043583356 0.02411367 0.025358744 0.05078889 0.05008947 0.050461378 0.050562933 0.05432296 0.024427863 0.024248684 0.052571844 0.045651596 0.07280619 0.04094949 0.04778908 0.0449711 0.045091126 0.042932533 0.049255576 0.05292342 0.027750691 0.05500404 0.050719123 0.054930683 0.050793298 0.0276925 0.028035171 0.028041389 0.02760097 0.04795033 0.055343024 0.03942614 0.057283804 0.056044333 0.052184384 0.049472444 0.05508483 0.048035443 0.044747364 0.049022295 0.048271444 0.04633876 0.05523829 0.05117675 0.039644867 0.05628502 0.047193576 0.039830584 0.045787364 0.048109982 0.048884362 0.05299003 0.04147925 0.05112214 0.044822305 0.045621194 0.04936261 0.052064978 0.045168012 0.04832923 0.029349478 0.05607121 0.04694107 0.054751597 0.050237253 0.04034158 0.04430154 0.040202536 0.04727784 0.050984893 0.047596343 0.044425305 0.054797653 0.04848349 0.045449417
[67] 'chloranthum_SFG183'                        0.062950805 0.058472246 0.03018472 0.03054332 0.030463886 0.030227909 0.05068464 0.05452871 0.05460254 0.049414515 0.030740194 0.053773362 0.058470756 0.018925792 0.052720856 0.05858833 0.064009875 0.062231153 0.052727155 0.056667894 0.0627212 0.028479025 0.04687381 0.037291765 0.05391608 0.042050857 0.031808924 0.031792577 0.02923006 0.05923479 0.046904057 0.05467178 0.040526453 0.054904006 0.032724522 0.03271665 0.03278295 0.033413716 0.032917008 0.03343565 0.03248609 0.032255396 0.056130577 0.043005716 0.06375638 0.05828932 0.02979821 0.06402383 0.03203517 0.05712966 0.057966575 0.058213875 0.057920624 0.057788838 0.05020822 0.059502106 0.058916688 0.0328256 0.0579307 0.05835922 0.05595839 0.05606908 0.04397192 0.031510413 0.058380883 0.055587858 0.0 0.032239385 0.056570012 0.057062197 0.06296823 0.031577438 0.049030367 0.049027637 0.048541896 0.051603258 0.057505738 0.05704924 0.056877922 0.0333232 0.048058778 0.053611238 0.028185025 0.05622175 0.051667824 0.055508386 0.046107564 0.05256399 0.052462295 0.047843497 0.05465349 0.055194877 0.053881038 0.05407194 0.058411732 0.031025866 0.05568685 0.031248663 0.030393621 0.058560442 0.041978236 0.030782694 0.050863862 0.032305423 0.05367739 0.027388975 0.055465043 0.05968727 0.054406993 0.03137374 0.05484628 0.04696467 0.03127748 0.030378848 0.055844318 0.058012865 0.052122362 0.030099101 0.059684843 0.021032475 0.020281179 0.06359606 0.057461817 0.054045673 0.059458274 0.055775642 0.054628164 0.030455515 0.048599266 0.030308207 0.057807595 0.054398637 0.048346482 0.030902825 0.030186586 0.03699252 0.05053799 0.058479678 0.031463277 0.035490226 0.032226775 0.0322229 0.057922114 0.045858417 0.032305423 0.05853936 0.05918309 0.04723928 0.04899642 0.06236404 0.05756369 0.059067715 0.031797104 0.048032284 0.030218737 0.0636036 0.058175035 0.058100652 0.05764423 0.054032087 0.05743926 0.05677049 0.056930337 0.05812025 0.05602372 0.055311177 0.055686045 0.05551851 0.031060336 0.057105973 0.056970168 0.028510623 0.050467826 0.08103495 0.05064251 0.05371379 0.057909902 0.05801483 0.0480536 0.062006563 0.02996597 0.06063877 0.031700253 0.0638758 0.031674687 0.06394896 0.060635604 0.060962245 0.060968064 0.060547814 0.06152356 0.03256184 0.056924596 0.01955335 0.04384699 0.043105923 0.06264428 0.042703554 0.061131738 0.057974745 0.062094744 0.054549932 0.059512135 0.028414084 0.057521675 0.057238013 0.029038073 0.060351603 0.05747354 0.059248663 0.061207145 0.06195758 0.043755792 0.05467781 0.0645642 0.05802068 0.05877599 0.02507756 0.029015768 0.050713077 0.061799243 0.059349567 0.032057084 0.053999655 0.027839225 0.063306764 0.049994174 0.052156687 0.04968914 0.06043042 0.056429 0.05302673 0.05732364 0.030713923 0.054738346 0.058723457
[68] 'chloranthum_SYZ29'                         0.062307972 0.057737347 0.03343576 0.033690874 0.033609927 0.03168796 0.049957305 0.05366601 0.0538448 0.048923876 0.029649949 0.053280525 0.057687122 0.030917682 0.052130457 0.0579084 0.063345805 0.061523244 0.052166756 0.05610298 0.062033173 0.031540837 0.046290547 0.03698692 0.053354915 0.041949354 0.034883536 0.034907777 0.02827928 0.05842945 0.046380814 0.05389739 0.04044234 0.05433907 0.027669296 0.027689332 0.027755732 0.028416337 0.027870579 0.028412266 0.027439404 0.031134322 0.055374246 0.04298303 0.06310368 0.057458743 0.033010118 0.06333214 0.03362497 0.05640922 0.057283036 0.05715395 0.05726645 0.057085637 0.049588904 0.05851672 0.057928395 0.03419221 0.05727625 0.057700995 0.055105083 0.055233616 0.04382002 0.032994024 0.057396293 0.05445298 0.032239385 0.0 0.05557981 0.05608839 0.062227756 0.030259103 0.048495412 0.048462152 0.047974892 0.051064987 0.056785002 0.056293998 0.056140304 0.031626828 0.047424685 0.053165663 0.031221522 0.05540113 0.051122986 0.054831814 0.04559192 0.05208017 0.051983476 0.04734305 0.054124627 0.05474926 0.053383894 0.05354196 0.057833947 0.029760178 0.055207122 0.03416889 0.029125996 0.057625793 0.045106426 0.029568302 0.050282247 0.030965727 0.053154286 0.030576454 0.0549874 0.0589514 0.053846452 0.03292358 0.05406724 0.046424363 0.032800008 0.02957392 0.05495831 0.056946956 0.051564347 0.028816158 0.058876984 0.034261215 0.033592604 0.062946476 0.056773365 0.05347773 0.058855973 0.05526304 0.05409828 0.029201183 0.04818018 0.02911888 0.05706098 0.053873394 0.04774939 0.03256682 0.029331788 0.038472056 0.049861684 0.057390217 0.032926645 0.035061043 0.033704914 0.033703014 0.056759547 0.045341715 0.030965727 0.057940003 0.05818307 0.046616696 0.04846396 0.06137366 0.056591216 0.05804623 0.03331275 0.047559455 0.0334058 0.06279952 0.057129063 0.05696659 0.056687813 0.053464707 0.05675462 0.056114875 0.055870086 0.057035957 0.055440675 0.054694965 0.05510131 0.055070404 0.03257663 0.056051075 0.055942822 0.027502544 0.049892195 0.08046581 0.049987007 0.053240802 0.057259675 0.057320613 0.047441356 0.06130539 0.031375933 0.059440024 0.033301905 0.06322554 0.033259943 0.06328089 0.05944787 0.059796475 0.05980228 0.059367962 0.06089065 0.033946045 0.056129202 0.034020152 0.043679174 0.043125156 0.061949786 0.04257293 0.060429215 0.05725439 0.06143752 0.05398483 0.058777276 0.03147636 0.056925777 0.056431945 0.032198597 0.05960557 0.056656726 0.058645543 0.06050321 0.061282374 0.043859255 0.05394864 0.063869745 0.057304215 0.058094624 0.026378945 0.030420538 0.050258916 0.061152562 0.058351133 0.033352014 0.053464316 0.031095788 0.062654845 0.049297843 0.05154446 0.04906929 0.059705343 0.055916775 0.05255116 0.056608107 0.029445508 0.0541587 0.0580282
[69] 'cinereum_SFG238'                           0.05032094 0.046461243 0.058008578 0.05841352 0.058344197 0.05420191 0.041941453 0.037928693 0.042176273 0.04486409 0.05571126 0.04987853 0.046219565 0.05542016 0.04660941 0.046347756 0.05166808 0.049928118 0.04876791 0.051899124 0.04999089 0.056665204 0.041699167 0.045144483 0.049105313 0.05055239 0.05971763 0.05976876 0.05445898 0.04685368 0.04268786 0.042307567 0.052988525 0.05009615 0.05579217 0.055742327 0.055790696 0.05662281 0.055962995 0.05658021 0.055678938 0.05735559 0.039261315 0.05297209 0.051025134 0.046329327 0.05759866 0.05166753 0.056201395 0.04484658 0.045685787 0.023983007 0.04575005 0.04578724 0.041612867 0.030245896 0.023128627 0.057901584 0.04593573 0.046321202 0.039188482 0.039280493 0.057192285 0.055710327 0.028591942 0.023615472 0.056570012 0.05557981 0.0 0.027329177 0.051007945 0.05659336 0.044226732 0.04417859 0.043751415 0.046818 0.045439962 0.045031577 0.044847954 0.05775089 0.042872943 0.049579952 0.05609829 0.03958867 0.04686977 0.04326692 0.04194281 0.04790304 0.047808874 0.043747198 0.050725617 0.05134191 0.049080335 0.049294885 0.053019453 0.05598445 0.051691305 0.05927817 0.055547178 0.029319482 0.07100343 0.055984013 0.042241637 0.05735506 0.049395885 0.05530636 0.05113168 0.047316518 0.05042888 0.0555717 0.042584695 0.041831568 0.05524583 0.05544264 0.026081908 0.022499373 0.04727062 0.055204723 0.047687374 0.05843276 0.057853337 0.051376004 0.040877353 0.049219716 0.05385769 0.050578307 0.049301896 0.055630293 0.044090662 0.05549039 0.045776233 0.049104817 0.04358108 0.054819472 0.055438776 0.060650766 0.041838422 0.024146466 0.055396784 0.043184884 0.056426585 0.056424785 0.023582716 0.04074354 0.05735506 0.05316879 0.02990976 0.042091865 0.043765936 0.033030182 0.023337962 0.02323975 0.05604022 0.04389225 0.057995982 0.051625054 0.02395272 0.02387619 0.023396602 0.04915099 0.04548932 0.044503972 0.022660177 0.023931764 0.05172018 0.05102806 0.051432073 0.05154477 0.055276696 0.023016978 0.022834318 0.053687178 0.046623707 0.07370059 0.04197351 0.048768222 0.045899127 0.04602742 0.04382215 0.0501087 0.053862896 0.026290879 0.05595225 0.0516022 0.055907197 0.051679354 0.026279287 0.026547218 0.02655051 0.026179897 0.048742883 0.0563959 0.040349368 0.058291413 0.05700508 0.05307946 0.050392177 0.05604013 0.04886899 0.045667037 0.049877 0.04921094 0.04721492 0.056259006 0.052067757 0.040460397 0.0572514 0.048048932 0.040814232 0.046668272 0.048963457 0.049718253 0.053817496 0.042360336 0.052004494 0.04572118 0.04647445 0.050379507 0.053020816 0.04615841 0.049156517 0.030021662 0.0570615 0.04776336 0.055690747 0.05111019 0.041381113 0.045320414 0.041161794 0.048192184 0.05192051 0.048545875 0.04531086 0.055863522 0.049413733 0.046375155
[70] 'cleistocalyx_SYZ165'                       0.050775375 0.046921764 0.058511466 0.058825593 0.05883622 0.054703675 0.042358197 0.038404673 0.042675592 0.04524842 0.0562631 0.05031965 0.046756577 0.055922102 0.04720546 0.046831135 0.05219814 0.0504885 0.049262088 0.05230859 0.050452966 0.057189282 0.042146012 0.045558296 0.049580712 0.0510752 0.06016514 0.060205847 0.055002775 0.04731757 0.043194607 0.042725317 0.053469494 0.050641596 0.05630554 0.05630045 0.056323618 0.057167355 0.056441255 0.057133086 0.056188006 0.057854824 0.03977366 0.053489882 0.051519234 0.0467648 0.058075547 0.052268907 0.056688365 0.045365646 0.04618752 0.029034447 0.046214618 0.046241354 0.04209109 0.029940458 0.029831866 0.058430523 0.046340976 0.04683796 0.039700534 0.03980306 0.05768408 0.056228112 0.026849454 0.026886357 0.057062197 0.05608839 0.027329177 0.0 0.051521868 0.057107106 0.044755217 0.04470956 0.044253457 0.04732393 0.045942314 0.04551292 0.04527108 0.058330223 0.043357316 0.05007064 0.056647416 0.040133055 0.047373164 0.043697894 0.042420138 0.04836039 0.04827348 0.04426544 0.051132005 0.05174518 0.04956246 0.04974686 0.053449314 0.056512624 0.05211092 0.059865806 0.05607489 0.029079387 0.07154391 0.05646413 0.042618528 0.057881042 0.049871057 0.05577742 0.051625896 0.047772523 0.050912 0.056044377 0.043005694 0.042373877 0.055698294 0.05591088 0.015858782 0.02887171 0.04785706 0.055707462 0.048186824 0.05891527 0.05835325 0.051900797 0.04139204 0.049650226 0.054287855 0.051024918 0.049788732 0.056103557 0.044506554 0.055975173 0.046222158 0.04951951 0.044085663 0.055334624 0.055936627 0.061199334 0.04223516 0.029374337 0.055946015 0.043666523 0.056943048 0.056940477 0.028870238 0.04124118 0.057881042 0.053595092 0.0296368 0.042565268 0.04429571 0.033237018 0.028577482 0.029923454 0.05647505 0.044425447 0.05847491 0.052121595 0.029032338 0.029032884 0.02854002 0.04960478 0.045913313 0.044986587 0.027779035 0.028989686 0.05216643 0.051509555 0.051884905 0.05197749 0.055740844 0.02797907 0.02785927 0.05413574 0.047119763 0.07427944 0.042430025 0.04913426 0.046396874 0.046454534 0.044292618 0.050631065 0.054375757 0.031481575 0.056417402 0.052154336 0.05637217 0.05218629 0.031483386 0.031779516 0.031784303 0.031453166 0.04928812 0.056950677 0.040869005 0.058742322 0.057518467 0.053590477 0.050913036 0.05650725 0.04935511 0.04616591 0.050345562 0.049607016 0.047707107 0.0566554 0.05254316 0.04090784 0.057754453 0.04853138 0.041223653 0.047065075 0.04944758 0.05013907 0.054344695 0.042868406 0.052389048 0.046255566 0.0470104 0.050816085 0.053509608 0.046587624 0.04964273 0.0297428 0.05760743 0.048325438 0.056189716 0.051614843 0.04176359 0.045799095 0.041657906 0.04863646 0.052381523 0.04896229 0.045757867 0.05635792 0.049849354 0.046810478
[71] 'conglomeratum_SYZ406'                      0.05437453 0.047678974 0.064637914 0.06487858 0.06490265 0.060712885 0.047806207 0.049034916 0.045004997 0.0505546 0.062223844 0.055914365 0.04901149 0.061815035 0.052569557 0.04914669 0.054608718 0.052760843 0.054642912 0.05756759 0.05405784 0.06325789 0.047320545 0.050966524 0.054807696 0.056640413 0.06618033 0.06618739 0.060978986 0.049673833 0.048545033 0.045075074 0.05886285 0.05568845 0.06249118 0.062451605 0.06248504 0.06331056 0.06264688 0.06331834 0.062360685 0.063721664 0.0507102 0.058931865 0.055159427 0.021077845 0.06414422 0.05461107 0.06286962 0.047729384 0.04850663 0.05257599 0.048537344 0.046940036 0.047564976 0.05401597 0.053423118 0.06452834 0.047141843 0.04758897 0.05038771 0.050526984 0.06324908 0.062224768 0.052753475 0.050162897 0.06296823 0.062227756 0.051007945 0.051521868 0.0 0.06302818 0.050145928 0.050137598 0.04966329 0.052472126 0.046688627 0.04619558 0.046017285 0.06434941 0.048524328 0.0556108 0.06266932 0.050745666 0.052550342 0.04612681 0.04783244 0.053841565 0.0537071 0.049628884 0.05672569 0.05732464 0.05478103 0.054927167 0.058723938 0.062447295 0.057629313 0.06584889 0.061978247 0.053186327 0.077606395 0.062414896 0.047992032 0.063810445 0.055404555 0.061886642 0.057246298 0.050137326 0.05650154 0.06218012 0.04532912 0.047635946 0.06169712 0.061857928 0.050421778 0.05257389 0.05295707 0.06164088 0.022470625 0.06493455 0.06424362 0.05427082 0.051911607 0.05492446 0.05968829 0.05640986 0.05524328 0.062065598 0.049885496 0.061956003 0.04691928 0.05500672 0.049441542 0.061446656 0.061854485 0.067317866 0.047640443 0.05298205 0.061934534 0.048994254 0.0629864 0.062984794 0.052353103 0.04653534 0.063810445 0.05901314 0.05371255 0.047716744 0.04954373 0.056953568 0.05202297 0.05358128 0.062580384 0.049751256 0.06461954 0.021110918 0.05256304 0.052541792 0.052128494 0.054805946 0.04666458 0.047406215 0.051354483 0.052490942 0.05771825 0.056999948 0.05740765 0.05753666 0.06196275 0.051629346 0.051492333 0.06011585 0.052404333 0.07961248 0.04789488 0.0544591 0.047151465 0.04723899 0.049545266 0.016253732 0.0603433 0.05507262 0.06257579 0.054500084 0.0625723 0.054587264 0.055052135 0.055363648 0.055368647 0.055021342 0.05291251 0.06300824 0.05149833 0.06466778 0.06306577 0.0590968 0.05331681 0.061997477 0.0516903 0.048502516 0.05271089 0.05503013 0.050109453 0.06275008 0.05786551 0.05165687 0.06378787 0.050804894 0.05186977 0.050732717 0.05187206 0.0525983 0.059833556 0.04525239 0.05593339 0.048552763 0.04926966 0.05676878 0.059611727 0.051996294 0.05322142 0.053853016 0.06370369 0.053819977 0.062223587 0.05401492 0.047064494 0.05107142 0.04706207 0.050986763 0.057886723 0.0542255 0.04640943 0.062316205 0.055302527 0.04914608
[72] 'cordatum_ssp_cordatum_SYZ49'               0.06306433 0.05854706 0.03289504 0.03313576 0.033112627 0.031544734 0.050684933 0.05438719 0.054618467 0.04962471 0.022394335 0.053773765 0.058490872 0.030406315 0.052869987 0.05870943 0.06409382 0.062348068 0.05283707 0.056807924 0.0627518 0.03098623 0.046927974 0.037531495 0.054093476 0.04245259 0.034332477 0.03437552 0.023988098 0.05927825 0.0470115 0.05464903 0.04084309 0.054990955 0.030922279 0.030951364 0.030985402 0.03168506 0.031113164 0.031706754 0.03074424 0.0241474 0.056173876 0.043292694 0.063772954 0.058263384 0.03250954 0.06415789 0.033190005 0.05716955 0.058049276 0.05824184 0.058056347 0.057848535 0.050252046 0.059441432 0.058997534 0.03336156 0.0580511 0.05844118 0.055958398 0.056015942 0.04425605 0.03264224 0.058401324 0.055507578 0.031577438 0.030259103 0.05659336 0.057107106 0.06302818 0.0 0.049162515 0.04917012 0.048616916 0.051799532 0.05756976 0.05711025 0.0569258 0.028425151 0.048108075 0.053749193 0.030658297 0.056129545 0.05184901 0.05560199 0.04623841 0.052726194 0.052637156 0.048034724 0.054752037 0.05531241 0.054086894 0.054278295 0.058604736 0.008497087 0.055760905 0.033445545 0.020574335 0.05855938 0.044446893 0.020915836 0.05091767 0.007086874 0.053826 0.0298734 0.05565784 0.059735175 0.054498717 0.032577813 0.05482706 0.047128987 0.032566782 0.025614126 0.05591338 0.058057923 0.05224704 0.020248491 0.059701566 0.03370359 0.03291324 0.06376807 0.05758098 0.054118708 0.059722774 0.056040656 0.054851595 0.02058843 0.048846703 0.02052143 0.057844374 0.054645862 0.048445962 0.03199792 0.024999518 0.038168088 0.050572284 0.058453538 0.032656867 0.035619397 0.033330265 0.033329304 0.05785664 0.045947004 0.007086874 0.05871814 0.059161037 0.047301047 0.04914363 0.062355 0.057581864 0.059115503 0.03283709 0.04816654 0.03282745 0.06364639 0.05824272 0.05802613 0.05764717 0.05417766 0.057565924 0.05681372 0.05690736 0.0581648 0.05613565 0.055441394 0.055792473 0.0556492 0.032249417 0.05712004 0.05700487 0.023234801 0.050621305 0.08116449 0.050691728 0.053922486 0.058022957 0.05809164 0.0481927 0.06204351 0.0311779 0.060607497 0.03288635 0.06400896 0.032842267 0.06407866 0.060603265 0.06092936 0.06093596 0.06054871 0.061566282 0.033642083 0.056974206 0.03344911 0.044102095 0.043456823 0.06278239 0.04294262 0.06121646 0.05806174 0.06227207 0.05479912 0.059616636 0.03089476 0.057721082 0.057252713 0.031601567 0.060412996 0.0573952 0.05940048 0.061312724 0.062012684 0.04411996 0.0547273 0.06458538 0.058101103 0.05887035 0.025613781 0.03009272 0.050990198 0.06183928 0.059346598 0.03251929 0.054118242 0.03039224 0.063506104 0.050016165 0.05225401 0.04973474 0.060505036 0.056560542 0.053244006 0.057388097 0.020846618 0.054937482 0.05878478
[73] 'cormiflorum_rough_SYZ60'                   0.050221145 0.04566727 0.05061304 0.050916813 0.05088181 0.046918556 0.037503242 0.041729636 0.04141956 0.033802196 0.04840234 0.040213183 0.045269914 0.04782848 0.04048799 0.04536888 0.05088036 0.049126573 0.03963544 0.0411239 0.04990343 0.04910124 0.03377528 0.036907792 0.041479953 0.042659253 0.052197587 0.052183907 0.0469979 0.045951985 0.033607084 0.041445903 0.044809077 0.042339746 0.048685543 0.048679136 0.04866807 0.04955435 0.04887401 0.049518585 0.048589 0.049848955 0.043462142 0.04486109 0.050946407 0.045342047 0.05024004 0.05093493 0.048877582 0.04390153 0.04470821 0.045803897 0.044752184 0.044983953 0.037100974 0.04721166 0.046646014 0.050544903 0.04514642 0.045567047 0.043106355 0.04324182 0.049308278 0.048390854 0.045996517 0.04334198 0.049030367 0.048495412 0.044226732 0.044755217 0.050145928 0.049162515 0.0 0.0052926363 0.009114231 0.035973564 0.044667553 0.044211376 0.04400601 0.05063856 0.035107497 0.039882775 0.04859148 0.04347831 0.036035307 0.042317428 0.032854553 0.03704624 0.03695623 0.034732044 0.04104066 0.041653637 0.041464075 0.04164518 0.04261011 0.048586857 0.04203726 0.05179012 0.048061997 0.046349656 0.06350539 0.048582308 0.037666045 0.049945135 0.039652616 0.047756225 0.04157424 0.046421926 0.040808804 0.048231985 0.04156677 0.034014594 0.047887854 0.047970146 0.04351915 0.04577997 0.039580226 0.047792044 0.046760034 0.051046632 0.05036286 0.0505629 0.04474984 0.038451023 0.043558173 0.040125355 0.03898032 0.04816817 0.03297118 0.048078716 0.044973705 0.038745552 0.017324047 0.04754677 0.048030004 0.053669266 0.037297912 0.046198327 0.048040383 0.034945473 0.049073737 0.049071223 0.045502465 0.03295776 0.049945135 0.042856805 0.046893656 0.034296956 0.03609841 0.050133865 0.04520297 0.04675159 0.048729457 0.034900527 0.050579853 0.050752077 0.04579125 0.04564712 0.04527309 0.041528065 0.044718158 0.04361978 0.044538476 0.045734655 0.04192124 0.04127201 0.041660935 0.041931286 0.04798418 0.04465136 0.044552166 0.046172805 0.037605006 0.0686274 0.037390828 0.03828364 0.045120075 0.045202438 0.03343145 0.04919384 0.046432436 0.048280604 0.04860894 0.050853893 0.048568264 0.050919775 0.048239097 0.048548162 0.048553098 0.04816409 0.048683766 0.04921244 0.04421101 0.050818723 0.04917896 0.044980694 0.04957097 0.048011407 0.048057105 0.044686604 0.049130194 0.03884147 0.046440125 0.048749115 0.04177041 0.044314243 0.049716085 0.047117047 0.044641625 0.04651106 0.048184697 0.048962392 0.045654945 0.04157299 0.051909864 0.044756524 0.04555159 0.042707372 0.04572381 0.035190586 0.049099173 0.04702275 0.04974003 0.041882228 0.04816157 0.0503618 0.036731992 0.03902427 0.03657258 0.047337037 0.042232275 0.03761737 0.044478912 0.048449155 0.03908349 0.04539194
[74] 'cormiflorum_rough_SYZ61'                   0.05022276 0.04567675 0.05056507 0.050905447 0.050865885 0.046890542 0.037484527 0.04171218 0.04145408 0.033761382 0.04838654 0.04020783 0.045292165 0.04780697 0.040498566 0.045382608 0.05092469 0.049144816 0.03961296 0.04115711 0.049924634 0.049080696 0.033725448 0.036891993 0.041456383 0.042678762 0.05217989 0.052160837 0.046975933 0.045962594 0.033588238 0.04146879 0.0447993 0.042295 0.048640188 0.0486541 0.04862665 0.049519103 0.04883654 0.04948135 0.04853515 0.04983376 0.04345204 0.044870324 0.050970703 0.045342334 0.050192453 0.050966937 0.04886971 0.043939345 0.044747997 0.045780066 0.04479619 0.044986207 0.03711326 0.047194503 0.046601977 0.050548304 0.04515621 0.0455761 0.04311044 0.043244716 0.049289636 0.048414163 0.045964736 0.043310046 0.049027637 0.048462152 0.04417859 0.04470956 0.050137598 0.04917012 0.0052926363 0.0 0.009213293 0.035993945 0.044691022 0.04422592 0.044004694 0.05063185 0.035051744 0.039889034 0.048606005 0.043468114 0.036064245 0.04233491 0.032842934 0.037000585 0.03690879 0.034720503 0.041018844 0.041639592 0.04144439 0.041622356 0.042617362 0.048588227 0.04200878 0.051789973 0.04804599 0.046328668 0.063487075 0.04858758 0.037651025 0.049940802 0.039662987 0.04773256 0.041566227 0.046434265 0.040775213 0.048239645 0.041584417 0.03399292 0.047865354 0.04794922 0.043482624 0.045762166 0.039536126 0.04778086 0.046774324 0.05103326 0.050362192 0.05058843 0.044760767 0.038484693 0.043526057 0.04017733 0.039009374 0.048190955 0.032964777 0.04808257 0.04498316 0.03878526 0.01727958 0.047555815 0.048017155 0.053684305 0.037269697 0.046166897 0.048016205 0.034920722 0.04905916 0.049057394 0.045485135 0.03291717 0.049940802 0.042855565 0.046862356 0.034258932 0.036092225 0.05010017 0.04519309 0.046731457 0.048726015 0.03487468 0.05055505 0.050749987 0.045769412 0.04563401 0.045257814 0.04151646 0.044728726 0.043625876 0.044530742 0.045714304 0.04191348 0.041268334 0.041654084 0.041901097 0.047987428 0.04462126 0.04452218 0.046154346 0.03761632 0.068600334 0.037387434 0.038311977 0.045129232 0.045192283 0.03345947 0.04917902 0.046423536 0.048257664 0.04861736 0.050858986 0.048580173 0.050938092 0.048212834 0.04853152 0.048537057 0.04815483 0.048699077 0.049212947 0.044211663 0.05080758 0.04916936 0.044999834 0.049610786 0.048008498 0.048081655 0.04471797 0.04915962 0.038869206 0.04647431 0.048737187 0.041767925 0.044333708 0.04966309 0.04712959 0.0446368 0.04650215 0.04821737 0.04898531 0.045666266 0.041596692 0.05191619 0.044810463 0.04557478 0.04271857 0.045709144 0.03515227 0.04909389 0.047016803 0.049768616 0.041844316 0.048140526 0.050385617 0.03669758 0.03901201 0.036544167 0.04739257 0.04221083 0.03761379 0.044483673 0.048442192 0.0390816 0.045442056
[75] 'cormiflorum_smooth_SYZ59'                  0.04975775 0.04519914 0.05012035 0.05040055 0.050374 0.04638591 0.036955703 0.04125803 0.04089015 0.033331823 0.047865566 0.039732546 0.04483198 0.047310952 0.039979 0.0449325 0.050465103 0.04869919 0.03913933 0.04071449 0.049369387 0.048630565 0.033311732 0.036381826 0.04094225 0.042251986 0.05166519 0.05164296 0.04648302 0.045501966 0.03312262 0.04094586 0.04435136 0.041797988 0.048157822 0.048176274 0.048145603 0.049038142 0.048363134 0.04902005 0.048067223 0.049314868 0.042966556 0.04436769 0.0504574 0.044808738 0.04970975 0.05051733 0.04838796 0.043437213 0.044265002 0.04530106 0.044299822 0.04448705 0.036625054 0.046741113 0.046165053 0.050054792 0.044646602 0.045117434 0.04262422 0.04275561 0.04885988 0.047902647 0.04552444 0.04285905 0.048541896 0.047974892 0.043751415 0.044253457 0.04966329 0.048616916 0.009114231 0.009213293 0.0 0.035520803 0.044178013 0.043712005 0.043515496 0.050170075 0.03463162 0.03934794 0.048130363 0.043025542 0.03559455 0.041885294 0.032370187 0.03660762 0.036508158 0.034257665 0.040512174 0.0411386 0.040895466 0.041092645 0.042137858 0.048012182 0.041516885 0.051282253 0.04752059 0.045893963 0.06299424 0.048037164 0.037132952 0.049412113 0.039140552 0.047227252 0.041069824 0.045977682 0.040300306 0.04776436 0.041073933 0.033471707 0.047368664 0.047443766 0.043052223 0.0453151 0.039057665 0.047262367 0.046251673 0.05054316 0.049878936 0.050154664 0.04433435 0.0380367 0.043039605 0.039634157 0.038500108 0.04765826 0.032534298 0.0475441 0.04448434 0.038260404 0.016876271 0.047109205 0.047540486 0.053195987 0.036760516 0.045735464 0.047495533 0.0344014 0.048580825 0.048578307 0.04502616 0.032447685 0.049412113 0.04236383 0.04641887 0.033811945 0.03558853 0.04966849 0.04473784 0.046291977 0.048209958 0.03443299 0.050053276 0.050274663 0.04528124 0.045180723 0.044809412 0.041020177 0.044224422 0.043173462 0.044085696 0.045235846 0.04139461 0.040753767 0.041124925 0.041403633 0.047503382 0.044174798 0.044086866 0.045618918 0.037166666 0.06814239 0.03690147 0.037860185 0.044627488 0.044714913 0.032928977 0.048657183 0.045922946 0.04784499 0.048130102 0.050416626 0.048082314 0.050497647 0.047792625 0.048125785 0.048131317 0.047736626 0.04821515 0.048774097 0.043783113 0.050275158 0.048695885 0.04451507 0.049163334 0.047555644 0.0476151 0.044241183 0.048731986 0.03837283 0.045991007 0.048192725 0.041266557 0.043824203 0.04922762 0.04667459 0.044177916 0.045992713 0.04772943 0.048487417 0.045138523 0.041088887 0.051458776 0.04430656 0.04514196 0.042184535 0.04524785 0.034693863 0.04861903 0.046557806 0.0492389 0.041379828 0.047624692 0.049974214 0.036197927 0.038532224 0.03605716 0.046934597 0.041700825 0.03724528 0.043978244 0.047927752 0.03861096 0.044958185
[76] 'corynanthum_SYZ327'                        0.05269997 0.048186924 0.05325153 0.053603828 0.053593498 0.04942899 0.04003762 0.04439418 0.04391656 0.031853195 0.051003743 0.037085768 0.0478558 0.050433945 0.043096934 0.04795982 0.053403165 0.0516196 0.042347543 0.025962774 0.052422676 0.051799137 0.035973072 0.03965265 0.04400469 0.04533375 0.05488008 0.054868083 0.049648035 0.048603665 0.036152367 0.043977503 0.047428507 0.044857364 0.051272735 0.051307376 0.05125553 0.052077588 0.05144336 0.052026626 0.05111039 0.05257113 0.04603636 0.04713691 0.05352199 0.047667414 0.052881327 0.05347886 0.05146252 0.046458784 0.04734525 0.04840798 0.047338527 0.04746393 0.03964034 0.049760997 0.04924716 0.05306791 0.047634535 0.04808904 0.045762304 0.04584746 0.05186667 0.05100696 0.04855916 0.045857564 0.051603258 0.051064987 0.046818 0.04732393 0.052472126 0.051799532 0.035973564 0.035993945 0.035520803 0.0 0.047158252 0.046726223 0.046502568 0.053145215 0.037127644 0.03665859 0.051278133 0.046115305 0.00802807 0.04488053 0.035411328 0.03505966 0.034947984 0.0372706 0.037755955 0.03838599 0.0439461 0.04412944 0.03802149 0.05119907 0.03872367 0.054461665 0.05071554 0.048880212 0.06620098 0.051187202 0.04019714 0.052550685 0.036403943 0.050382756 0.0381948 0.04903625 0.037574347 0.05078638 0.044193547 0.03606997 0.050415702 0.05067674 0.04612809 0.048372507 0.042107914 0.05042726 0.04915348 0.053666532 0.052950293 0.05307885 0.04732124 0.022840269 0.03889323 0.03573987 0.034553483 0.05081034 0.030954927 0.050679985 0.047450494 0.03433856 0.035268623 0.050163046 0.050669406 0.05616684 0.03980093 0.04871916 0.050640233 0.037658542 0.051668 0.0516685 0.048129734 0.035239764 0.052550685 0.03829056 0.049466893 0.03647849 0.038552817 0.052651964 0.047806732 0.04935368 0.05125307 0.03743612 0.053281043 0.05306651 0.04839059 0.04828226 0.047874857 0.044025183 0.047232598 0.046179418 0.047178287 0.048320193 0.03873775 0.038084004 0.038409285 0.0386969 0.050531633 0.04732416 0.04722285 0.04883261 0.040293258 0.07113118 0.039951462 0.0340111 0.047625158 0.047695514 0.0362211 0.0515172 0.048981495 0.05086229 0.051188055 0.053341836 0.051154718 0.053423088 0.050848942 0.051201377 0.051207855 0.05081865 0.05124222 0.05177403 0.04697493 0.053415734 0.05172774 0.047340944 0.052094683 0.05058521 0.05054521 0.047370616 0.05167616 0.034383975 0.04895391 0.051342025 0.037220582 0.046930227 0.052440684 0.049760398 0.047239386 0.048957385 0.050668176 0.0514185 0.04797878 0.04416149 0.05444695 0.047393937 0.0481579 0.04534586 0.048305225 0.033257756 0.051652245 0.04956847 0.05229793 0.044289242 0.05080139 0.052866835 0.039295822 0.041473277 0.039123062 0.0498799 0.038866185 0.035636697 0.0469962 0.051044736 0.034609415 0.048057813
[77] 'crassiforme_SYZ228'                        0.04863773 0.012602223 0.059041213 0.059421547 0.05936547 0.055265665 0.042428255 0.0434407 0.03872575 0.04512606 0.05682442 0.05049856 0.042820677 0.056314595 0.04705 0.04299486 0.048406716 0.046591785 0.049115766 0.052243687 0.04872612 0.057669204 0.041903935 0.0456314 0.049472738 0.051295422 0.060740065 0.06073835 0.05547912 0.04351327 0.043091606 0.038961314 0.053572454 0.050355744 0.05700303 0.05698364 0.057024747 0.057895586 0.057190567 0.05786104 0.05691057 0.058378156 0.045192294 0.053544 0.049856387 0.041861508 0.058665838 0.048357077 0.057390332 0.041389886 0.042182896 0.047018282 0.042363107 0.012977818 0.042078845 0.04829956 0.047840208 0.05905996 0.013769332 0.012179193 0.04484777 0.044928253 0.0578467 0.056817543 0.04721587 0.044490676 0.057505738 0.056785002 0.045439962 0.045942314 0.046688627 0.05756976 0.044667553 0.044691022 0.044178013 0.047158252 0.0 0.012365423 0.012229551 0.058912072 0.04306412 0.050213628 0.057131402 0.045181602 0.04723362 0.0398436 0.04230877 0.04830715 0.0482279 0.044120263 0.05137569 0.05194797 0.049425773 0.049617503 0.05332705 0.05699029 0.05225989 0.06032092 0.056557473 0.0474335 0.07195618 0.057031624 0.042547934 0.058358636 0.050038476 0.056212455 0.05191239 0.043964148 0.05107335 0.056764748 0.039154645 0.04215497 0.056199335 0.05648004 0.04472873 0.04699743 0.04757755 0.0562184 0.043281853 0.05945974 0.05875595 0.048070323 0.04641943 0.049586732 0.054202843 0.050940424 0.049752556 0.05669818 0.044380996 0.056568496 0.013051998 0.049410626 0.043958373 0.056032628 0.056488946 0.061929148 0.042186283 0.047383204 0.056442916 0.04358493 0.05756495 0.05756391 0.046760492 0.04097622 0.058358636 0.053475823 0.04803582 0.042261437 0.04412471 0.051321298 0.046430778 0.04796803 0.057178933 0.044351924 0.05912614 0.047252454 0.047004096 0.04694852 0.046526603 0.049429435 0.013175268 0.041116875 0.045771915 0.046931256 0.052355986 0.05168359 0.05203179 0.052212212 0.056482527 0.045974255 0.045830928 0.054638598 0.046996158 0.074098356 0.042492624 0.04895125 0.011596906 0.012863043 0.04417487 0.045724895 0.05485511 0.049553093 0.057086516 0.048337553 0.05706451 0.048371054 0.04950093 0.049846645 0.04985236 0.049452353 0.047570903 0.05752629 0.045958597 0.059230033 0.057690226 0.053676866 0.047125515 0.05664026 0.04547532 0.042226907 0.046629854 0.049549654 0.043885812 0.057275724 0.052438054 0.046108548 0.05825425 0.044653833 0.04630138 0.045122888 0.045612574 0.04633381 0.05437553 0.039100535 0.050281376 0.042298365 0.04315169 0.05131543 0.054158248 0.0465118 0.04760928 0.048157003 0.058213055 0.04835009 0.056634933 0.047905724 0.041639417 0.04553253 0.04161734 0.044839177 0.052566193 0.048797496 0.012728582 0.05692546 0.049803555 0.042997282
[78] 'creaghii_SYZ164'                           0.04819557 0.013393998 0.058628116 0.05896284 0.058909528 0.054826703 0.041966803 0.043019217 0.03831131 0.044679474 0.05635947 0.050026022 0.04233222 0.055881932 0.046617113 0.0425118 0.04792771 0.04611182 0.048694503 0.05181095 0.04820573 0.057262663 0.04146318 0.04515014 0.048975267 0.050798543 0.060268816 0.06027035 0.0550426 0.04303797 0.042599928 0.03848973 0.053076584 0.04991516 0.056571055 0.056540214 0.056569394 0.057420693 0.05671966 0.057400756 0.05645461 0.057908528 0.044717107 0.05308387 0.049379602 0.041451924 0.058172736 0.047893725 0.056992114 0.040950544 0.04174131 0.046592195 0.041859463 0.012387366 0.041629672 0.047842592 0.047433913 0.05856913 0.012880046 0.013370856 0.044394884 0.044474542 0.057367444 0.05637388 0.046745952 0.044095747 0.05704924 0.056293998 0.045031577 0.04551292 0.04619558 0.05711025 0.044211376 0.04422592 0.043712005 0.046726223 0.012365423 0.0 0.008854283 0.058447395 0.042627886 0.04973948 0.056681618 0.04473053 0.046804104 0.039372586 0.04188189 0.047843575 0.04773145 0.043674883 0.050885946 0.051449876 0.048935007 0.049093105 0.052894156 0.056521263 0.05180887 0.05990467 0.056092307 0.04697679 0.07155517 0.05654343 0.04211635 0.057887413 0.049579892 0.05576881 0.05147546 0.04349431 0.05059306 0.05628833 0.03865322 0.04168678 0.055744864 0.05600176 0.044344835 0.046564054 0.047183003 0.05574935 0.0428686 0.05898448 0.05831448 0.047610514 0.046043098 0.049137533 0.053709865 0.05052768 0.04932993 0.05622056 0.04393773 0.056092773 0.012489181 0.04901997 0.043465193 0.055564925 0.05602607 0.061511166 0.041747976 0.04693326 0.056039963 0.043070797 0.0571158 0.057113227 0.046327002 0.04050467 0.057887413 0.053053282 0.047546297 0.041835643 0.043675378 0.050878864 0.04603106 0.047569312 0.056735944 0.04389852 0.05866764 0.04679218 0.04658853 0.046481963 0.046114445 0.048963252 0.012044911 0.040631734 0.045356944 0.046507843 0.051904622 0.051207274 0.05157039 0.051729232 0.056036558 0.04555055 0.045428764 0.05418465 0.046526052 0.073661156 0.041995455 0.04850294 0.0129914405 0.01272464 0.043739654 0.045261122 0.054396417 0.0491388 0.056657016 0.047864556 0.056625504 0.047911853 0.04906926 0.049419437 0.049423624 0.049015258 0.047087565 0.05710651 0.04551622 0.058760762 0.057209514 0.05325788 0.04666914 0.05618382 0.045035962 0.041773044 0.04620862 0.049114183 0.043431807 0.05680364 0.05203752 0.045668125 0.057829197 0.044218507 0.045889843 0.044651654 0.045157462 0.045898765 0.0539627 0.038639486 0.049842138 0.04183298 0.04266358 0.05083771 0.053709302 0.046055283 0.04718138 0.047681175 0.05771542 0.047950547 0.05619959 0.047425583 0.041184805 0.045076832 0.041153196 0.04436569 0.052134044 0.048333585 0.01167026 0.05644368 0.049367227 0.04253906
[79] 'creaghii_SYZ246'                           0.048029006 0.013314437 0.058404572 0.058755714 0.05869973 0.05461121 0.04175925 0.042822093 0.038088527 0.044503193 0.05617176 0.049836785 0.042159062 0.055694375 0.046425667 0.042315114 0.04773267 0.04592191 0.04853332 0.051585816 0.04805929 0.05703467 0.04123738 0.044958387 0.048823107 0.05062883 0.06004858 0.06006317 0.054832254 0.042845994 0.042393893 0.038293943 0.052897636 0.049690016 0.05638447 0.056367777 0.056382224 0.057289608 0.05656635 0.05723219 0.05630495 0.05773637 0.044538397 0.05288831 0.049180686 0.041231494 0.057983536 0.047707498 0.05676162 0.040759984 0.04154902 0.04637127 0.04166696 0.012102746 0.041441444 0.047661617 0.04722497 0.05840137 0.012672382 0.01323379 0.04416144 0.04424762 0.057198614 0.05617774 0.046529 0.043853775 0.056877922 0.056140304 0.044847954 0.04527108 0.046017285 0.0569258 0.04400601 0.044004694 0.043515496 0.046502568 0.012229551 0.008854283 0.0 0.058269817 0.042438414 0.04953034 0.056445934 0.044523016 0.046588957 0.039165627 0.041655026 0.047676332 0.047578048 0.04344507 0.05068103 0.051265247 0.048766047 0.048934955 0.052667078 0.056351427 0.05161425 0.059675753 0.055908296 0.04681603 0.071334355 0.056387447 0.04194471 0.05771233 0.049388826 0.05558443 0.05126624 0.04327065 0.05037676 0.056079235 0.038467575 0.041494977 0.055566095 0.05581973 0.044148564 0.046350893 0.046966873 0.055573836 0.042649463 0.05883722 0.05815312 0.047403358 0.04583303 0.048934147 0.053536642 0.05032467 0.049128626 0.05606914 0.043751232 0.055942006 0.012240046 0.04879461 0.043261882 0.055399284 0.055824682 0.061312214 0.041551266 0.04673209 0.055815876 0.04293021 0.056908052 0.05690625 0.04610428 0.04029556 0.05771233 0.052842632 0.04740726 0.041607924 0.043459605 0.05066659 0.045808263 0.047348935 0.056510616 0.043675363 0.05846923 0.046590135 0.046359077 0.046264328 0.045877915 0.048792515 0.011949625 0.040439576 0.045134056 0.04629159 0.051684458 0.050995473 0.051339764 0.051525205 0.055792093 0.045338158 0.0452022 0.05398439 0.046338864 0.07346055 0.04181719 0.04829983 0.012968352 0.012661306 0.043538034 0.045084782 0.05419631 0.048931427 0.056458972 0.04764864 0.05643689 0.04771505 0.04886811 0.0492058 0.049211506 0.04880397 0.046903737 0.056938972 0.04532242 0.05857881 0.057039514 0.053059276 0.046478596 0.055987153 0.044834815 0.04155928 0.045991026 0.04892748 0.04323278 0.056596294 0.051818535 0.045464974 0.05759722 0.0440144 0.045651942 0.044470824 0.04495181 0.045678597 0.05376408 0.03842607 0.049685236 0.041641418 0.04247082 0.050632324 0.05345961 0.04583575 0.047009796 0.047492623 0.05752393 0.047762938 0.05599667 0.047244642 0.040989265 0.044865653 0.040992282 0.044170886 0.05192123 0.048126794 0.011392919 0.056279913 0.04917026 0.04234952
[80] 'cumini_BRUNEI_SYZ319'                      0.06434159 0.059807744 0.033908747 0.03449447 0.03444054 0.032905836 0.05228826 0.0558344 0.056152474 0.05113877 0.02764811 0.055134352 0.059929922 0.032296635 0.054355104 0.060010392 0.06494504 0.06329908 0.05433647 0.058207415 0.06428078 0.032436524 0.04841502 0.039159883 0.055451285 0.04317309 0.035792213 0.035809297 0.027392393 0.060616724 0.048361138 0.056195375 0.04243014 0.056607164 0.032458235 0.03248042 0.032490853 0.032894846 0.032640222 0.0329508 0.032226916 0.029186822 0.057376124 0.044803973 0.06512884 0.059668228 0.03388533 0.0649087 0.03476101 0.058515128 0.059409745 0.059579384 0.059288185 0.059250746 0.05170682 0.06080545 0.060226444 0.03403089 0.05939595 0.059718195 0.057265334 0.057358447 0.04538314 0.034265485 0.059514217 0.056586854 0.0333232 0.031626828 0.05775089 0.058330223 0.06434941 0.028425151 0.05063856 0.05063185 0.050170075 0.053145215 0.058912072 0.058447395 0.058269817 0.0 0.04965142 0.05513893 0.03204031 0.057460815 0.05318496 0.057015225 0.047610033 0.054220207 0.05408923 0.049452472 0.05608392 0.05659449 0.055424776 0.055623755 0.059924938 0.027909558 0.057110436 0.034735266 0.027589867 0.05960435 0.045516197 0.028020097 0.05259097 0.029165337 0.055147037 0.031368013 0.056896236 0.06109996 0.055516426 0.034043983 0.056384925 0.048628666 0.03398128 0.028871242 0.057160817 0.05931539 0.05378523 0.027141066 0.06100208 0.03529842 0.034646478 0.064578295 0.058763318 0.055565357 0.061129157 0.057401266 0.055985328 0.027686222 0.050247863 0.027510257 0.059262276 0.05576576 0.049978107 0.03350545 0.028388804 0.038563058 0.05211452 0.05970267 0.034329988 0.037272256 0.034932967 0.034932733 0.0591333 0.04748598 0.029165337 0.060050637 0.0604377 0.048876125 0.050783895 0.06359248 0.05896766 0.060297996 0.03442182 0.04969975 0.03418114 0.06489485 0.05954978 0.059309687 0.059052844 0.055486288 0.05887737 0.05813792 0.058190178 0.059496284 0.05749265 0.056706045 0.057099696 0.056915764 0.033623505 0.058486752 0.058355886 0.026626471 0.052112482 0.08230673 0.05218891 0.05550147 0.059291072 0.059437197 0.049638458 0.063360915 0.03257187 0.061776925 0.034311224 0.064726725 0.034323588 0.064859375 0.06176018 0.06214628 0.06215289 0.06170815 0.06295613 0.03457353 0.058202308 0.035126872 0.04523856 0.044954572 0.06362553 0.044448998 0.06257398 0.05939932 0.06316987 0.05612415 0.060923215 0.03253692 0.059006024 0.05866129 0.03308136 0.061762232 0.058770463 0.060715426 0.0626449 0.063579336 0.045779172 0.0562976 0.06586136 0.059501026 0.060183343 0.027494362 0.03164331 0.052367285 0.06302077 0.06061795 0.033408053 0.055548575 0.03185091 0.06420764 0.05166326 0.053726856 0.05123256 0.06182941 0.05799803 0.054813027 0.058713865 0.027870359 0.05613295 0.060163006
[81] 'dansiei_SYZ323'                            0.048600305 0.04407865 0.04967116 0.05005633 0.049984287 0.045917604 0.034028195 0.040403362 0.03964937 0.03498387 0.047356002 0.04125954 0.04375411 0.046769764 0.037865184 0.04378524 0.04925876 0.047507532 0.039268162 0.042275313 0.048181176 0.04814731 0.018885974 0.035674546 0.040493526 0.04158469 0.051292013 0.051253226 0.045945674 0.04442192 0.032256704 0.039801013 0.043844726 0.04133215 0.047522467 0.04750387 0.04753521 0.048417017 0.047734946 0.04837949 0.04742988 0.048902817 0.042145256 0.044022746 0.049244724 0.043682244 0.049330812 0.049323052 0.047920763 0.04235906 0.043216597 0.044415478 0.043238204 0.043338913 0.03371186 0.045879915 0.045268077 0.049611088 0.043586735 0.04398815 0.041801605 0.041914526 0.048309907 0.04737675 0.044568438 0.041889597 0.048058778 0.047424685 0.042872943 0.043357316 0.048524328 0.048108075 0.035107497 0.035051744 0.03463162 0.037127644 0.04306412 0.042627886 0.042438414 0.04965142 0.0 0.040948525 0.04766633 0.042162675 0.037175387 0.040743396 0.03152293 0.0384024 0.038265288 0.033330314 0.042083587 0.042644393 0.040462855 0.040629126 0.043849044 0.04749488 0.042988267 0.05082024 0.04704836 0.044921335 0.06251574 0.04748411 0.03432639 0.04882051 0.040736847 0.04680989 0.042668626 0.04485035 0.04182361 0.047270205 0.039923817 0.024298854 0.046835456 0.04700067 0.042069573 0.044377845 0.038548417 0.04673818 0.04516087 0.049984317 0.049361132 0.049011886 0.043460757 0.039529976 0.044735763 0.04138956 0.040238053 0.047104087 0.034225766 0.046974607 0.043315787 0.03992195 0.034264002 0.04667491 0.046962056 0.052812643 0.03396436 0.044819787 0.047082204 0.033764455 0.048129857 0.048128847 0.04418058 0.020098997 0.04882051 0.044116095 0.045534164 0.019384233 0.03484013 0.04874393 0.04384659 0.0453803 0.047797948 0.03352752 0.049676467 0.04912057 0.0444117 0.044352982 0.043904576 0.040494863 0.043120336 0.042032737 0.04324369 0.0443465 0.043060135 0.042389035 0.042745546 0.042941164 0.047079045 0.04334697 0.043209024 0.045081507 0.037034657 0.06543309 0.033865858 0.03950046 0.043480173 0.043606896 0.03428726 0.047649577 0.045532208 0.04691413 0.047640845 0.049308855 0.047610857 0.049294047 0.04688491 0.047202166 0.047206186 0.04683076 0.046972897 0.048257098 0.043078084 0.049773198 0.048153024 0.044160243 0.048021305 0.04707404 0.046433203 0.04320883 0.047537122 0.040100403 0.04479879 0.047767892 0.04299167 0.04308532 0.048826996 0.045590047 0.043351613 0.044860825 0.046527904 0.04727131 0.044808082 0.039915003 0.05031943 0.043274205 0.044000722 0.041600645 0.044764847 0.036547568 0.04765379 0.045698244 0.048813786 0.03912639 0.04725091 0.04879948 0.033398785 0.033913974 0.033288565 0.045737453 0.043276038 0.038858343 0.042886812 0.047342453 0.040320396 0.04386418
[82] 'densiflorum_SYZ76'                         0.05562813 0.05123589 0.05516117 0.055612065 0.055501856 0.051470675 0.043432042 0.047134772 0.047009364 0.03545345 0.052984703 0.01898228 0.050881725 0.052524664 0.046489652 0.050944313 0.056360047 0.054602303 0.04574585 0.041773457 0.055455633 0.053793773 0.03978354 0.04273738 0.04734676 0.048452377 0.056796562 0.056740955 0.05162354 0.051547 0.03984039 0.046981663 0.050051287 0.048260994 0.053424276 0.053446665 0.05345523 0.054211397 0.05358879 0.05415154 0.05325007 0.054532196 0.048752416 0.049565222 0.056523312 0.05087421 0.054817535 0.05640786 0.053556483 0.04947558 0.050312974 0.051238216 0.05033963 0.050501425 0.04307532 0.05259437 0.05202658 0.05515176 0.05067019 0.05110447 0.048499174 0.048627704 0.05435345 0.052981175 0.05139518 0.048675496 0.053611238 0.053165663 0.049579952 0.05007064 0.0556108 0.053749193 0.039882775 0.039889034 0.03934794 0.03665859 0.050213628 0.04973948 0.04953034 0.05513893 0.040948525 0.0 0.05332906 0.04880419 0.036666397 0.047859963 0.039171442 0.038641173 0.03851359 0.040946964 0.018796599 0.01956243 0.04728579 0.04750737 0.038700648 0.05317057 0.019855756 0.056468345 0.05277251 0.05164905 0.068177305 0.053185314 0.043602068 0.05452098 0.01915926 0.052427076 0.021384524 0.05201248 0.018564094 0.052887026 0.047162134 0.03984367 0.052452102 0.05263232 0.048918903 0.051212754 0.04553035 0.05246829 0.052247703 0.05561596 0.054964174 0.056086004 0.05005601 0.03907913 0.039497506 0.036463093 0.03525934 0.052757952 0.034734853 0.05266374 0.05050537 0.035036694 0.03913775 0.052285675 0.05258211 0.05812243 0.043263044 0.05158007 0.052630518 0.040864266 0.053727116 0.05372839 0.05093939 0.03895831 0.05452098 0.03888896 0.05224985 0.040234894 0.0421105 0.055444457 0.050696943 0.05216868 0.053373527 0.041125156 0.05522241 0.0562038 0.051203404 0.051138368 0.05074389 0.04731906 0.050235476 0.049172953 0.050029557 0.05114653 0.021286324 0.020607466 0.020961847 0.01983081 0.052572824 0.05018002 0.050028082 0.0508172 0.04381828 0.074441925 0.04340152 0.03531655 0.05069358 0.050761513 0.03975734 0.05462739 0.051092077 0.053726863 0.05322237 0.056384392 0.053209845 0.056368303 0.05369527 0.054037053 0.05404204 0.053657036 0.054277778 0.053766027 0.049642436 0.055442296 0.05423408 0.04969969 0.05506802 0.053160947 0.0535703 0.050360426 0.054664277 0.035121616 0.051975876 0.053371485 0.03785951 0.04976317 0.05441707 0.052692056 0.050006602 0.0519865 0.053683255 0.05445291 0.05032123 0.04715492 0.057283927 0.050341975 0.051154483 0.047523938 0.050460562 0.036911212 0.054568004 0.052387904 0.054337755 0.047839686 0.05284655 0.055844568 0.04270329 0.04513035 0.04261559 0.05284646 0.022229502 0.039258204 0.05001831 0.053044286 0.03532397 0.050999925
[83] 'duthieanum_SYZ8'                           0.0625873 0.058063153 0.024835475 0.02523943 0.025236607 0.029358553 0.050376825 0.054001432 0.054292608 0.049181867 0.029754557 0.053377297 0.058110867 0.027139582 0.052305866 0.05825516 0.063589856 0.061828136 0.052355997 0.05639896 0.06238403 0.019707927 0.04652925 0.036831673 0.053589594 0.041463614 0.026576562 0.026589062 0.028114682 0.058825046 0.046534438 0.054276295 0.039920162 0.054481804 0.03190837 0.031914495 0.031917214 0.032538235 0.032098543 0.032602947 0.031697027 0.03127146 0.0556634 0.042371377 0.06339371 0.057890464 0.024168247 0.06355155 0.031230686 0.056726556 0.057592645 0.057849977 0.0576103 0.057406392 0.049814533 0.059033312 0.058510806 0.03155886 0.057584766 0.057983007 0.055508766 0.05559667 0.043218926 0.03076993 0.057930026 0.055129793 0.028185025 0.031221522 0.05609829 0.056647416 0.06266932 0.030658297 0.04859148 0.048606005 0.048130363 0.051278133 0.057131402 0.056681618 0.056445934 0.03204031 0.04766633 0.05332906 0.0 0.055725157 0.051341213 0.055169243 0.045747623 0.052294653 0.05216902 0.047521096 0.054268166 0.054791983 0.05357361 0.053742528 0.058106378 0.030175095 0.055315316 0.02198519 0.029462911 0.05806004 0.031970587 0.029946916 0.050602667 0.031345934 0.05333304 0.022237541 0.0551209 0.059337366 0.054004114 0.030532312 0.054476812 0.046664096 0.030503966 0.029341359 0.055415213 0.057610605 0.05172281 0.02917385 0.059254345 0.03031159 0.029606396 0.06316944 0.057019666 0.05369718 0.05932423 0.055579085 0.054360326 0.029581996 0.04834681 0.029429408 0.057447877 0.05410739 0.04800581 0.030076947 0.029064013 0.035950113 0.050187133 0.058052957 0.030632846 0.034996804 0.031379998 0.03137833 0.057425264 0.045534607 0.031345934 0.05827505 0.058690395 0.04690448 0.048732087 0.061924685 0.057197284 0.05863745 0.0309432 0.04770387 0.024981523 0.06318515 0.057858344 0.05765007 0.057249118 0.053629056 0.057105035 0.05635926 0.056514945 0.05777019 0.055757724 0.054974195 0.055359166 0.055069655 0.030189646 0.056739137 0.05660932 0.027493991 0.050146542 0.080676496 0.050286964 0.053528573 0.05754083 0.05763234 0.04766063 0.061706204 0.02898035 0.060165744 0.03083952 0.063443206 0.03085785 0.06352756 0.060183235 0.060535986 0.060542576 0.060123425 0.061158344 0.031629354 0.056535456 0.030061735 0.043043125 0.042505756 0.062216226 0.0420873 0.06077649 0.05760891 0.06174029 0.054321 0.05913534 0.022930358 0.057278544 0.05685371 0.020358525 0.05998037 0.057020564 0.058997616 0.0608865 0.06166928 0.04328351 0.054333482 0.06423264 0.057660505 0.058400854 0.024246437 0.028157996 0.050475422 0.0613882 0.058881458 0.03070396 0.05363616 0.022300167 0.06287455 0.049614727 0.051814895 0.0493859 0.06001144 0.05615513 0.05277699 0.05695691 0.029801862 0.05442179 0.05831466
[84] 'effusum_SYZ363'                            0.049933452 0.0461678 0.057682615 0.057969887 0.05793539 0.05388497 0.041410163 0.0150874145 0.04175995 0.04413027 0.055324964 0.04902515 0.045865543 0.054972816 0.04567592 0.045880288 0.051221814 0.049470082 0.04794135 0.05118141 0.049657147 0.05632128 0.040834643 0.044419803 0.048341293 0.049927793 0.059364457 0.05937103 0.054097842 0.046390463 0.04195912 0.041802194 0.052345753 0.049220994 0.055608347 0.055602506 0.055608474 0.056412224 0.0557764 0.056364007 0.055475596 0.056918576 0.028322589 0.05216178 0.05071675 0.046016008 0.05730317 0.051215857 0.05593852 0.044462416 0.045266 0.04124804 0.045309067 0.04550016 0.04101226 0.04257444 0.042036142 0.057470836 0.045630384 0.04608834 0.027643627 0.027685665 0.056521058 0.055421714 0.041370325 0.038700607 0.05622175 0.05540113 0.03958867 0.040133055 0.050745666 0.056129545 0.04347831 0.043468114 0.043025542 0.046115305 0.045181602 0.04473053 0.044523016 0.057460815 0.042162675 0.04880419 0.055725157 0.0 0.046158884 0.04283697 0.04125981 0.047254052 0.0471466 0.043007955 0.04995069 0.05054778 0.04825442 0.04847677 0.052150436 0.05551627 0.05089784 0.058886442 0.055127643 0.041698407 0.07059294 0.055564154 0.04163071 0.056931205 0.048700117 0.054917768 0.050487563 0.046921425 0.04967873 0.055321243 0.04217254 0.04109245 0.054899644 0.054985214 0.03896996 0.04120032 0.0464618 0.05481798 0.047415562 0.058020532 0.057444815 0.05086454 0.027192047 0.048536334 0.053052306 0.04987112 0.048667617 0.055202056 0.043270048 0.055069357 0.045494415 0.048361342 0.042862672 0.05461193 0.05502854 0.060424183 0.04122758 0.041543894 0.055093247 0.042478055 0.056102615 0.05609928 0.0409642 0.040069144 0.056931205 0.052328482 0.042290416 0.041226156 0.04325782 0.04538295 0.04068097 0.042192355 0.055798247 0.043206897 0.057691537 0.051285133 0.04120943 0.04117825 0.040752064 0.048310768 0.04518626 0.044109825 0.0400184 0.041147985 0.050952677 0.050256062 0.050637048 0.050738294 0.055050675 0.040135153 0.040025737 0.05320371 0.045842007 0.07304323 0.04135832 0.04786194 0.04566747 0.045717895 0.043117583 0.04983361 0.053534802 0.04359382 0.05571725 0.05117051 0.055674735 0.051166534 0.043631036 0.043919485 0.04392289 0.043556377 0.0484598 0.05611166 0.028979557 0.057884034 0.0562921 0.05235016 0.049923074 0.05534722 0.048446264 0.04529884 0.04942469 0.04848285 0.04682886 0.05582905 0.051242992 0.03602543 0.056873403 0.047554582 0.028443722 0.04635007 0.04855611 0.04933951 0.05309464 0.04195373 0.051606808 0.045334164 0.046000488 0.049993716 0.052726205 0.045430377 0.048923627 0.042408135 0.0566711 0.046910986 0.055322714 0.05065844 0.04072281 0.044556435 0.04057808 0.047786284 0.0512298 0.047794253 0.04501647 0.05544587 0.04872441 0.04589254
[85] 'endophloium_SYZ269'                        0.052749254 0.04826919 0.05332236 0.053674717 0.05362278 0.049499247 0.040108915 0.044449236 0.044006422 0.031932443 0.05107196 0.037135657 0.047935344 0.0504885 0.04310481 0.04801893 0.053479496 0.051703732 0.042347662 0.02603902 0.052531585 0.051868916 0.036035348 0.039699174 0.044026755 0.045406938 0.05495886 0.054936755 0.049709544 0.048672695 0.03620369 0.044069584 0.04747123 0.044899125 0.05129609 0.051347446 0.051307704 0.052122604 0.051477432 0.05205413 0.051131543 0.052644975 0.04610797 0.04725646 0.053597867 0.047749117 0.05291684 0.053534333 0.051524106 0.046573576 0.047432993 0.048442215 0.047413606 0.047550607 0.039734222 0.04980533 0.049289845 0.053128965 0.047720686 0.048167314 0.045841847 0.045920275 0.051958125 0.050987452 0.0486158 0.045901354 0.051667824 0.051122986 0.04686977 0.047373164 0.052550342 0.05184901 0.036035307 0.036064245 0.03559455 0.00802807 0.04723362 0.046804104 0.046588957 0.05318496 0.037175387 0.036666397 0.051341213 0.046158884 0.0 0.044990316 0.035461646 0.03515686 0.035066266 0.037331924 0.037791017 0.03841589 0.04398718 0.044155527 0.038015503 0.05123615 0.03873535 0.05453033 0.050765432 0.048936624 0.06625803 0.051232036 0.040307406 0.052626275 0.036463622 0.05043111 0.038279258 0.049114715 0.03762718 0.050860893 0.04425856 0.036130797 0.05046528 0.050728865 0.04617061 0.04841629 0.04214472 0.050476912 0.04923713 0.053740606 0.053020116 0.053165965 0.047338434 0.022965698 0.038899075 0.03573138 0.034564726 0.050849833 0.03107669 0.050705113 0.047524866 0.034337744 0.035347007 0.05021757 0.050744556 0.05622094 0.03988722 0.04875596 0.050640255 0.037718147 0.051740337 0.051740836 0.048171084 0.035295974 0.052626275 0.038283464 0.04951064 0.036545493 0.038621668 0.052734017 0.04785019 0.049413703 0.051324945 0.0374713 0.05335011 0.05313624 0.048442032 0.04834205 0.04791111 0.04404575 0.047304865 0.046277203 0.04721116 0.04836632 0.038781676 0.03810253 0.0384663 0.038696244 0.05058053 0.04737681 0.047264334 0.04890971 0.040314354 0.071168 0.040058933 0.034020465 0.04773013 0.047774643 0.036266625 0.0516 0.049040798 0.050877493 0.05124143 0.053398885 0.051237665 0.05346148 0.050875798 0.051223524 0.051229246 0.050839685 0.0513289 0.051845368 0.04704468 0.053461846 0.051798645 0.047421336 0.052149605 0.050659005 0.050627876 0.047445387 0.051734433 0.03438618 0.049033076 0.051389657 0.037218813 0.04698701 0.052517723 0.049827836 0.047283832 0.04900749 0.05076306 0.051523447 0.048086457 0.0442554 0.054473154 0.047468517 0.048224524 0.045402724 0.048419032 0.03339637 0.051715273 0.049627174 0.052347455 0.044325143 0.050858367 0.05290346 0.0393793 0.04151447 0.039171934 0.04998335 0.03889388 0.035758264 0.047057036 0.051070318 0.03460054 0.048133984
[86] 'erythrocalyx_SYZ268'                       0.046221994 0.040879577 0.057168525 0.05746097 0.057360493 0.05338471 0.03984395 0.04106555 0.029222792 0.0427305 0.054809295 0.0481791 0.027380213 0.054339603 0.04460097 0.026850138 0.032375727 0.030494647 0.04702605 0.049983986 0.046073344 0.055719506 0.039506193 0.043230366 0.047147606 0.049137093 0.058832694 0.058784787 0.05354835 0.027831666 0.040590033 0.02701463 0.051387914 0.04805525 0.055016372 0.05499748 0.05501614 0.055844106 0.055193353 0.055809237 0.054840185 0.056489427 0.042875055 0.051313292 0.04720047 0.041277986 0.056665637 0.032341164 0.05536123 0.023286033 0.02416695 0.044810936 0.026304992 0.040133793 0.03957536 0.046194874 0.04562875 0.057078898 0.040295675 0.040779408 0.042531908 0.042633194 0.055801947 0.054924905 0.04501433 0.04241092 0.055508386 0.054831814 0.04326692 0.043697894 0.04612681 0.05560199 0.042317428 0.04233491 0.041885294 0.04488053 0.0398436 0.039372586 0.039165627 0.057015225 0.040743396 0.047859963 0.055169243 0.04283697 0.044990316 0.0 0.03989451 0.0460166 0.045954935 0.04169501 0.049052425 0.04966666 0.047116064 0.04727978 0.051036924 0.055014107 0.049995482 0.058416095 0.054577738 0.04537764 0.07017387 0.05499247 0.04011454 0.05634914 0.047653187 0.054284606 0.049533475 0.028174058 0.048775874 0.05471745 0.027515106 0.039714474 0.054407842 0.054518525 0.042551156 0.044773694 0.0452098 0.05424985 0.0427494 0.057544883 0.056854952 0.032003846 0.04408894 0.04725916 0.051827032 0.048610125 0.047412388 0.05463309 0.042036545 0.054523703 0.040106706 0.047169734 0.041540563 0.054088697 0.054474384 0.060131915 0.0397072 0.045195036 0.05453727 0.041293617 0.055598006 0.055596977 0.04457607 0.038595345 0.05634914 0.05117072 0.045932885 0.039893396 0.041734897 0.04921981 0.04420568 0.04575679 0.05518336 0.041877087 0.05711155 0.04665268 0.044789992 0.044751957 0.044274863 0.04711959 0.039822016 0.023021769 0.043535154 0.044737145 0.05001134 0.049310878 0.049656894 0.049931638 0.054438673 0.043754317 0.04365108 0.0526791 0.044864126 0.07185505 0.039875653 0.046631694 0.040311385 0.04040608 0.041767195 0.04518522 0.052953098 0.04725353 0.055071414 0.03234417 0.05502778 0.032367643 0.047224406 0.047526583 0.04752925 0.047175635 0.044883195 0.05567854 0.043684546 0.057269245 0.05564347 0.051467184 0.031155527 0.054519236 0.03244929 0.024286838 0.030657558 0.047273044 0.030789284 0.055324316 0.0501728 0.04369526 0.05628959 0.028654544 0.044011664 0.042479906 0.032553338 0.033292055 0.052096304 0.027401965 0.04775319 0.024353083 0.027092202 0.04930641 0.052247725 0.044258054 0.045163535 0.046024892 0.05623117 0.04596877 0.05474029 0.03190939 0.03913348 0.043037277 0.03901319 0.031843722 0.050156783 0.0464982 0.03964817 0.05487313 0.04754629 0.027325131
[87] 'erythrodoxum_SYZ65'                        0.047787163 0.04331558 0.047707606 0.048073623 0.048012827 0.044047352 0.03475334 0.039435405 0.03896976 0.033330094 0.045475032 0.03940329 0.042968307 0.044888757 0.038030062 0.043041293 0.048441667 0.04666203 0.031005 0.040543836 0.047452006 0.04617497 0.030361503 0.03373923 0.038301867 0.039601803 0.0493301 0.04932794 0.044119958 0.043617457 0.012746219 0.03907789 0.04199233 0.039294433 0.045725703 0.045765776 0.045764238 0.04661662 0.04592915 0.046582792 0.045631822 0.046996128 0.041120443 0.042061407 0.048537415 0.042968974 0.047339063 0.04847702 0.046072192 0.041512925 0.04233534 0.04350885 0.042333756 0.042616177 0.03436368 0.04488217 0.044310298 0.047592524 0.04278497 0.04322025 0.040790677 0.040883992 0.04643908 0.045437768 0.043594506 0.040898986 0.046107564 0.04559192 0.04194281 0.042420138 0.04783244 0.04623841 0.032854553 0.032842934 0.032370187 0.035411328 0.04230877 0.04188189 0.041655026 0.047610033 0.03152293 0.039171442 0.045747623 0.04125981 0.035461646 0.03989451 0.0 0.036524482 0.03643524 0.013220704 0.04026474 0.040843837 0.038260654 0.038460635 0.04198634 0.0456091 0.041216113 0.048871268 0.04517249 0.043980327 0.060578782 0.04561735 0.034962226 0.046991996 0.03895497 0.044794507 0.04081942 0.044106334 0.039968938 0.04542485 0.039183013 0.030414894 0.045019846 0.045144923 0.041183762 0.043485608 0.036423046 0.04487365 0.044431906 0.04821238 0.047497626 0.048125133 0.042487897 0.037780393 0.0429364 0.03965095 0.038466327 0.045273095 0.03247149 0.045157637 0.042607483 0.038114935 0.032165207 0.044732083 0.04517459 0.0507309 0.03460301 0.043866746 0.04517929 0.031823106 0.046201933 0.04620018 0.04324482 0.029398588 0.046991996 0.04223495 0.044603646 0.03076322 0.03283513 0.04784742 0.042903733 0.044410042 0.0458805 0.013442875 0.047685917 0.048356816 0.043494184 0.043382235 0.042974364 0.038373664 0.042339187 0.04118655 0.042258702 0.043426026 0.04122054 0.040578168 0.040910006 0.041121244 0.04514487 0.042386066 0.042250115 0.04319797 0.028640464 0.06592542 0.034685757 0.03773663 0.042763658 0.042828113 0.032576855 0.04680564 0.043570016 0.04599774 0.045736864 0.048381016 0.045729708 0.04846461 0.04596713 0.04628944 0.046294358 0.045911416 0.04624772 0.046269458 0.042073093 0.04788852 0.04625229 0.042245377 0.047137953 0.045206994 0.045649312 0.042329833 0.046726312 0.03818793 0.04402348 0.045829948 0.04118119 0.0419923 0.04678957 0.044753257 0.042404126 0.044029422 0.0457193 0.046480954 0.042851638 0.03923041 0.049415857 0.042401288 0.043205053 0.039746553 0.04285866 0.034701217 0.0467316 0.044748716 0.046758138 0.03931818 0.045271385 0.047904536 0.03403635 0.035979982 0.033955514 0.044962827 0.041512564 0.037054494 0.04210263 0.04551686 0.03851842 0.043047532
[88] 'eucalyptoides_SYZ127'                      0.05389545 0.049316376 0.054234117 0.054589346 0.054544102 0.05048527 0.04121982 0.04551525 0.04523387 0.022090655 0.052022945 0.039103378 0.049033176 0.05139692 0.044239856 0.0491572 0.05456993 0.052799024 0.04323302 0.040146153 0.053602725 0.05286429 0.037159808 0.040551767 0.045097735 0.046297073 0.055784527 0.05578564 0.050580844 0.04969384 0.03721622 0.045123495 0.04844678 0.046032116 0.052292436 0.052308805 0.052314132 0.053182594 0.052504674 0.053111847 0.052247334 0.05352511 0.0472278 0.048214946 0.05470752 0.049027584 0.053896282 0.05463247 0.05248992 0.047594182 0.04847653 0.049536258 0.04846873 0.048652552 0.040884923 0.05086435 0.050356466 0.05410333 0.048799925 0.049206685 0.04689288 0.046998 0.05286227 0.05201287 0.049716838 0.04691335 0.05256399 0.05208017 0.04790304 0.04836039 0.053841565 0.052726194 0.03704624 0.037000585 0.03660762 0.03505966 0.04830715 0.047843575 0.047676332 0.054220207 0.0384024 0.038641173 0.052294653 0.047254052 0.03515686 0.0460166 0.036524482 0.0 0.009505472 0.038347296 0.039875235 0.04048678 0.045023214 0.045214385 0.04120923 0.052115716 0.040807877 0.055451844 0.051740587 0.050009195 0.06720597 0.05216248 0.04151901 0.053481612 0.038395785 0.0513837 0.04029841 0.050142918 0.03964377 0.05184823 0.045250595 0.037431102 0.05140218 0.05164348 0.047197036 0.04947209 0.04326224 0.051414266 0.05045558 0.054675076 0.053937413 0.05423062 0.048491113 0.037412275 0.042066213 0.03901192 0.03778993 0.051778242 0.020493835 0.051669426 0.048636097 0.03750699 0.036396846 0.051164992 0.051621743 0.057192534 0.04108581 0.049834535 0.05167654 0.038701296 0.052744824 0.052743807 0.049195375 0.03640334 0.053481612 0.041375484 0.05057442 0.037651572 0.03975602 0.053742494 0.048971895 0.050502837 0.052336257 0.038501088 0.054210275 0.054396633 0.049524497 0.049343996 0.049043085 0.04516592 0.048361164 0.047279768 0.048232835 0.04947623 0.040737007 0.040075067 0.040428936 0.040722948 0.05159498 0.048379526 0.048269063 0.049839437 0.041235074 0.07230285 0.041232906 0.0372453 0.048755355 0.04885896 0.037213884 0.05286957 0.05001178 0.0519406 0.052206866 0.054524045 0.052194644 0.054575913 0.051908858 0.052219894 0.052226383 0.051849734 0.052436218 0.052757602 0.048087016 0.05432913 0.052690268 0.0483262 0.05329384 0.051628076 0.0517777 0.048514646 0.052775476 0.037615996 0.050167788 0.052339476 0.040332902 0.0480771 0.053428475 0.0508952 0.048478693 0.05019994 0.05190404 0.052611534 0.048921302 0.045304455 0.055608727 0.048533846 0.049315788 0.046360884 0.049376708 0.018037423 0.052898668 0.05068374 0.05330167 0.045466628 0.05183789 0.053997096 0.040552646 0.042710677 0.040447485 0.05104411 0.04096169 0.026267251 0.048127964 0.052041482 0.037785236 0.049097747
[89] 'eucalyptoides_ssp_bleeseri_SYZ343'         0.05377599 0.049214475 0.054129466 0.054488752 0.054432236 0.050388288 0.04108869 0.04540696 0.04505806 0.021920439 0.051914755 0.03897906 0.048948962 0.051306557 0.044146784 0.049063202 0.054455463 0.052677788 0.04309542 0.040059883 0.05347586 0.05275258 0.0370363 0.04044673 0.044999532 0.04617686 0.0557167 0.055713594 0.05046155 0.049599137 0.037101932 0.045000594 0.04831206 0.045931537 0.052195027 0.05219673 0.052210215 0.05305622 0.052394807 0.05301256 0.05210618 0.05341663 0.047089305 0.048050735 0.054604042 0.048897024 0.053790778 0.05448034 0.052397337 0.04748449 0.048395183 0.049408223 0.048357885 0.048520446 0.040791977 0.050726023 0.050284248 0.054038666 0.04869479 0.04909171 0.04678341 0.046884757 0.05275996 0.051912498 0.049635764 0.046822898 0.052462295 0.051983476 0.047808874 0.04827348 0.0537071 0.052637156 0.03695623 0.03690879 0.036508158 0.034947984 0.0482279 0.04773145 0.047578048 0.05408923 0.038265288 0.03851359 0.05216902 0.0471466 0.035066266 0.045954935 0.03643524 0.009505472 0.0 0.038254134 0.039774705 0.040345803 0.044941377 0.045127798 0.041086745 0.05206046 0.040720627 0.05534164 0.05162283 0.049899034 0.067072414 0.052067112 0.04140565 0.053418215 0.038363595 0.051315237 0.040197972 0.050061036 0.039534844 0.051786322 0.045136683 0.03732316 0.051288504 0.051505104 0.047095705 0.049381617 0.043194678 0.05130183 0.050321925 0.054583907 0.053850718 0.05411998 0.04835513 0.03730747 0.041934192 0.03887458 0.03767263 0.051675532 0.020371718 0.051575504 0.04851185 0.03739249 0.03628366 0.051072698 0.051511135 0.057094872 0.040977 0.04974372 0.05158501 0.038555756 0.052654296 0.052653283 0.049088076 0.036282796 0.053418215 0.04125741 0.05046899 0.037518132 0.039640255 0.053633444 0.048864286 0.050416883 0.052242164 0.038403753 0.05411303 0.054262377 0.04939836 0.049265794 0.048927225 0.04508884 0.048266344 0.047156326 0.048145946 0.049352173 0.04062446 0.039970413 0.040328614 0.04062511 0.051507913 0.048310768 0.048195664 0.049722444 0.04109305 0.072221875 0.041152094 0.037094533 0.048654836 0.048747282 0.037069686 0.05272522 0.04995167 0.051890347 0.052104466 0.054408345 0.052091565 0.05446932 0.051858574 0.052170325 0.05217605 0.051810894 0.052332412 0.052697234 0.047965687 0.054250225 0.05260134 0.048162676 0.05319268 0.051498517 0.051686786 0.048421077 0.052701518 0.037497528 0.05002522 0.05224609 0.04021962 0.04799653 0.0533204 0.050781544 0.048339248 0.050085206 0.05178193 0.05248671 0.04881839 0.045162894 0.055452585 0.048453912 0.049222663 0.046249446 0.04928036 0.018212069 0.05275743 0.050588693 0.05322489 0.045391712 0.05173463 0.053931735 0.04045969 0.04258543 0.040375598 0.050959237 0.040849656 0.026056688 0.04801969 0.051951565 0.03771291 0.04901979
[90] 'fibrosum_SYZ251'                           0.049628723 0.04515065 0.049500946 0.04984607 0.049806286 0.045794066 0.036660463 0.041189764 0.04076965 0.03516625 0.047232978 0.04114129 0.04472239 0.04664477 0.039849244 0.044825166 0.050243713 0.048470397 0.03278245 0.042349495 0.049297206 0.04798414 0.032293834 0.035579145 0.040088117 0.041422777 0.051114243 0.051076747 0.045894936 0.045406766 0.014455975 0.040873032 0.043711077 0.041034102 0.047466964 0.047498874 0.047513675 0.048381414 0.047683295 0.048346322 0.04738809 0.04876044 0.042879388 0.043919038 0.05037539 0.044799514 0.049118593 0.050317153 0.047813933 0.043310437 0.044164106 0.045302436 0.04415586 0.044419795 0.03628525 0.046644952 0.046127856 0.049429186 0.044612907 0.0450382 0.042575795 0.04266728 0.04833348 0.047195893 0.045426548 0.042758066 0.047843497 0.04734305 0.043747198 0.04426544 0.049628884 0.048034724 0.034732044 0.034720503 0.034257665 0.0372706 0.044120263 0.043674883 0.04344507 0.049452472 0.033330314 0.040946964 0.047521096 0.043007955 0.037331924 0.04169501 0.013220704 0.038347296 0.038254134 0.0 0.04204728 0.04258424 0.04006697 0.040232074 0.04384624 0.047405686 0.042999316 0.050684087 0.046950135 0.045779116 0.062429592 0.047429577 0.036806416 0.048799165 0.040698268 0.046604525 0.04260676 0.045869812 0.041843843 0.047182743 0.040991712 0.032297175 0.046708576 0.046875663 0.04302744 0.04524324 0.038156047 0.046653483 0.046236902 0.049929347 0.049240183 0.04994954 0.044252813 0.039585687 0.044758696 0.041500557 0.040312752 0.047077797 0.034336142 0.046963934 0.044396993 0.04002356 0.03402105 0.046505973 0.04692441 0.05258296 0.036458965 0.04564936 0.04694467 0.033686306 0.047960013 0.0479575 0.0450259 0.031314354 0.048799165 0.044089332 0.04637789 0.032689463 0.034708127 0.049628526 0.044675972 0.04620769 0.047626965 0.007355859 0.04945787 0.05020271 0.045281332 0.045178004 0.044758618 0.04010481 0.044158135 0.043001205 0.044032387 0.045221392 0.04302154 0.042371154 0.042714696 0.04293362 0.04690084 0.04415923 0.044050857 0.045017637 0.030428145 0.06777988 0.036591448 0.03955121 0.044591755 0.044647586 0.0345115 0.048646554 0.045363817 0.04782093 0.04749499 0.050209504 0.047466975 0.050323665 0.047802024 0.0481156 0.048121296 0.047731515 0.048073847 0.04808085 0.043882813 0.04967029 0.048154254 0.04407286 0.049026325 0.047046095 0.04739097 0.04419988 0.048543327 0.040094517 0.045775354 0.047624953 0.043028515 0.043849543 0.048604827 0.04652754 0.044199344 0.045841523 0.04747541 0.04828732 0.044660557 0.0409817 0.051259283 0.044246517 0.04496256 0.041524597 0.044622563 0.03656674 0.04855276 0.04650567 0.04859315 0.04120434 0.047057014 0.049767204 0.03592027 0.03794435 0.03581476 0.04674146 0.04326271 0.038897973 0.04393403 0.047315855 0.04044522 0.0448641
[91] 'filiforme_SYZ9'                            0.05669355 0.05239267 0.056196965 0.05656698 0.05651649 0.0525085 0.0445056 0.048230726 0.048170332 0.03668444 0.053958315 0.01964989 0.05197657 0.053518355 0.047550194 0.05210798 0.05754446 0.05579588 0.04677325 0.042867016 0.056576967 0.054811586 0.04088455 0.043870974 0.048419748 0.049538177 0.057812113 0.05776056 0.052610908 0.052680142 0.04098312 0.04808995 0.051229775 0.04939074 0.05437638 0.05441911 0.054423604 0.055226445 0.054565024 0.05517259 0.054248374 0.055446297 0.04988475 0.050631274 0.057585735 0.051918905 0.055791613 0.05761843 0.05449304 0.050606117 0.05148654 0.05230893 0.051495932 0.05165555 0.04416084 0.053687878 0.05312635 0.056163244 0.051798906 0.052248582 0.049632527 0.04973229 0.05539114 0.05400929 0.052392118 0.049748406 0.05465349 0.054124627 0.050725617 0.051132005 0.05672569 0.054752037 0.04104066 0.041018844 0.040512174 0.037755955 0.05137569 0.050885946 0.05068103 0.05608392 0.042083587 0.018796599 0.054268166 0.04995069 0.037791017 0.049052425 0.04026474 0.039875235 0.039774705 0.04204728 0.0 0.017250616 0.048385963 0.048588026 0.039966866 0.054155637 0.01782234 0.057429884 0.05373536 0.052719884 0.069170386 0.054128874 0.044732433 0.055516925 0.02038287 0.053433858 0.022642385 0.0531399 0.01620805 0.053830385 0.048262723 0.040915594 0.053479545 0.05367383 0.04996453 0.05225946 0.046708148 0.05341002 0.05333035 0.05661284 0.055970047 0.05726348 0.051194023 0.04012497 0.040729273 0.037645258 0.036475524 0.053720992 0.035979457 0.053618208 0.051654845 0.036260296 0.040290147 0.053202532 0.053588092 0.059149038 0.04436347 0.052664164 0.053675264 0.041982744 0.05472612 0.054726627 0.05202934 0.0400307 0.055516925 0.040121704 0.05333049 0.04133162 0.043158013 0.05653755 0.051760744 0.053241603 0.054328613 0.042258687 0.056241848 0.05727777 0.05228131 0.05221052 0.05183687 0.04843191 0.051375642 0.050297294 0.051069677 0.052229945 0.02246071 0.021780202 0.022148248 0.017750224 0.053542595 0.051239032 0.051097173 0.051811036 0.04484995 0.07550065 0.0444562 0.0365676 0.051817644 0.051895157 0.04090844 0.055711173 0.052171193 0.054840397 0.054173555 0.057526972 0.054160595 0.057559796 0.05482245 0.055141337 0.055148624 0.05475682 0.05530369 0.054814912 0.05073716 0.05644233 0.055231854 0.05079122 0.05619914 0.054186236 0.054689426 0.051505752 0.05580416 0.036366668 0.05306828 0.054372966 0.039096497 0.050841216 0.055421315 0.053847566 0.051118303 0.052984014 0.054790426 0.055574432 0.051457822 0.0482863 0.058368433 0.051510654 0.052317385 0.048523188 0.051484913 0.038203012 0.0556509 0.053465605 0.055418327 0.048854906 0.053785574 0.05701381 0.043791696 0.046198267 0.043674503 0.05399609 0.023524161 0.040560644 0.05118405 0.05396992 0.0366055 0.052170075
[92] 'filiforme_kilat_SFG29'                     0.05733208 0.052942462 0.056679398 0.057112254 0.0570647 0.0530584 0.045143522 0.048851475 0.048763916 0.037259504 0.054450106 0.020125413 0.05261083 0.054086786 0.048184235 0.05277364 0.058114387 0.056368235 0.04741483 0.043508016 0.057130706 0.055357706 0.041477855 0.044463705 0.049072817 0.050059646 0.05835416 0.058331557 0.053130254 0.053299386 0.04151173 0.048758574 0.051861517 0.05001526 0.054974977 0.05501189 0.05500852 0.055786118 0.055194706 0.055710718 0.05483662 0.056029364 0.050508343 0.051166013 0.058202855 0.052583374 0.05632166 0.058123305 0.055111255 0.05123076 0.052119687 0.052976035 0.052114338 0.052208412 0.044778615 0.054288995 0.053708754 0.056700338 0.052373037 0.05280418 0.050246544 0.050354358 0.05593225 0.0545738 0.053044256 0.050324727 0.055194877 0.05474926 0.05134191 0.05174518 0.05732464 0.05531241 0.041653637 0.041639592 0.0411386 0.03838599 0.05194797 0.051449876 0.051265247 0.05659449 0.042644393 0.01956243 0.054791983 0.05054778 0.03841589 0.04966666 0.040843837 0.04048678 0.040345803 0.04258424 0.017250616 0.0 0.048994023 0.049216427 0.04052243 0.054758985 0.013323303 0.05797911 0.054285105 0.053270258 0.06970284 0.054714013 0.045376133 0.056071036 0.020944698 0.053971052 0.023238597 0.0537858 0.017726198 0.054438505 0.04892478 0.041528024 0.053992707 0.054267716 0.050591588 0.05291338 0.047304768 0.05399913 0.053942308 0.057203267 0.05650719 0.05781538 0.0518007 0.0407682 0.04134118 0.0383529 0.037137117 0.05429949 0.036573514 0.054181322 0.05221486 0.036891036 0.040920116 0.053764347 0.054120746 0.059610628 0.044991557 0.053281296 0.05422253 0.042591274 0.055278428 0.0552774 0.052671768 0.040679663 0.056071036 0.04070955 0.053909957 0.041947458 0.043800607 0.057117112 0.052380566 0.05383564 0.054946404 0.04283589 0.056783926 0.057862666 0.052968524 0.052856795 0.05246247 0.04903031 0.051928744 0.05093043 0.051699895 0.05289754 0.023033012 0.022328762 0.022664687 0.015390842 0.054112785 0.05188931 0.051772714 0.052356638 0.045485187 0.07600061 0.045094207 0.03715537 0.052392315 0.052455064 0.041520502 0.05631758 0.052699905 0.055448953 0.054754723 0.058081944 0.05471521 0.058102194 0.05542174 0.05575641 0.055761404 0.055366885 0.05591351 0.05526993 0.05135329 0.057050686 0.05575034 0.05132029 0.056809407 0.054826487 0.05529493 0.05216005 0.056332923 0.03702408 0.053684026 0.05490186 0.039674465 0.05148002 0.05597518 0.05447629 0.05166333 0.053643014 0.055396546 0.056225512 0.051983025 0.04894268 0.058928527 0.052166857 0.052945178 0.04911338 0.052020926 0.038788848 0.056261033 0.054040495 0.05590007 0.049420226 0.054323565 0.05759695 0.04447412 0.046787277 0.044342402 0.05462684 0.024091462 0.04111726 0.051715467 0.05453768 0.03720651 0.052796874
[93] 'forte_ssp_forte_SYZ350'                    0.05474241 0.050409112 0.055485215 0.05586989 0.055844165 0.051817786 0.0423964 0.046555504 0.046219077 0.041946013 0.053321604 0.04756899 0.050139677 0.052796096 0.04560566 0.05021989 0.055598028 0.053848933 0.044985693 0.049008317 0.054583598 0.054127995 0.039187495 0.041986108 0.007802126 0.047484133 0.05714642 0.057188373 0.051965922 0.050822984 0.03897775 0.04621369 0.049870357 0.032962564 0.05361538 0.053619374 0.05361919 0.054429024 0.05382087 0.054375898 0.053454354 0.054867417 0.048239287 0.050038025 0.05557928 0.05006625 0.055111174 0.055600774 0.053930834 0.048674062 0.049619187 0.050656796 0.0495999 0.049699582 0.042071506 0.051958438 0.051462788 0.055383008 0.049887598 0.050309367 0.04799721 0.04812141 0.054338157 0.05336527 0.050769307 0.04812887 0.053881038 0.053383894 0.049080335 0.04956246 0.05478103 0.054086894 0.041464075 0.04144439 0.040895466 0.0439461 0.049425773 0.048935007 0.048766047 0.055424776 0.040462855 0.04728579 0.05357361 0.04825442 0.04398718 0.047116064 0.038260654 0.045023214 0.044941377 0.04006697 0.048385963 0.048994023 0.0 0.010266842 0.05037531 0.05355117 0.04933785 0.056758285 0.05308521 0.05102036 0.068385825 0.05351631 0.042711493 0.05483937 0.047176104 0.05274919 0.04892533 0.051245328 0.048205554 0.053291835 0.04639803 0.039284993 0.052910946 0.052811548 0.048398267 0.05061818 0.030182954 0.052765805 0.051471703 0.05592775 0.05527152 0.05529122 0.049539916 0.046246715 0.05123126 0.04799957 0.04678282 0.053163175 0.04112613 0.05303637 0.049727123 0.04647832 0.04068403 0.052562177 0.05291629 0.05842373 0.04228675 0.050971355 0.05309727 0.04005642 0.05408488 0.05408385 0.050373416 0.038273886 0.05483937 0.050543346 0.051670372 0.03954912 0.03758325 0.054888822 0.050067477 0.0515982 0.05376231 0.04023364 0.055530023 0.055317294 0.050643653 0.050548587 0.050127625 0.023431025 0.04945162 0.048388116 0.04939581 0.050585218 0.049399532 0.048728418 0.04907913 0.049237024 0.052987367 0.04951362 0.04941973 0.051101334 0.042911716 0.07314005 0.042402633 0.045985505 0.04988496 0.049972627 0.04073876 0.053843033 0.05144079 0.053167194 0.053604823 0.05555197 0.053580962 0.055610057 0.053151544 0.05344559 0.053451326 0.053073388 0.053354952 0.05408571 0.049195323 0.055681113 0.054161005 0.050178166 0.054282077 0.05310447 0.05281832 0.04960839 0.05375023 0.04666346 0.051096726 0.053792022 0.049431544 0.049255688 0.05469561 0.05194772 0.049485896 0.0511162 0.052909818 0.053629454 0.05088291 0.046313968 0.056419022 0.049627114 0.050412446 0.047726993 0.05065482 0.04321092 0.05367235 0.05175234 0.05460285 0.046938915 0.053133465 0.055005427 0.041788086 0.04404578 0.041611385 0.05210902 0.049648844 0.04557773 0.04918622 0.05338968 0.0468155 0.050284438
[94] 'forte_ssp_potamophilum_SYZ351'             0.05494084 0.05056938 0.055652004 0.056050625 0.056001425 0.0519703 0.04253616 0.046769947 0.046402242 0.042124458 0.053488772 0.047770716 0.050309677 0.05297883 0.04578485 0.05036179 0.055806298 0.054016247 0.04515499 0.049143974 0.054771826 0.054295994 0.039339952 0.042113107 0.010268219 0.047727752 0.057314064 0.05736434 0.052144963 0.0510109 0.039162 0.046358977 0.05002862 0.033175725 0.053791538 0.053779334 0.053799495 0.054592747 0.053986993 0.054548908 0.053629898 0.055031627 0.048427846 0.05021383 0.05575121 0.05022096 0.055272248 0.055789944 0.05408227 0.04886868 0.049762182 0.050816633 0.04973225 0.049862664 0.04223199 0.052124217 0.05164075 0.05557384 0.050060067 0.050479356 0.048193805 0.04829948 0.054511093 0.05352078 0.050948773 0.04832391 0.05407194 0.05354196 0.049294885 0.04974686 0.054927167 0.054278295 0.04164518 0.041622356 0.041092645 0.04412944 0.049617503 0.049093105 0.048934955 0.055623755 0.040629126 0.04750737 0.053742528 0.04847677 0.044155527 0.04727978 0.038460635 0.045214385 0.045127798 0.040232074 0.048588026 0.049216427 0.010266842 0.0 0.050523743 0.05370533 0.049547143 0.056917585 0.05324459 0.051217746 0.06857755 0.053687632 0.042846486 0.05503651 0.04734305 0.052927166 0.049120095 0.051403217 0.048391454 0.053436395 0.046584398 0.039451078 0.053064946 0.053023983 0.04858091 0.0508101 0.030382635 0.052929074 0.051623188 0.05609325 0.055472005 0.055476874 0.049737193 0.046424933 0.051419187 0.04818803 0.04698227 0.053323533 0.041273143 0.05321319 0.049888887 0.046703674 0.040860858 0.052764915 0.05311561 0.058650747 0.042438563 0.051197167 0.05328348 0.0401826 0.054245055 0.05424326 0.050548293 0.038444787 0.05503651 0.050767023 0.051836234 0.039669394 0.037745457 0.05509681 0.050248317 0.05177892 0.053920805 0.040392388 0.05569968 0.05548349 0.050801802 0.05073626 0.05032203 0.023570456 0.049630623 0.048524197 0.04959102 0.050753202 0.04955601 0.04892905 0.04927994 0.049444567 0.053178936 0.049699962 0.0496056 0.05128274 0.043104053 0.07339683 0.04257431 0.04615833 0.0500459 0.050125267 0.040912304 0.054016475 0.05157184 0.053336587 0.053766705 0.05574529 0.05374289 0.055812664 0.053320516 0.053624015 0.05363052 0.053248253 0.053500447 0.054290887 0.049417216 0.055849154 0.054327086 0.05032239 0.054466948 0.053278167 0.052987356 0.049746275 0.05393884 0.046846412 0.051273692 0.05394409 0.049609702 0.04944533 0.054851115 0.05209991 0.04965394 0.051329087 0.053068023 0.053768117 0.051018476 0.04646147 0.056638848 0.04976363 0.050588936 0.047894564 0.0508537 0.043390002 0.05389356 0.051924594 0.05478788 0.047155306 0.053291876 0.05523915 0.041979287 0.0442541 0.041775342 0.052246362 0.04983385 0.04575798 0.049335588 0.053536322 0.047041845 0.050455194
[95] 'garcinioides_SYZ360'                       0.058737133 0.054367755 0.060044803 0.060409755 0.060372856 0.05616934 0.046527997 0.050408743 0.050120555 0.038021844 0.057798944 0.03915225 0.05393157 0.057222728 0.049513176 0.05409722 0.05954445 0.057761967 0.048701975 0.043236014 0.058612652 0.058657344 0.042709954 0.04641027 0.050424956 0.05213512 0.06163021 0.06161689 0.056390118 0.05456976 0.04267285 0.050109074 0.054032817 0.051343497 0.057988133 0.057983596 0.057996415 0.05883585 0.05817667 0.05880321 0.057913538 0.059304934 0.05208818 0.05357488 0.059736934 0.053924955 0.0596402 0.059574503 0.058198962 0.052635606 0.053474046 0.05461189 0.053438567 0.05363303 0.046195388 0.05594042 0.055426795 0.059826788 0.053790107 0.05421577 0.051792584 0.05190313 0.05844843 0.05776206 0.054786447 0.052128203 0.058411732 0.057833947 0.053019453 0.053449314 0.058723938 0.058604736 0.04261011 0.042617362 0.042137858 0.03802149 0.05332705 0.052894156 0.052667078 0.059924938 0.043849044 0.038700648 0.058106378 0.052150436 0.038015503 0.051036924 0.04198634 0.04120923 0.041086745 0.04384624 0.039966866 0.04052243 0.05037531 0.050523743 0.0 0.05796696 0.040920403 0.06134131 0.057534236 0.05505027 0.07331878 0.057929263 0.046741214 0.059376337 0.03842296 0.05723679 0.04024546 0.055117447 0.03973782 0.05760228 0.05024074 0.042801276 0.057116408 0.057456292 0.052235063 0.054549035 0.048598073 0.057218235 0.055387124 0.06045675 0.05975684 0.059212003 0.05344387 0.04049405 0.02036696 0.027704721 0.026478514 0.057554923 0.037323814 0.057428498 0.053605944 0.02619143 0.04191818 0.056947064 0.05737413 0.062838934 0.046337847 0.054919764 0.057372164 0.04452868 0.058437448 0.058435652 0.054285143 0.0418901 0.059376337 0.015646838 0.055630025 0.043107837 0.04504321 0.058803868 0.054008264 0.055533156 0.058053896 0.044025734 0.060048454 0.059336342 0.05459275 0.054496832 0.05408444 0.050352387 0.053333856 0.052292153 0.05334544 0.054531433 0.04070216 0.040057223 0.04043605 0.04079862 0.05731196 0.05349122 0.053380735 0.055616837 0.046742704 0.07770319 0.046497457 0.03279114 0.05378318 0.053852282 0.042687092 0.057783674 0.055738293 0.057048693 0.057924386 0.059498187 0.057925534 0.059556548 0.057036567 0.05733688 0.057341892 0.05697595 0.05744121 0.05844396 0.053004578 0.060188737 0.05822642 0.053714957 0.05820746 0.057227656 0.05670664 0.053486098 0.05774059 0.026292998 0.055055987 0.058246505 0.013189501 0.052941706 0.059235293 0.05577667 0.053361427 0.0550887 0.05678878 0.057505544 0.054339714 0.05032701 0.06037805 0.053477503 0.05427749 0.05216346 0.055084396 0.039503243 0.057707086 0.05573907 0.05904861 0.0507484 0.057596166 0.05896578 0.045802202 0.048017427 0.045808878 0.05604425 0.04103678 0.041800294 0.053132687 0.057817645 0.026518632 0.0540999
[96] 'gilletii_SYZ54'                            0.06245731 0.057975516 0.032387607 0.032604955 0.032545216 0.031022903 0.050109837 0.05378338 0.054063775 0.04902052 0.021772256 0.053168546 0.057912767 0.029842185 0.052282274 0.058119446 0.06350676 0.061738636 0.05227328 0.05619286 0.062193487 0.030392922 0.04630779 0.03701556 0.05353352 0.041923244 0.033814233 0.03385551 0.023458008 0.058642734 0.046423044 0.054087434 0.040275827 0.054433834 0.030369408 0.030398825 0.030452007 0.03119983 0.030545294 0.031226218 0.030228786 0.023596363 0.055581547 0.042687435 0.06321557 0.057659548 0.031996507 0.06355795 0.03260097 0.0565629 0.05747882 0.057625543 0.057451822 0.05728661 0.049675625 0.058855925 0.058383953 0.03279999 0.057483222 0.05784191 0.055320583 0.055408563 0.043735765 0.032081332 0.05777487 0.05492608 0.031025866 0.029760178 0.05598445 0.056512624 0.062447295 0.008497087 0.048586857 0.048588227 0.048012182 0.05119907 0.05699029 0.056521263 0.056351427 0.027909558 0.04749488 0.05317057 0.030175095 0.05551627 0.05123615 0.055014107 0.0456091 0.052115716 0.05206046 0.047405686 0.054155637 0.054758985 0.05355117 0.05370533 0.05796696 0.0 0.055149067 0.0329549 0.020030506 0.058000352 0.04391027 0.020414924 0.050325062 0.009166214 0.053260785 0.029327106 0.05504802 0.059153263 0.053912137 0.03203958 0.054268908 0.04653765 0.03201828 0.025049664 0.05527157 0.057445627 0.051657397 0.019694341 0.059099317 0.033160966 0.03238024 0.063149296 0.056931853 0.05354235 0.059107054 0.055419743 0.054222807 0.02009361 0.048218373 0.019992776 0.05729771 0.05401919 0.04786077 0.031470977 0.024482945 0.037636448 0.049954403 0.05787057 0.032082703 0.0351064 0.03278352 0.032783836 0.057229906 0.04537027 0.009166214 0.058093857 0.05859215 0.046688225 0.04853687 0.061738435 0.056992147 0.05847585 0.03233229 0.047560453 0.032343276 0.06303351 0.057628285 0.057433266 0.0570784 0.05362416 0.056977853 0.05623582 0.056305 0.057539508 0.055486634 0.054811973 0.05515545 0.055090293 0.03168228 0.056507766 0.05639342 0.022657199 0.050091024 0.080655284 0.05013851 0.053332184 0.057414655 0.057486266 0.04758168 0.06146986 0.030625211 0.06000161 0.032303695 0.06337859 0.03226359 0.0634431 0.059992995 0.060330722 0.060337313 0.05992801 0.06100775 0.033105873 0.056397513 0.03289965 0.043541692 0.04288027 0.06219601 0.04236074 0.06061112 0.057459496 0.061692204 0.05418307 0.059000846 0.030350296 0.0570656 0.056605134 0.031045614 0.0598074 0.05682776 0.05879357 0.060704526 0.06140045 0.04355859 0.054149453 0.06399246 0.057532437 0.058275834 0.025063396 0.029573571 0.05035973 0.061287425 0.0587562 0.031976476 0.053531855 0.029837092 0.06289816 0.049460553 0.051748924 0.049106114 0.059914187 0.055977177 0.052644033 0.056774694 0.020310491 0.05435848 0.058195338
[97] 'glabratum_SYZ170'                          0.057664257 0.05326913 0.057154965 0.057567853 0.05750196 0.053503815 0.045514118 0.049164757 0.049144953 0.03762679 0.055019878 0.020407317 0.05299152 0.05452862 0.048566125 0.05311796 0.058469523 0.0567298 0.047778364 0.043844096 0.057492718 0.055828273 0.04186031 0.044863246 0.049403496 0.050484106 0.058867794 0.058825094 0.053646013 0.053681694 0.041918963 0.049073555 0.052285984 0.050360553 0.055433545 0.05550562 0.055517815 0.056259077 0.05562546 0.056208175 0.05527957 0.056443892 0.050827898 0.05165709 0.05856199 0.052910592 0.056795076 0.058517627 0.055513743 0.051628284 0.0524497 0.053350747 0.0524603 0.052574825 0.045158193 0.054612767 0.054068387 0.057210714 0.052724082 0.053157795 0.050530244 0.050655637 0.056413654 0.05501633 0.053402804 0.050736606 0.05568685 0.055207122 0.051691305 0.05211092 0.057629313 0.055760905 0.04203726 0.04200878 0.041516885 0.03872367 0.05225989 0.05180887 0.05161425 0.057110436 0.042988267 0.019855756 0.055315316 0.05089784 0.03873535 0.049995482 0.041216113 0.040807877 0.040720627 0.042999316 0.01782234 0.013323303 0.04933785 0.049547143 0.040920403 0.055149067 0.0 0.058503322 0.05474369 0.053644493 0.07017905 0.05517302 0.045718476 0.05651852 0.021264441 0.054435257 0.023510916 0.054085493 0.018258378 0.054847296 0.049283624 0.04187238 0.054415587 0.054749064 0.0509622 0.053255778 0.047677044 0.054467045 0.05429222 0.057651628 0.056952097 0.058182355 0.052136388 0.041153535 0.04173861 0.038694374 0.03751096 0.054742113 0.036925755 0.054631274 0.0525688 0.037279233 0.04127334 0.05420234 0.054659657 0.06016809 0.04535101 0.053664975 0.05466795 0.04302264 0.055734687 0.055734638 0.05301812 0.041021638 0.05651852 0.04108506 0.054260477 0.042269565 0.044135876 0.057508633 0.052743614 0.054195434 0.055310685 0.043216083 0.057259448 0.05817874 0.05332158 0.053213354 0.052813552 0.04941197 0.052277733 0.051287916 0.05210256 0.05326076 0.023274818 0.02260104 0.022948533 0.01635752 0.054533787 0.052251335 0.05213272 0.05283422 0.045841023 0.0764503 0.045497302 0.03751406 0.052701928 0.05281371 0.04187614 0.056678616 0.0531466 0.055833068 0.05520048 0.058454555 0.055184558 0.058447037 0.05577438 0.05610582 0.05611158 0.05572862 0.056283854 0.05570238 0.051691655 0.05749249 0.056240194 0.051827222 0.057149023 0.05524049 0.055663865 0.05247243 0.05672875 0.037384354 0.05401705 0.05536436 0.04003893 0.051828835 0.056470986 0.05480307 0.052048493 0.053993415 0.055723898 0.056574658 0.052425247 0.049267594 0.05930038 0.05247814 0.0532937 0.049521368 0.052491616 0.039122224 0.0565939 0.05440237 0.056407206 0.049821347 0.054800566 0.057950113 0.04481125 0.04713662 0.044698633 0.054954678 0.02436425 0.041454524 0.05208821 0.05498896 0.03755667 0.05310715
[98] 'glaucum_SFG41'                             0.06579319 0.061245184 0.027964622 0.028433189 0.028301675 0.03228347 0.05354118 0.05722574 0.057508662 0.05234344 0.032589994 0.056461703 0.061322518 0.030282723 0.055552144 0.061447885 0.06675081 0.06503567 0.055465516 0.059529584 0.065584086 0.0223904 0.049678624 0.039986685 0.056760445 0.044526905 0.029607967 0.029629543 0.030942684 0.06207217 0.04964606 0.057531774 0.043065835 0.05771512 0.03482337 0.034816317 0.034830943 0.03545773 0.03502734 0.035496842 0.034615092 0.03415363 0.05887086 0.04543387 0.0665522 0.061110266 0.02739078 0.06676934 0.03432004 0.059974346 0.06087815 0.061072126 0.060843736 0.06064516 0.05304918 0.06232556 0.061732706 0.03440647 0.06076829 0.061166443 0.05867099 0.05876737 0.046209965 0.033760536 0.06111314 0.058277134 0.031248663 0.03416889 0.05927817 0.059865806 0.06584889 0.033445545 0.05179012 0.051789973 0.051282253 0.054461665 0.06032092 0.05990467 0.059675753 0.034735266 0.05082024 0.056468345 0.02198519 0.058886442 0.05453033 0.058416095 0.048871268 0.055451844 0.05534164 0.050684087 0.057429884 0.05797911 0.056758285 0.056917585 0.06134131 0.0329549 0.058503322 0.0 0.032308944 0.06123921 0.028865252 0.032760277 0.053769827 0.034142803 0.056494873 0.02541518 0.058297552 0.062507816 0.057095524 0.033612642 0.05771539 0.049851153 0.03344281 0.032116685 0.05864482 0.06082742 0.05498461 0.031997733 0.06246893 0.033350553 0.032608513 0.06638231 0.060185205 0.056871105 0.06252604 0.05875397 0.057557363 0.03241089 0.051547464 0.032262944 0.06063851 0.057285763 0.051164735 0.033131 0.031854037 0.03889398 0.053348955 0.061228536 0.033667784 0.038083278 0.03441655 0.034412857 0.060703766 0.04868799 0.034142803 0.06146979 0.061962176 0.050065946 0.051982485 0.0651413 0.06044852 0.061896738 0.033958968 0.05083426 0.028041732 0.06638946 0.06106653 0.060850665 0.060500827 0.056806687 0.060278438 0.05960894 0.05968126 0.06100059 0.058853056 0.058108088 0.058454692 0.05831742 0.033267792 0.059939887 0.05980183 0.030289758 0.05323411 0.08379325 0.053479865 0.05672379 0.06068268 0.060818955 0.050774843 0.06485615 0.03195537 0.06341036 0.03390162 0.06661274 0.033911154 0.06670512 0.063430265 0.06375585 0.06376092 0.0633642 0.064314626 0.034624044 0.05966977 0.033143073 0.046048254 0.045595165 0.06539474 0.044980086 0.06399736 0.060892083 0.06490906 0.057499148 0.06241073 0.026092732 0.060500056 0.06002725 0.02309995 0.06317148 0.060142882 0.06220788 0.06408971 0.06493248 0.046328966 0.05752025 0.06737858 0.060945313 0.06167274 0.027203204 0.031135252 0.053646207 0.06458496 0.06215403 0.033620268 0.056819603 0.025508376 0.06606655 0.05286615 0.055007394 0.052542433 0.063344 0.05925705 0.05598802 0.06011208 0.032614615 0.057614163 0.061623085
[99] 'glomeratum_SYZ133'                         0.06205082 0.057497904 0.03172695 0.031946905 0.031907544 0.030370342 0.049699757 0.05340757 0.05355197 0.048542973 0.02144664 0.05271664 0.05748675 0.029178645 0.051860057 0.057615273 0.06314101 0.061340597 0.05182063 0.055768758 0.06176965 0.029839229 0.045881636 0.036470797 0.05307028 0.041371 0.033211794 0.033238366 0.023008393 0.058234464 0.04596183 0.053639293 0.039734922 0.05396336 0.029906595 0.02991567 0.02994037 0.030615617 0.03011774 0.030648217 0.029700102 0.022870205 0.05508277 0.042247653 0.06279237 0.0571953 0.031329267 0.06317535 0.03209193 0.056129377 0.057001613 0.057145804 0.05698103 0.056820523 0.0492664 0.058491062 0.057935804 0.03231646 0.057013895 0.057409227 0.05486047 0.054935962 0.043159742 0.031493388 0.057341054 0.054473262 0.030393621 0.029125996 0.055547178 0.05607489 0.061978247 0.020574335 0.048061997 0.04804599 0.04752059 0.05071554 0.056557473 0.056092307 0.055908296 0.027589867 0.04704836 0.05277251 0.029462911 0.055127643 0.050765432 0.054577738 0.04517249 0.051740587 0.05162283 0.046950135 0.05373536 0.054285105 0.05308521 0.05324459 0.057534236 0.020030506 0.05474369 0.032308944 0.0 0.057590973 0.043335363 0.01308909 0.04996777 0.021288235 0.052775513 0.02871181 0.05456885 0.058689263 0.05341341 0.03150231 0.053790722 0.046039537 0.031427067 0.024599979 0.05484262 0.056983396 0.05115915 0.0053784037 0.058648247 0.032526948 0.031812206 0.06279346 0.056470364 0.05313223 0.05867919 0.05497556 0.053816464 0.012700758 0.047788113 0.012568222 0.056843057 0.053603876 0.04736867 0.030965954 0.023964863 0.03717269 0.04954826 0.057411313 0.031553086 0.034570016 0.032283574 0.032283153 0.05680143 0.0449146 0.021288235 0.05767076 0.058219165 0.046270452 0.048032776 0.06134353 0.056549266 0.05804654 0.03182707 0.047081504 0.031697758 0.062547795 0.057140745 0.057001535 0.056611072 0.053130012 0.056505386 0.05578496 0.05585233 0.057056658 0.055093393 0.05437636 0.0547693 0.054614168 0.031141322 0.056049347 0.055940174 0.02215368 0.04952888 0.080167644 0.049729228 0.05285067 0.057006355 0.05709144 0.04707045 0.06102444 0.029998505 0.059540696 0.031790283 0.06301344 0.031759158 0.06310125 0.059541978 0.059875418 0.059882775 0.059488524 0.06057771 0.032587796 0.055882595 0.03224744 0.043003768 0.042392716 0.061784666 0.041877452 0.06017213 0.057005115 0.06126296 0.053753436 0.058538787 0.029753266 0.056683023 0.05616357 0.030489596 0.05942108 0.056305267 0.05837311 0.060311828 0.060991846 0.043123655 0.053684566 0.06360597 0.057063334 0.05785477 0.024513585 0.028969897 0.049918264 0.060908634 0.058341116 0.031478316 0.053072724 0.029295519 0.062467042 0.048992317 0.05125496 0.048757553 0.05948172 0.055507254 0.05214718 0.056351513 0.012905834 0.053955477 0.05772761
[100] 'grande_MountKinabalu_SYZ205'               0.05245398 0.04841623 0.059901714 0.060347613 0.060305987 0.056199 0.04403773 0.03999679 0.044330776 0.04690464 0.05777743 0.051879544 0.048368506 0.057419803 0.048770275 0.048468113 0.053607095 0.051926795 0.05084373 0.05397143 0.052140433 0.05873312 0.04371057 0.04723133 0.051035568 0.052443776 0.061653975 0.06172312 0.056466527 0.049014524 0.044726584 0.04444114 0.055050462 0.052154515 0.057856146 0.057798892 0.057852093 0.058570668 0.058001447 0.058606308 0.0577619 0.05935842 0.041255824 0.05511686 0.053168815 0.048462994 0.05956319 0.05362059 0.05824386 0.046998784 0.047855414 0.031144371 0.047858052 0.047779206 0.04369212 0.016114933 0.03181139 0.059754986 0.047899768 0.04834175 0.041214526 0.041301563 0.059127696 0.057733513 0.030101748 0.02858931 0.058560442 0.057625793 0.029319482 0.029079387 0.053186327 0.05855938 0.046349656 0.046328668 0.045893963 0.048880212 0.0474335 0.04697679 0.04681603 0.05960435 0.044921335 0.05164905 0.05806004 0.041698407 0.048936624 0.04537764 0.043980327 0.050009195 0.049899034 0.045779116 0.052719884 0.053270258 0.05102036 0.051217746 0.05505027 0.058000352 0.053644493 0.06123921 0.057590973 0.0 0.07294574 0.058016755 0.044320244 0.059354737 0.051436044 0.057273522 0.05313382 0.049446475 0.052427493 0.057598364 0.04470276 0.043932747 0.057247844 0.05751648 0.027899941 0.030931354 0.04936236 0.0572242 0.0498033 0.060423836 0.05982517 0.05335689 0.042887796 0.05119353 0.055916723 0.052693285 0.05133967 0.05764594 0.046164367 0.057493776 0.047772404 0.051092546 0.045641378 0.056770094 0.05742512 0.062370036 0.043891724 0.031411257 0.057446193 0.0452924 0.058407154 0.058404785 0.030866122 0.042826317 0.059354737 0.055231985 0.015293825 0.04413991 0.045946684 0.031597756 0.030593757 0.03194761 0.05806329 0.04596749 0.06000114 0.053714707 0.031119268 0.031105336 0.030622438 0.05116577 0.047458652 0.0466581 0.02977747 0.031074125 0.053808525 0.05312814 0.053477954 0.053501815 0.057283938 0.03002553 0.02985783 0.055650298 0.048755758 0.07581831 0.04405036 0.050786942 0.047876906 0.04797709 0.045921735 0.05225626 0.055811413 0.033412747 0.05795419 0.053559296 0.057867594 0.053615864 0.033406463 0.03372286 0.033728395 0.033327606 0.050871283 0.058190495 0.04238837 0.060230937 0.05900715 0.055246465 0.05227995 0.058076724 0.051013067 0.04784629 0.051815372 0.051241077 0.04933355 0.05827681 0.054140504 0.042542007 0.059265174 0.05014846 0.04286571 0.048732344 0.051057436 0.051897388 0.0560063 0.04455158 0.054012645 0.047884136 0.048598953 0.052436206 0.054983463 0.048234567 0.051190536 0.015444818 0.05897633 0.049915217 0.05769318 0.052950636 0.043433957 0.04744589 0.043263525 0.05031855 0.053980257 0.050667793 0.047272213 0.057874553 0.051371522 0.04850092
[101] 'grande_SYZ11'                              0.07743133 0.07286183 0.038214084 0.038679715 0.03853672 0.043169722 0.06527334 0.06891234 0.06925711 0.06415904 0.043535903 0.06829276 0.07315681 0.041035093 0.06720222 0.073246896 0.0784994 0.07671728 0.06710465 0.07125148 0.07732856 0.03176991 0.06129805 0.05143878 0.06835332 0.05567871 0.039694414 0.039780848 0.041895036 0.073887855 0.06138559 0.06924284 0.054260124 0.069384485 0.0459518 0.046033315 0.04596352 0.046519052 0.04617791 0.046624273 0.04570255 0.045066997 0.07053053 0.056781746 0.07830033 0.072866514 0.0375579 0.0784683 0.0452688 0.07167369 0.07265497 0.07281296 0.07255287 0.07230671 0.064741954 0.07400522 0.073490605 0.04516988 0.07241208 0.07284364 0.07045295 0.07055237 0.05742606 0.044724636 0.07283587 0.06995393 0.041978236 0.045106426 0.07100343 0.07154391 0.077606395 0.044446893 0.06350539 0.063487075 0.06299424 0.06620098 0.07195618 0.07155517 0.071334355 0.045516197 0.06251574 0.068177305 0.031970587 0.07059294 0.06625803 0.07017387 0.060578782 0.06720597 0.067072414 0.062429592 0.069170386 0.06970284 0.068385825 0.06857755 0.07331878 0.04391027 0.07017905 0.028865252 0.043335363 0.07294574 0.0 0.04377586 0.06552609 0.045147777 0.06822974 0.035629068 0.07007018 0.074312925 0.06878002 0.044579063 0.06946569 0.061506663 0.044323854 0.043052334 0.07032391 0.072555825 0.06657265 0.043059357 0.07421122 0.044066556 0.043366417 0.07808728 0.07189101 0.068560675 0.07474791 0.07066288 0.06942257 0.043460548 0.06332116 0.04327866 0.072332926 0.06915754 0.06277946 0.04402136 0.042804115 0.049624514 0.06507838 0.07295599 0.04465417 0.04952626 0.045453116 0.045450855 0.0724066 0.06037971 0.045147777 0.073443055 0.07364929 0.061755925 0.06358143 0.076812804 0.07220717 0.073662356 0.044910375 0.06258323 0.038223792 0.0781281 0.07280388 0.07257809 0.07228572 0.068447046 0.07193571 0.07132828 0.0714028 0.07274436 0.07060275 0.069809474 0.0701849 0.070032306 0.04418222 0.07171182 0.07161066 0.041209266 0.06485768 0.09555946 0.065186895 0.068599366 0.07234757 0.072485544 0.062459342 0.07663071 0.042891875 0.07513677 0.044833787 0.07831446 0.044863477 0.078389354 0.07514815 0.07551075 0.07551512 0.07504256 0.07602522 0.04553331 0.07134002 0.04379055 0.057302963 0.05692949 0.07705424 0.056298193 0.07573443 0.07268028 0.07657243 0.06941425 0.07407167 0.036382884 0.072438166 0.07171566 0.032456536 0.074978754 0.071822934 0.07388502 0.07584347 0.07673414 0.057782985 0.069314905 0.07905018 0.0727026 0.07338023 0.038150094 0.042123985 0.06538167 0.07617176 0.07387545 0.044396862 0.06841468 0.035752542 0.07777059 0.064610936 0.06678769 0.06419893 0.074948356 0.07098791 0.067720234 0.071780674 0.04368445 0.06953266 0.07332242
[102] 'guehoi_SYZ395'                             0.06242655 0.057984456 0.032145005 0.032353695 0.03232423 0.030760206 0.050048113 0.05377431 0.053935952 0.048982024 0.021878561 0.05315399 0.057866745 0.029577889 0.052307643 0.0580062 0.06354353 0.061718006 0.052283205 0.056217354 0.062128942 0.03023432 0.04632232 0.036867853 0.053521466 0.04185604 0.03354123 0.03356618 0.023453075 0.058638196 0.046394162 0.053985845 0.04015027 0.054378573 0.030264227 0.030295068 0.030293847 0.03101162 0.03045371 0.03103194 0.030062173 0.023353523 0.055511974 0.042653516 0.06317095 0.057632387 0.031711843 0.06356646 0.032499555 0.056564208 0.05742346 0.057580438 0.057378866 0.057253335 0.049673565 0.05889902 0.058384437 0.032786198 0.057489168 0.05788586 0.055250954 0.055330794 0.043583263 0.031861406 0.057775524 0.05495452 0.030782694 0.029568302 0.055984013 0.05646413 0.062414896 0.020915836 0.048582308 0.04858758 0.048037164 0.051187202 0.057031624 0.05654343 0.056387447 0.028020097 0.04748411 0.053185314 0.029946916 0.055564154 0.051232036 0.05499247 0.04561735 0.05216248 0.052067112 0.047429577 0.054128874 0.054714013 0.05351631 0.053687632 0.057929263 0.020414924 0.05517302 0.032760277 0.01308909 0.058016755 0.04377586 0.0 0.050366577 0.021626895 0.05322065 0.029152505 0.054991145 0.059033915 0.05389487 0.031908706 0.05421447 0.046446778 0.031826444 0.025030218 0.055244718 0.057409577 0.051647678 0.012785339 0.059069674 0.032911632 0.03223617 0.06318964 0.056863666 0.053609047 0.059039123 0.055370107 0.054233905 0.0066389213 0.048194468 0.0062502576 0.05728105 0.054010477 0.04788595 0.031351328 0.0244039 0.037673097 0.04995347 0.057890758 0.031915743 0.035002697 0.032672293 0.032671332 0.057223715 0.045342855 0.021626895 0.058041494 0.058620326 0.046671093 0.04853453 0.061762154 0.056984875 0.058481127 0.032170247 0.04757412 0.03209831 0.063020974 0.0575746 0.057430454 0.05704014 0.05353285 0.057002846 0.05619926 0.05629629 0.05747903 0.055492297 0.054815114 0.055163585 0.055053122 0.031530954 0.056504957 0.05639387 0.022528587 0.05001061 0.080632284 0.050138395 0.05326969 0.05746739 0.05756242 0.04755218 0.061490655 0.030442204 0.059988234 0.032215632 0.06343074 0.03216311 0.0635119 0.059988257 0.060324397 0.060330983 0.059924293 0.060963333 0.033030193 0.056368135 0.03262079 0.04342972 0.042791374 0.062228568 0.042225517 0.060623087 0.05742353 0.06171426 0.054147117 0.058940846 0.030136144 0.057057567 0.056625668 0.030892303 0.059823576 0.056730494 0.058771454 0.060715675 0.06137519 0.043457195 0.05408102 0.0640158 0.057454634 0.05822847 0.024855748 0.029420014 0.050377723 0.061260525 0.05878947 0.031895958 0.05357283 0.029684803 0.062929526 0.049426302 0.051716287 0.049148154 0.059910532 0.0558917 0.05259368 0.056828473 0.006421275 0.054336146 0.05814308
[103] 'guillauminii_SYZ357'                       0.047614995 0.043653354 0.05257359 0.052907027 0.052838646 0.04878557 0.025526304 0.03982456 0.039004683 0.03819182 0.05023182 0.04389698 0.043027133 0.04959391 0.039372306 0.04319705 0.04870284 0.04693217 0.04231054 0.04539783 0.04711824 0.051046204 0.032905415 0.03844598 0.042737793 0.04455221 0.0542126 0.054178935 0.04881534 0.043751273 0.035759475 0.03905598 0.04679533 0.043622635 0.0503687 0.050342854 0.05036104 0.05119828 0.05054049 0.051162757 0.050238587 0.051792666 0.041481633 0.04683199 0.04823602 0.043095764 0.05216152 0.048786916 0.05072716 0.041700754 0.0426041 0.04367115 0.042603455 0.04284886 0.02332414 0.04517398 0.044641662 0.052518785 0.04304208 0.043491114 0.04115333 0.0412629 0.051242087 0.050193023 0.043917604 0.04119535 0.050863862 0.050282247 0.042241637 0.042618528 0.047992032 0.05091767 0.037666045 0.037651025 0.037132952 0.04019714 0.042547934 0.04211635 0.04194471 0.05259097 0.03432639 0.043602068 0.050602667 0.04163071 0.040307406 0.04011454 0.034962226 0.04151901 0.04140565 0.036806416 0.044732433 0.045376133 0.042711493 0.042846486 0.046741214 0.050325062 0.045718476 0.053769827 0.04996777 0.044320244 0.06552609 0.050366577 0.0 0.051672462 0.043345857 0.049699478 0.045330916 0.044230435 0.04457203 0.050125986 0.03922596 0.03332718 0.04977338 0.049843945 0.041418757 0.043728054 0.040764146 0.04964326 0.044572458 0.05293601 0.052265745 0.048454966 0.04286046 0.04268677 0.047585536 0.044262204 0.04313395 0.04998788 0.0374768 0.04985427 0.04283004 0.042859137 0.03700824 0.049532734 0.04984951 0.05569969 0.012050259 0.0441377 0.049847994 0.036461756 0.050989043 0.05098803 0.04341787 0.032100175 0.051672462 0.046975277 0.044846583 0.03331442 0.03708272 0.048116263 0.0431177 0.044698905 0.050588828 0.03701417 0.05256279 0.048581365 0.04365016 0.043592755 0.04314972 0.042773414 0.04259734 0.04137601 0.042422846 0.04360522 0.045716967 0.045065198 0.045432467 0.045629103 0.049882147 0.042597536 0.042471103 0.048038084 0.04015324 0.065158054 0.02356969 0.042358067 0.04302575 0.043118607 0.037059367 0.047044 0.048455138 0.046175167 0.050462853 0.04869794 0.050411507 0.048746627 0.0461747 0.04645632 0.046461243 0.046074037 0.04598531 0.05115823 0.04247579 0.05270326 0.05104812 0.046999525 0.047418453 0.049950935 0.04576942 0.042643238 0.04696882 0.042883623 0.044168964 0.050642114 0.045788992 0.04239371 0.051654086 0.044833858 0.04270888 0.043888777 0.045899443 0.04654004 0.04764587 0.03917041 0.04938154 0.042664774 0.04334363 0.044527553 0.04759051 0.039665896 0.0466156 0.044982895 0.051678263 0.04060898 0.050056253 0.04822525 0.013910782 0.033571962 0.025354506 0.0451208 0.045938928 0.042037405 0.042382386 0.050222456 0.04321843 0.043209393
[104] 'guineense_ssp_huilleense_SYZ48'            0.06385202 0.059362702 0.03363339 0.033878654 0.03382397 0.03230131 0.05142467 0.055141315 0.05538763 0.05038757 0.02306579 0.05455849 0.05925337 0.031113297 0.05364956 0.05947979 0.0648891 0.0631192 0.053575933 0.05758882 0.06353127 0.031659767 0.047656756 0.03824522 0.054842792 0.043187886 0.03504086 0.035083313 0.024690248 0.060007665 0.047769755 0.055402987 0.041578323 0.055725425 0.031633813 0.03165757 0.03168093 0.03239908 0.031822145 0.032418262 0.0314476 0.024884416 0.056928545 0.044045392 0.064551495 0.059047047 0.033271197 0.06493279 0.033917744 0.057953466 0.058825213 0.058993075 0.05881998 0.058631897 0.05100561 0.060262304 0.059762187 0.034079242 0.05884739 0.059243113 0.056712124 0.056779362 0.04493768 0.033385597 0.059198264 0.056300957 0.032305423 0.030965727 0.05735506 0.057881042 0.063810445 0.007086874 0.049945135 0.049940802 0.049412113 0.052550685 0.058358636 0.057887413 0.05771233 0.029165337 0.04882051 0.05452098 0.031345934 0.056931205 0.052626275 0.05634914 0.046991996 0.053481612 0.053418215 0.048799165 0.055516925 0.056071036 0.05483937 0.05503651 0.059376337 0.009166214 0.05651852 0.034142803 0.021288235 0.059354737 0.045147777 0.021626895 0.051672462 0.0 0.054575194 0.030590827 0.056419425 0.060511816 0.055268757 0.033282682 0.05557689 0.047887277 0.033311717 0.026320893 0.056691393 0.058793616 0.053007003 0.020971024 0.06047763 0.034435015 0.033676933 0.06453497 0.058337662 0.054910142 0.060519625 0.056816563 0.05562495 0.02131849 0.049604714 0.021218268 0.058630403 0.055416096 0.049223557 0.032753572 0.025723752 0.038893797 0.051314883 0.05920165 0.03334765 0.036353033 0.034042496 0.034040798 0.05862344 0.046721388 2.1793439E-16 0.059503004 0.05996782 0.048052814 0.0498729 0.06312208 0.058396015 0.05988542 0.033580475 0.04892355 0.033564024 0.06441743 0.058995403 0.05878984 0.05847892 0.05490853 0.058351792 0.057608776 0.057677254 0.058915082 0.056876637 0.056181587 0.05654238 0.056444913 0.032947645 0.057853673 0.05774639 0.02393014 0.051414363 0.08198558 0.051436044 0.05469978 0.058820833 0.05888004 0.048916273 0.062849775 0.031926002 0.061372638 0.03359927 0.06479141 0.03355276 0.06483825 0.061373286 0.061712895 0.0617195 0.061318234 0.062308814 0.034393582 0.057753578 0.03413879 0.0447669 0.04420865 0.063590616 0.04365116 0.061972294 0.0588534 0.063056305 0.055563558 0.06037265 0.03160832 0.058492538 0.05798086 0.032267783 0.06119269 0.05819116 0.06017558 0.06207958 0.06277648 0.044855338 0.05545999 0.065359265 0.058880083 0.059667736 0.026257306 0.030808764 0.051746782 0.06264094 0.06016133 0.033242613 0.05490985 0.031078769 0.06427879 0.05075549 0.053046197 0.050480265 0.061263423 0.057316206 0.05402248 0.058172688 0.021529833 0.0557253 0.059512693
[105] 'hirtum_SYZ149'                             0.05540723 0.05106693 0.055162877 0.055547144 0.055496387 0.051518187 0.04317835 0.046926226 0.046777178 0.035255454 0.05304063 0.020099157 0.05060332 0.052535724 0.046310224 0.050690476 0.05613661 0.0543988 0.045602985 0.04152358 0.05522661 0.053837683 0.039556786 0.042617504 0.04720614 0.048351496 0.05677488 0.056748454 0.051710006 0.051277913 0.0396171 0.04679258 0.05005349 0.048155293 0.05336274 0.053395774 0.053402856 0.054243714 0.053564403 0.05418768 0.05326833 0.05457856 0.048539646 0.04944207 0.056355 0.050610468 0.054834645 0.05618842 0.05349654 0.04922418 0.0500806 0.051064227 0.050096195 0.050358243 0.04282138 0.052402 0.0517829 0.055177063 0.05051658 0.050952215 0.04829369 0.048411787 0.05418988 0.05296293 0.051102232 0.048382778 0.05367739 0.053154286 0.049395885 0.049871057 0.055404555 0.053826 0.039652616 0.039662987 0.039140552 0.036403943 0.050038476 0.049579892 0.049388826 0.055147037 0.040736847 0.01915926 0.05333304 0.048700117 0.036463622 0.047653187 0.03895497 0.038395785 0.038363595 0.040698268 0.02038287 0.020944698 0.047176104 0.04734305 0.03842296 0.053260785 0.021264441 0.056494873 0.052775513 0.051436044 0.06822974 0.05322065 0.043345857 0.054575194 0.0 0.05237632 0.020612568 0.051736206 0.020206157 0.05285076 0.04696374 0.039582413 0.052514885 0.05270298 0.048655093 0.05095176 0.04542808 0.052486457 0.052054368 0.055695023 0.05501382 0.05583179 0.049891274 0.038803652 0.039264325 0.036213342 0.034971613 0.052839097 0.03453516 0.052711707 0.050366603 0.034779236 0.03891516 0.052188605 0.052648854 0.058136187 0.042999715 0.051336836 0.0526515 0.040761713 0.053723715 0.05372423 0.050701194 0.03873735 0.054575194 0.038576778 0.052033477 0.039991856 0.041831255 0.055226292 0.05046008 0.05190202 0.05329467 0.040869374 0.055230796 0.055938818 0.051038615 0.050936196 0.050524466 0.047211703 0.050056778 0.048927654 0.04983118 0.050967973 0.020638756 0.0200283 0.020328403 0.021285444 0.052540906 0.049914055 0.049803473 0.050818637 0.04366197 0.074141316 0.043162987 0.0350602 0.05051779 0.05060518 0.039559886 0.05443754 0.05113697 0.053501114 0.053151105 0.05611771 0.053165007 0.05612843 0.053497218 0.05382675 0.053831723 0.053434655 0.05405143 0.053743437 0.04952039 0.055501364 0.054058902 0.04960646 0.054820362 0.05302819 0.053381763 0.050103243 0.054459944 0.0348379 0.051718965 0.05339672 0.037537765 0.049578916 0.054451626 0.052415796 0.04983014 0.051745947 0.053475056 0.05424415 0.050159868 0.04696722 0.05705243 0.050123587 0.050916787 0.047526814 0.050414827 0.03669331 0.05436535 0.05219697 0.054354556 0.047557406 0.052801106 0.05567321 0.04243567 0.044785794 0.04239158 0.05267162 0.021720186 0.03910395 0.04987552 0.05308236 0.03506421 0.05075231
[106] 'houttuynii_SYZ122'                         0.061819036 0.057199918 0.018628903 0.019960014 0.019967373 0.028714528 0.04939922 0.053201783 0.053405445 0.04828755 0.029043408 0.05250684 0.057236336 0.02621237 0.05153388 0.05734757 0.06267064 0.06096204 0.051472444 0.055529177 0.06160314 0.022648271 0.04558022 0.035960868 0.052749917 0.040618397 0.020279638 0.020238588 0.027306583 0.057961047 0.045584816 0.053484995 0.039229147 0.053691804 0.031120399 0.031156074 0.031180294 0.031780407 0.031352203 0.03179236 0.030893426 0.030642474 0.054864146 0.041516136 0.062597446 0.057071634 0.020434987 0.06269039 0.030646723 0.05582942 0.05669804 0.056971096 0.056715854 0.056501906 0.048911467 0.058268797 0.05769467 0.031177076 0.05670216 0.05712538 0.054698516 0.054808073 0.042536877 0.030130278 0.057093784 0.05418181 0.027388975 0.030576454 0.05530636 0.05577742 0.061886642 0.0298734 0.047756225 0.04773256 0.047227252 0.050382756 0.056212455 0.05576881 0.05558443 0.031368013 0.04680989 0.052427076 0.022237541 0.054917768 0.05043111 0.054284606 0.044794507 0.0513837 0.051315237 0.046604525 0.053433858 0.053971052 0.05274919 0.052927166 0.05723679 0.029327106 0.054435257 0.02541518 0.02871181 0.057273522 0.035629068 0.029152505 0.049699478 0.030590827 0.05237632 0.0 0.054148313 0.058481604 0.053070508 0.029981907 0.05359042 0.045719966 0.029798476 0.02864003 0.05458156 0.05676532 0.050949488 0.028404143 0.058508188 0.029504381 0.028822895 0.062318098 0.05620128 0.05284004 0.058345176 0.05458958 0.053385593 0.02880341 0.04743853 0.028614864 0.05651973 0.053126518 0.04706375 0.029510772 0.028302232 0.035278562 0.0492719 0.057202734 0.030088935 0.034117397 0.030960504 0.030958103 0.05665502 0.044598993 0.030590827 0.05733218 0.05795231 0.045950975 0.047854155 0.06112118 0.05634851 0.05783968 0.03035095 0.046793163 0.018479737 0.06239083 0.05695883 0.056786213 0.056399632 0.052767772 0.05620867 0.0554809 0.055650976 0.0569007 0.054751396 0.054027975 0.054403074 0.054257836 0.029604709 0.055873197 0.05575175 0.026624428 0.049224377 0.07980169 0.049327455 0.052623525 0.056643236 0.0567449 0.046732392 0.060923476 0.028345603 0.059326317 0.030208794 0.062594704 0.030256934 0.06266725 0.059330054 0.05969571 0.059700746 0.05924846 0.06038673 0.030944215 0.05571754 0.029252214 0.04239209 0.041670658 0.061351728 0.041440893 0.05994004 0.056714207 0.060872316 0.05339976 0.058303833 0.01955238 0.056343295 0.055993 0.023277882 0.05913209 0.056150354 0.05819291 0.06004856 0.060812037 0.042469498 0.053482525 0.063452326 0.05677727 0.05758372 0.023616988 0.027660718 0.049570665 0.06062545 0.058102693 0.030338038 0.052809343 0.018888261 0.062017947 0.048714217 0.050892714 0.048434928 0.05924095 0.05517167 0.0518938 0.056047045 0.028966472 0.05352434 0.057448257
[107] 'imperiale_SYZ349'                          0.05722109 0.05289604 0.05690478 0.057343177 0.057279736 0.05323275 0.045122568 0.048820157 0.04873005 0.037115175 0.054837804 0.022243401 0.05250127 0.05442507 0.048186198 0.052580435 0.057942446 0.05613613 0.0474165 0.043252334 0.05708375 0.055670716 0.041537803 0.044578012 0.04898329 0.05023685 0.058579065 0.058523882 0.053503565 0.05316627 0.0414887 0.04863549 0.051982205 0.04995594 0.05516348 0.055231787 0.05519981 0.0559943 0.055396315 0.0559655 0.055051334 0.05637932 0.05037966 0.051303376 0.05811545 0.052479774 0.056609873 0.057931006 0.05527566 0.051099807 0.051931072 0.052839857 0.051968038 0.052228607 0.04478366 0.054163367 0.053582024 0.057012647 0.052359406 0.052829154 0.050123185 0.05022336 0.056128845 0.054762397 0.05284797 0.050201524 0.055465043 0.0549874 0.05113168 0.051625896 0.057246298 0.05565784 0.04157424 0.041566227 0.041069824 0.0381948 0.05191239 0.05147546 0.05126624 0.056896236 0.042668626 0.021384524 0.0551209 0.050487563 0.038279258 0.049533475 0.04081942 0.04029841 0.040197972 0.04260676 0.022642385 0.023238597 0.04892533 0.049120095 0.04024546 0.05504802 0.023510916 0.058297552 0.05456885 0.05313382 0.07007018 0.054991145 0.045330916 0.056419425 0.020612568 0.054148313 0.0 0.05359074 0.022578562 0.054629087 0.048817366 0.041581087 0.054268137 0.054488465 0.05046779 0.052768875 0.047257565 0.05426256 0.053885132 0.057502806 0.05677367 0.05762285 0.05168816 0.04057704 0.041107595 0.03813078 0.036864374 0.054602332 0.036402408 0.05448315 0.052222617 0.036641818 0.040807497 0.05401605 0.05451098 0.0599154 0.04495753 0.053095933 0.05446853 0.042673133 0.05556471 0.055564456 0.052506834 0.04066659 0.056419425 0.040403165 0.05379506 0.041961 0.043805845 0.056936637 0.05227322 0.0537074 0.055123962 0.04282918 0.057044312 0.057774734 0.052810796 0.05271185 0.052325893 0.04896189 0.05193239 0.05077627 0.051561303 0.0527523 0.023006985 0.022366583 0.022717122 0.023485119 0.05433715 0.05171926 0.051623736 0.052661233 0.045418154 0.075978555 0.045057476 0.036919937 0.052343413 0.052454583 0.04142661 0.05630135 0.05290129 0.055294137 0.05501051 0.05784842 0.054968882 0.057865065 0.055271614 0.055579618 0.05558615 0.055226505 0.05585646 0.055467702 0.05128341 0.05729994 0.055931337 0.05146581 0.05658398 0.05491842 0.055235483 0.05197125 0.056175075 0.036742855 0.05359252 0.05522834 0.03941567 0.05136608 0.05627946 0.05427031 0.05168286 0.053594455 0.055298135 0.05618083 0.05211383 0.04881999 0.05884025 0.051985282 0.052792415 0.04943318 0.052250035 0.038574472 0.056152437 0.05390687 0.05622829 0.04941823 0.05463085 0.057353273 0.04442756 0.04673438 0.044306498 0.054567616 0.02286992 0.04092593 0.051744558 0.05485429 0.036968347 0.05265572
[108] 'incarnatum_SYZ171'                         0.050343968 0.044942454 0.06126372 0.061577298 0.061534837 0.0574719 0.043947674 0.045207057 0.033347923 0.046923764 0.05895199 0.052246537 0.028579758 0.05847694 0.048638925 0.024392826 0.029718954 0.027876174 0.051201403 0.054112628 0.050166406 0.059855368 0.043649487 0.047396343 0.051270787 0.053244982 0.062944025 0.06289184 0.057644628 0.027577573 0.044790737 0.031028198 0.055517726 0.052123945 0.05913129 0.059162453 0.059176043 0.05997065 0.05929148 0.059904896 0.05896544 0.06048584 0.046935484 0.05539261 0.051247135 0.045294475 0.06091112 0.029698206 0.059540164 0.02991141 0.030732917 0.048866622 0.02397475 0.044281486 0.043675717 0.050277915 0.049707245 0.061157376 0.044378184 0.044880293 0.046515968 0.046613377 0.059923586 0.05902143 0.049061522 0.046433896 0.05968727 0.0589514 0.047316518 0.047772523 0.050137326 0.059735175 0.046421926 0.046434265 0.045977682 0.04903625 0.043964148 0.04349431 0.04327065 0.06109996 0.04485035 0.05201248 0.059337366 0.046921425 0.049114715 0.028174058 0.044106334 0.050142918 0.050061036 0.045869812 0.0531399 0.0537858 0.051245328 0.051403217 0.055117447 0.059153263 0.054085493 0.062507816 0.058689263 0.049446475 0.074312925 0.059033915 0.044230435 0.060511816 0.051736206 0.058481604 0.05359074 0.0 0.05287953 0.058903053 0.03166065 0.04383578 0.05842194 0.058562517 0.04664585 0.048864193 0.049329303 0.058336496 0.046773296 0.061746523 0.060987357 0.02935885 0.048171118 0.051409595 0.055936504 0.052705295 0.051548306 0.058719285 0.04626527 0.058581997 0.04425984 0.05126578 0.045729052 0.058223587 0.058553662 0.06415805 0.04388735 0.049179677 0.058654837 0.045465425 0.059747674 0.059745863 0.04864748 0.04279481 0.060511816 0.055310324 0.050044276 0.04408138 0.045857437 0.05315382 0.048294455 0.049823415 0.059321646 0.046077352 0.06127587 0.050645456 0.048847806 0.048814774 0.048370335 0.051180318 0.04396204 0.029702315 0.047600355 0.04877886 0.054087516 0.053418547 0.053777684 0.053988833 0.05862123 0.04786513 0.047737654 0.05680897 0.048975557 0.07580195 0.044003755 0.050745893 0.044382412 0.044502806 0.04593315 0.04916268 0.05703574 0.051299665 0.059212297 0.029700454 0.059186604 0.02967781 0.051283352 0.051586702 0.051590905 0.05122769 0.048985388 0.059802867 0.047756426 0.06135093 0.05976096 0.05554606 0.028390624 0.05865825 0.036623303 0.03079145 0.028248677 0.051377106 0.03503058 0.059533846 0.05423823 0.04771091 0.060462885 0.025934165 0.048102945 0.04662279 0.036743604 0.03752395 0.05623208 0.03142619 0.051941525 0.03083447 0.024729487 0.053479854 0.05637801 0.048379287 0.049226616 0.050118823 0.06034765 0.04999119 0.05891213 0.029441046 0.04326844 0.047118224 0.04311288 0.03607527 0.054222688 0.050661404 0.043768954 0.05895318 0.051659968 0.02702755
[109] 'jambos_SYZ12'                              0.056430843 0.052071497 0.055732056 0.05626267 0.05625944 0.052202076 0.044346698 0.047978096 0.04799035 0.036497355 0.053655144 0.019489612 0.051701855 0.053298645 0.04731764 0.05182871 0.0570136 0.055317532 0.04664412 0.04270456 0.05632165 0.054547966 0.040634084 0.043632735 0.048240103 0.049019482 0.05753621 0.05750406 0.05235016 0.05237082 0.040740144 0.047861062 0.0509934 0.049243506 0.054148693 0.054160897 0.05417954 0.05489362 0.05434295 0.05483463 0.05399986 0.05520962 0.04960758 0.050404035 0.05742585 0.05170811 0.05551703 0.057059024 0.054251347 0.050313655 0.051176917 0.05213289 0.051154204 0.051403947 0.043929048 0.053470403 0.052838586 0.05571078 0.05152576 0.051961366 0.049357273 0.04947905 0.05505661 0.053785246 0.052169997 0.049394887 0.054406993 0.053846452 0.05042888 0.050912 0.05650154 0.054498717 0.040808804 0.040775213 0.040300306 0.037574347 0.05107335 0.05059306 0.05037676 0.055516426 0.04182361 0.018564094 0.054004114 0.04967873 0.03762718 0.048775874 0.039968938 0.03964377 0.039534844 0.041843843 0.01620805 0.017726198 0.048205554 0.048391454 0.03973782 0.053912137 0.018258378 0.057095524 0.05341341 0.052427493 0.06878002 0.05389487 0.04457203 0.055268757 0.020206157 0.053070508 0.022578562 0.05287953 0.0 0.05358734 0.04807366 0.040722907 0.05315553 0.053426966 0.04967974 0.052014135 0.046545237 0.05312469 0.053084698 0.05633688 0.055678435 0.056752115 0.050912797 0.04001019 0.040592663 0.037577096 0.036270615 0.0534584 0.03575632 0.053334203 0.0513883 0.036028318 0.040064305 0.05295076 0.05328587 0.058551304 0.044150494 0.052385714 0.053439196 0.041745633 0.05446929 0.054468267 0.051762488 0.039790433 0.055268757 0.039925504 0.05309809 0.041102454 0.043039877 0.05627677 0.05150818 0.052955687 0.054123092 0.042040948 0.0559136 0.05699445 0.05211585 0.05196876 0.05158268 0.04824154 0.05107762 0.049999032 0.050833702 0.05205153 0.022447227 0.021690408 0.022040462 0.018131124 0.053262845 0.05101023 0.05087733 0.05151739 0.044633217 0.07523597 0.04427905 0.036424313 0.05149847 0.051585194 0.040664844 0.05548644 0.051798165 0.054526143 0.053903647 0.056984894 0.053911928 0.057042114 0.054489445 0.05484045 0.054845437 0.05444657 0.05515631 0.054331142 0.050474335 0.05615122 0.05491177 0.05056 0.055722363 0.053949486 0.054406058 0.05121644 0.05531811 0.036197882 0.052777015 0.054080773 0.038878046 0.05069335 0.05513447 0.05352458 0.050853103 0.052769557 0.054533135 0.055370275 0.051238433 0.04811224 0.05807987 0.051226 0.05200917 0.04830199 0.05123695 0.037951913 0.05533382 0.05323903 0.0549206 0.048652183 0.053515334 0.05649516 0.043640118 0.045917954 0.043514233 0.053729907 0.023534426 0.040337622 0.050903052 0.053670518 0.03635484 0.051848307
[110] 'jambosoides_suborbiculare_SYZ172'          0.062231954 0.057685785 0.03282751 0.03314615 0.033071026 0.02750048 0.049928643 0.053526077 0.053831127 0.04869659 0.031720545 0.052921012 0.05773114 0.030236 0.052076846 0.05782376 0.063237205 0.0614571 0.051948924 0.055922404 0.062025007 0.031109774 0.046134178 0.0368609 0.053251203 0.041635852 0.034284372 0.034294765 0.030186066 0.058414567 0.04615925 0.053854696 0.04021285 0.054214682 0.03341422 0.03346588 0.033511497 0.034219485 0.033653565 0.034191694 0.03328079 0.0333045 0.055147644 0.0423568 0.062937535 0.05746492 0.032325435 0.06324609 0.009565419 0.056260835 0.057115424 0.05723666 0.05719674 0.05705416 0.049445324 0.05843837 0.057909545 0.031346142 0.0572305 0.057655368 0.05506048 0.055189874 0.04346637 0.026648806 0.057368007 0.05463118 0.03137374 0.03292358 0.0555717 0.056044377 0.06218012 0.032577813 0.048231985 0.048239645 0.04776436 0.05078638 0.056764748 0.05628833 0.056079235 0.034043983 0.047270205 0.052887026 0.030532312 0.055321243 0.050860893 0.05471745 0.04542485 0.05184823 0.051786322 0.047182743 0.053830385 0.054438505 0.053291835 0.053436395 0.05760228 0.03203958 0.054847296 0.033612642 0.03150231 0.057598364 0.044579063 0.031908706 0.050125986 0.033282682 0.05285076 0.029981907 0.054629087 0.058903053 0.05358734 0.0 0.054055702 0.04630358 0.02853331 0.03132847 0.054894082 0.05706816 0.051476467 0.031178037 0.058869522 0.033457004 0.032772817 0.06285113 0.056552112 0.05320191 0.05867699 0.055002585 0.053799145 0.03154889 0.04791636 0.0314022 0.05703469 0.0535113 0.04757356 0.024753539 0.031191263 0.03104768 0.0497336 0.05747496 0.028048433 0.035045654 0.02708512 0.027083632 0.056862276 0.045182325 0.033282682 0.05772896 0.058163464 0.046515975 0.048395917 0.06142023 0.0566403 0.058034584 0.017399747 0.047363292 0.032740984 0.06282892 0.057221394 0.057067126 0.056719482 0.053306025 0.05673783 0.055936478 0.055856958 0.05716736 0.05518232 0.054494508 0.054821394 0.054736093 0.012883126 0.056146987 0.055994563 0.029509334 0.049786527 0.080519915 0.049885232 0.0529563 0.05718085 0.057260606 0.04731471 0.06130702 0.02715723 0.0596032 0.014279802 0.06310405 0.014295387 0.06317971 0.059601422 0.05993149 0.059938285 0.059529047 0.06071164 0.02754722 0.056065485 0.033117916 0.043310102 0.042503957 0.061835367 0.042240966 0.06035192 0.057135355 0.061387233 0.053753946 0.058743387 0.030843291 0.0567109 0.056395546 0.031672042 0.059581853 0.056500837 0.058561545 0.060432002 0.061237365 0.043273516 0.0539148 0.063799806 0.05718254 0.058025684 0.025484925 0.023199996 0.050057203 0.061047398 0.05833931 0.030517954 0.053264957 0.030288577 0.062578976 0.049236894 0.05151496 0.048912358 0.059632152 0.055548556 0.05234695 0.05654944 0.031765774 0.0538808 0.057861514
[111] 'jiewhoei_SYZ80'                            0.045586437 0.04017962 0.05643465 0.05677184 0.056720868 0.052650202 0.03898566 0.040384524 0.028837658 0.042015504 0.05410771 0.04741907 0.030498853 0.05358981 0.04385327 0.030651474 0.036211252 0.034336444 0.04628578 0.049247988 0.04522367 0.05500123 0.038602855 0.042484168 0.046439018 0.04853676 0.058116734 0.05807735 0.052812725 0.031065173 0.039838765 0.026628045 0.050705872 0.047220565 0.05426781 0.05426379 0.054267157 0.055110227 0.054447584 0.05508461 0.054121293 0.05563961 0.0421525 0.050616253 0.046320755 0.040531375 0.056003403 0.036270726 0.0546524 0.02915404 0.030016365 0.044061914 0.03007224 0.03942877 0.03875415 0.04551634 0.044972565 0.056350082 0.039611418 0.04006963 0.041791495 0.041913506 0.05519632 0.05418052 0.044326115 0.041658737 0.05484628 0.05406724 0.042584695 0.043005694 0.04532912 0.05482706 0.04156677 0.041584417 0.041073933 0.044193547 0.039154645 0.03865322 0.038467575 0.056384925 0.039923817 0.047162134 0.054476812 0.04217254 0.04425856 0.027515106 0.039183013 0.045250595 0.045136683 0.040991712 0.048262723 0.04892478 0.04639803 0.046584398 0.05024074 0.054268908 0.049283624 0.05771539 0.053790722 0.04470276 0.06946569 0.05421447 0.03922596 0.05557689 0.04696374 0.05359042 0.048817366 0.03166065 0.04807366 0.054055702 0.0 0.038914707 0.053598836 0.05374023 0.04184791 0.044075776 0.044404317 0.053462837 0.041977458 0.056849245 0.05618667 0.035932306 0.0434873 0.046556167 0.051094715 0.047864407 0.046738725 0.053847723 0.04127509 0.053734694 0.039395437 0.046487153 0.04084077 0.053327337 0.053765856 0.05949622 0.038880143 0.044499427 0.05379166 0.040524498 0.05484506 0.054844044 0.043832585 0.037758693 0.05557689 0.050436087 0.04523692 0.03898486 0.0409186 0.048442107 0.043477897 0.045092013 0.05443302 0.041152526 0.056450143 0.045887828 0.044051018 0.04399652 0.043601856 0.046357535 0.039146166 0.028887125 0.042808384 0.043998644 0.049279023 0.04859087 0.048943497 0.049187683 0.053784244 0.042983215 0.04287142 0.051943146 0.044087227 0.07101491 0.039065376 0.046034936 0.039629392 0.039670542 0.04103179 0.04436441 0.052248564 0.046582606 0.05441542 0.03620313 0.05435772 0.0362756 0.046544123 0.046855416 0.046859585 0.046481375 0.044034425 0.055002283 0.043092247 0.056577437 0.055027507 0.050766736 0.035001226 0.05382743 0.033420403 0.029995078 0.03457777 0.04650443 0.031771287 0.05458223 0.049387593 0.04289366 0.05563135 0.032485463 0.043350495 0.041771255 0.033513583 0.034109697 0.051390864 0.026816342 0.047140006 0.03003608 0.030819157 0.04855486 0.05146322 0.043422606 0.04453316 0.045310624 0.055497862 0.045213733 0.054062 0.03581871 0.038256347 0.042266373 0.038220417 0.03274989 0.04943068 0.045739558 0.03894149 0.0540845 0.046815082 0.030529607
[112] 'johnsonii_SYZ375'                          0.04757581 0.043206938 0.048551057 0.04891268 0.04887674 0.04492905 0.033100173 0.03935528 0.038686994 0.03398516 0.046401195 0.0401703 0.042701986 0.045732208 0.03691476 0.042758442 0.04824688 0.046447553 0.038143836 0.041274592 0.04720937 0.047224037 0.023183405 0.034594893 0.039321724 0.040552117 0.050259266 0.05023148 0.04495548 0.043385234 0.031217843 0.038784977 0.042845827 0.04017005 0.04652748 0.04656493 0.04658371 0.047416776 0.046735726 0.047373008 0.04643466 0.047881305 0.0411245 0.043003187 0.048297714 0.04276525 0.04823674 0.048296142 0.046959568 0.041346036 0.04216398 0.043409307 0.042184204 0.0424501 0.032684263 0.044796906 0.04419858 0.04853507 0.042639706 0.043062393 0.040768933 0.04088847 0.047355585 0.046439722 0.043532282 0.040832307 0.04696467 0.046424363 0.041831568 0.042373877 0.047635946 0.047128987 0.034014594 0.03399292 0.033471707 0.03606997 0.04215497 0.04168678 0.041494977 0.048628666 0.024298854 0.03984367 0.046664096 0.04109245 0.036130797 0.039714474 0.030414894 0.037431102 0.03732316 0.032297175 0.040915594 0.041528024 0.039284993 0.039451078 0.042801276 0.04653765 0.04187238 0.049851153 0.046039537 0.043932747 0.061506663 0.046446778 0.03332718 0.047887277 0.039582413 0.045719966 0.041581087 0.04383578 0.040722907 0.04630358 0.038914707 0.0 0.045883276 0.045998786 0.041109346 0.04334657 0.037393596 0.04575003 0.04423917 0.049010918 0.0483315 0.047934253 0.04247019 0.03850836 0.043602906 0.040322945 0.03912012 0.04608347 0.03323656 0.045945853 0.0424483 0.038858403 0.033185944 0.045681797 0.045970414 0.051716298 0.032952182 0.04377948 0.04606872 0.03265961 0.047167998 0.047166992 0.04320482 0.022581864 0.047887277 0.042977292 0.044480123 0.023731828 0.033659033 0.04772861 0.042816702 0.044319347 0.04679544 0.032413624 0.04865222 0.048161495 0.043386772 0.043345537 0.042890724 0.03932196 0.042163856 0.040994927 0.042238552 0.04331487 0.041902013 0.041257706 0.041574944 0.041853327 0.046037395 0.04235743 0.042215277 0.04407672 0.03591575 0.06441478 0.032920334 0.038427893 0.042593684 0.042720445 0.033213697 0.046696294 0.044503756 0.04595523 0.046664562 0.048231877 0.046602033 0.048262876 0.045924004 0.046253555 0.04625772 0.04586307 0.04599502 0.047234952 0.042032726 0.048777554 0.04717978 0.043151945 0.046998527 0.04613935 0.045426782 0.04217426 0.046529084 0.03894443 0.04379768 0.046715423 0.041937202 0.042129397 0.047817346 0.044544484 0.04233843 0.04385941 0.04554822 0.0462646 0.043826167 0.038910836 0.049231485 0.04224725 0.042926457 0.0406148 0.043790482 0.035575025 0.046566393 0.044624392 0.047714684 0.038268 0.046202905 0.04777162 0.032391775 0.033207327 0.032280415 0.044767708 0.0421434 0.037951425 0.041986782 0.04631591 0.039214265 0.042836893
[113] 'kalahiense_SYZ161'                         0.06172136 0.057170905 0.0325865 0.033003002 0.032934785 0.022025887 0.049531337 0.053257395 0.05343495 0.048259243 0.0316655 0.05253783 0.057247113 0.030196171 0.051607892 0.057395298 0.062702104 0.061019983 0.051566385 0.055457138 0.06143772 0.030867185 0.045710694 0.03634583 0.052889608 0.041063257 0.03412661 0.03415219 0.030183926 0.057983857 0.045763668 0.053445883 0.03960796 0.053819437 0.03333224 0.03330567 0.03331843 0.034065776 0.03345533 0.03403877 0.033163786 0.03313383 0.054886606 0.04201431 0.06250793 0.056988757 0.032210607 0.062776245 0.029137732 0.055908635 0.0567829 0.056952816 0.05678494 0.056495234 0.04911231 0.05816947 0.057596732 0.032440543 0.056665897 0.057058122 0.054667052 0.054764226 0.043021698 0.027785007 0.057002746 0.054314423 0.03127748 0.032800008 0.05524583 0.055698294 0.06169712 0.032566782 0.047887854 0.047865354 0.047368664 0.050415702 0.056199335 0.055744864 0.055566095 0.03398128 0.046835456 0.052452102 0.030503966 0.054899644 0.05046528 0.054407842 0.045019846 0.05140218 0.051288504 0.046708576 0.053479545 0.053992707 0.052910946 0.053064946 0.057116408 0.03201828 0.054415587 0.03344281 0.031427067 0.057247844 0.044323854 0.031826444 0.04977338 0.033311717 0.052514885 0.029798476 0.054268137 0.05842194 0.05315553 0.02853331 0.053598836 0.045883276 0.0 0.031301565 0.054526716 0.056678526 0.05106419 0.031146418 0.058343504 0.033348683 0.03267565 0.06237856 0.056247864 0.05283483 0.05825334 0.05458534 0.053400856 0.03144202 0.04748419 0.031317145 0.05649278 0.05317248 0.047222473 0.027890816 0.031128818 0.033553947 0.049403213 0.05718876 0.025267048 0.034494143 0.02891512 0.02891418 0.056632202 0.044732034 0.033311717 0.05724453 0.05784282 0.04614875 0.04790893 0.061139226 0.05634182 0.057700112 0.028901925 0.046932492 0.032678716 0.062296182 0.056947995 0.0568008 0.056402344 0.052866135 0.05619669 0.055583492 0.05560663 0.056873642 0.054766335 0.05409512 0.05440806 0.05430998 0.02822123 0.055841364 0.055734318 0.029463515 0.049346846 0.07988274 0.049560227 0.05257394 0.0566327 0.05670776 0.04688203 0.060792856 0.021432133 0.0592339 0.028793795 0.062571205 0.028799057 0.062682904 0.059252173 0.05957534 0.059581924 0.059165254 0.060276724 0.029155489 0.05573278 0.033027727 0.042840477 0.042161368 0.061387073 0.041756816 0.059910465 0.056800302 0.060938176 0.053341057 0.05833055 0.030719804 0.056266095 0.055968467 0.03144712 0.05914641 0.05611799 0.05807605 0.059984215 0.06086795 0.04286318 0.053496048 0.063265055 0.05685965 0.057614293 0.025652427 0.026040915 0.049612373 0.06057295 0.058017623 0.03160617 0.05275592 0.030144883 0.06212901 0.04893749 0.05104453 0.04856182 0.059219707 0.055208087 0.051881976 0.05605795 0.0317114 0.05348431 0.057505786
[114] 'kanneliyensis_SYZ317'                      0.06188948 0.05738925 0.031557973 0.03180867 0.03175986 0.030200154 0.049563836 0.05327619 0.05351554 0.04846813 0.024313482 0.05265718 0.05740265 0.0291057 0.051672716 0.05756376 0.06293892 0.061201755 0.051683053 0.055686705 0.061655894 0.029626666 0.045797575 0.036443364 0.052867826 0.041210648 0.033076644 0.033084065 0.021093912 0.058146205 0.045840163 0.05360937 0.03979505 0.05383104 0.03024325 0.030236375 0.03023494 0.03096991 0.030391842 0.0309418 0.030042151 0.026385058 0.055017892 0.042051446 0.062655516 0.057175238 0.031166598 0.06300945 0.031943046 0.056058664 0.056888994 0.057101768 0.05692393 0.05674836 0.049144246 0.058386635 0.057836924 0.0322346 0.056985646 0.057327785 0.054785118 0.054867253 0.04311467 0.03143059 0.057301708 0.05445346 0.030378848 0.02957392 0.05544264 0.05591088 0.061857928 0.025614126 0.047970146 0.04794922 0.047443766 0.05067674 0.05648004 0.05600176 0.05581973 0.028871242 0.04700067 0.05263232 0.029341359 0.054985214 0.050728865 0.054518525 0.045144923 0.05164348 0.051505104 0.046875663 0.05367383 0.054267716 0.052811548 0.053023983 0.057456292 0.025049664 0.054749064 0.032116685 0.024599979 0.05751648 0.043052334 0.025030218 0.049843945 0.026320893 0.05270298 0.02864003 0.054488465 0.058562517 0.053426966 0.03132847 0.05374023 0.045998786 0.031301565 0.0 0.05479058 0.056888744 0.051055796 0.024275007 0.05858175 0.0324304 0.031644862 0.06258966 0.05632314 0.05306588 0.058583103 0.05488402 0.053722475 0.024618825 0.047684435 0.024546046 0.05678427 0.053493984 0.04729209 0.030661866 0.021961723 0.036833942 0.049463447 0.057316214 0.03140913 0.034506857 0.03209039 0.032087974 0.05670098 0.044904493 0.026320893 0.057586435 0.0581352 0.046190634 0.047976255 0.0612915 0.05646846 0.057957485 0.031713884 0.04701489 0.031542957 0.062458787 0.057084966 0.05694301 0.056539856 0.052903835 0.05648372 0.05569402 0.055794567 0.05700392 0.055072296 0.054349523 0.05470293 0.054569546 0.031007882 0.055998936 0.055876814 0.020376563 0.049492083 0.07994983 0.049561746 0.052809905 0.056910526 0.056972634 0.047047075 0.060951784 0.02988673 0.059442278 0.03168503 0.06284103 0.031693146 0.06292658 0.059452455 0.059786305 0.059792113 0.059392013 0.060439855 0.032327663 0.055815447 0.03213964 0.042993028 0.042213738 0.06160224 0.04191335 0.060116537 0.056907896 0.06111691 0.053635307 0.058512058 0.029627679 0.056574564 0.056065474 0.03031811 0.059308253 0.056258533 0.05825775 0.060257964 0.060974997 0.04294148 0.053588778 0.06346175 0.05692496 0.057770062 0.024467628 0.028728409 0.049812738 0.060715564 0.05826413 0.031379584 0.052947763 0.029055504 0.06230063 0.04895462 0.05114072 0.048592065 0.059437424 0.05545168 0.05208099 0.056276128 0.024875121 0.05380367 0.057674307
[115] 'kunstleri_SYZ125'                          0.049679577 0.045796707 0.05734837 0.057665113 0.057670616 0.053526916 0.04112629 0.03723242 0.041471444 0.04408225 0.055078123 0.04909863 0.045553803 0.05467639 0.04595082 0.04566399 0.05102018 0.049288668 0.0480203 0.051125843 0.049323745 0.055986334 0.04090441 0.04434193 0.04842197 0.049938027 0.059031136 0.059022676 0.053765107 0.046160556 0.041939396 0.041548952 0.052243784 0.04937907 0.055180795 0.055091344 0.05514697 0.05599661 0.055306934 0.055973105 0.055056464 0.05667496 0.03856262 0.052296996 0.050386876 0.04558534 0.056938183 0.051033225 0.05548739 0.044202767 0.044980492 0.027824517 0.045052134 0.04508733 0.040893555 0.028770635 0.028596625 0.05725371 0.04523875 0.045650758 0.038463827 0.03860255 0.05649628 0.05499037 0.025678702 0.02572218 0.055844318 0.05495831 0.026081908 0.015858782 0.050421778 0.05591338 0.04351915 0.043482624 0.043052223 0.04612809 0.04472873 0.044344835 0.044148564 0.057160817 0.042069573 0.048918903 0.055415213 0.03896996 0.04617061 0.042551156 0.041183762 0.047197036 0.047095705 0.04302744 0.04996453 0.050591588 0.048398267 0.04858091 0.052235063 0.05527157 0.0509622 0.05864482 0.05484262 0.027899941 0.07032391 0.055244718 0.041418757 0.056691393 0.048655093 0.05458156 0.05046779 0.04664585 0.04967974 0.054894082 0.04184791 0.041109346 0.054526716 0.05479058 0.0 0.027702238 0.046542738 0.054494727 0.046995267 0.057748806 0.057158068 0.050718367 0.04022772 0.048467353 0.053114437 0.049827237 0.04865091 0.054894235 0.043313075 0.05475488 0.045079146 0.048334442 0.042857617 0.054135617 0.05475288 0.06004236 0.04101417 0.028158953 0.054743323 0.042459507 0.055718526 0.055716727 0.027617067 0.039985746 0.056691393 0.052395076 0.02845884 0.04129575 0.043104507 0.032007515 0.027358694 0.028693471 0.055303797 0.04318567 0.057293963 0.050958317 0.027824864 0.027800161 0.02739953 0.04845721 0.04479353 0.04385439 0.02656013 0.02777701 0.05101964 0.05032275 0.05071677 0.050840437 0.054558318 0.026712352 0.026600055 0.052928932 0.045902167 0.073165074 0.041194584 0.047980018 0.045236953 0.045332536 0.04304799 0.04943876 0.053179175 0.030296898 0.05520643 0.050960165 0.055180702 0.05102664 0.030302651 0.030613078 0.030618582 0.030255988 0.048110947 0.0557468 0.039751943 0.057575885 0.056335784 0.052444253 0.049758513 0.055312708 0.04817716 0.04498997 0.049215086 0.048469286 0.04655324 0.055556726 0.05135179 0.039771542 0.056531265 0.04740898 0.040061526 0.045960624 0.048299663 0.048975974 0.053175338 0.041655574 0.051293228 0.045061775 0.04586444 0.04962794 0.05228942 0.04538807 0.048522178 0.028605428 0.056432694 0.04713093 0.05501889 0.050498623 0.040530708 0.044579044 0.04039585 0.047449604 0.051171232 0.047815792 0.04462941 0.055124257 0.048672184 0.045664832
[116] 'kunstleri_SYZ158'                          0.051810026 0.048000332 0.059517577 0.059886195 0.05984659 0.05567724 0.043388236 0.039458394 0.043740362 0.046407692 0.057203077 0.05138448 0.047696017 0.056875847 0.04818915 0.047843426 0.053240377 0.051495355 0.050248254 0.053438276 0.05153007 0.058203064 0.043185607 0.046594806 0.050626848 0.052098323 0.061157957 0.061177935 0.055958927 0.048355017 0.044174112 0.043778885 0.054439556 0.051654156 0.05721263 0.057172757 0.057210393 0.058073863 0.057369873 0.058021013 0.057110414 0.05880226 0.040788475 0.054550447 0.05265068 0.047847908 0.05905445 0.053239677 0.057685256 0.0463173 0.047202896 0.024654029 0.047256287 0.0472973 0.043098085 0.031783093 0.018988684 0.059414506 0.047464274 0.047933146 0.040694643 0.040764447 0.058785845 0.057174902 0.030236771 0.025266355 0.058012865 0.056946956 0.022499373 0.02887171 0.05257389 0.058057923 0.04577997 0.045762166 0.0453151 0.048372507 0.04699743 0.046564054 0.046350893 0.05931539 0.044377845 0.051212754 0.057610605 0.04120032 0.04841629 0.044773694 0.043485608 0.04947209 0.049381617 0.04524324 0.05225946 0.05291338 0.05061818 0.0508101 0.054549035 0.057445627 0.053255778 0.06082742 0.056983396 0.030931354 0.072555825 0.057409577 0.043728054 0.058793616 0.05095176 0.05676532 0.052768875 0.048864193 0.052014135 0.05706816 0.044075776 0.04334657 0.056678526 0.056888744 0.027702238 0.0 0.04889681 0.056629777 0.049254913 0.059882898 0.059300303 0.05295733 0.042408977 0.050720885 0.05540358 0.052106485 0.050883852 0.05703197 0.045615703 0.05693016 0.04728256 0.050650157 0.045090172 0.056342755 0.056891356 0.06219691 0.043328274 0.024726886 0.056867883 0.04466592 0.057946175 0.057943597 0.024020527 0.042225596 0.058793616 0.054730076 0.031489536 0.043583166 0.04525212 0.03455031 0.02444121 0.019062262 0.057561554 0.045431457 0.05947869 0.053153172 0.024640953 0.024306329 0.024480144 0.050699163 0.04701773 0.0460111 0.02342557 0.024580931 0.05333674 0.052631382 0.052992832 0.053147968 0.056776345 0.023700904 0.023541145 0.055127967 0.048089743 0.075315855 0.04343545 0.050285432 0.047489528 0.047568973 0.04538902 0.051669143 0.055343762 0.02672499 0.057446036 0.05322715 0.057352457 0.053262882 0.0267042 0.027080625 0.027081745 0.026669424 0.050359502 0.05796876 0.041855708 0.059723172 0.05858029 0.054656748 0.051948283 0.057490572 0.050345823 0.04720463 0.05145414 0.050729632 0.048701294 0.057734262 0.053655658 0.041989435 0.05874851 0.049586643 0.042291727 0.048188195 0.05051393 0.051167402 0.055360403 0.04383048 0.05352812 0.047253765 0.047955215 0.051830743 0.054519784 0.047714 0.050686695 0.031589456 0.05857917 0.04933103 0.057180565 0.052696794 0.04284662 0.046832222 0.04267837 0.04967587 0.053480674 0.05010408 0.04683309 0.057287827 0.05097948 0.047843747
[117] 'kuranda_SYZ325'                            0.052975282 0.048634414 0.053795222 0.054075222 0.054012757 0.050046653 0.040570755 0.044751577 0.044215366 0.040103678 0.051486168 0.045833025 0.04816212 0.050920304 0.04376334 0.048222348 0.05365565 0.05192599 0.043192133 0.047220636 0.052698214 0.05225762 0.037331272 0.04006216 0.03022703 0.0458999 0.05534278 0.055360887 0.05010019 0.04885516 0.03718406 0.044295117 0.048002716 0.019474866 0.051791396 0.05177913 0.051785477 0.05265942 0.05197574 0.052617956 0.051660698 0.053049166 0.046488162 0.048299085 0.053682044 0.048232846 0.053344928 0.053706717 0.05209006 0.046798255 0.047680933 0.048879 0.047605764 0.047910072 0.04026092 0.050206006 0.049680516 0.053676557 0.04808711 0.04853377 0.046222612 0.046310242 0.052505095 0.051518027 0.04904171 0.046365615 0.052122362 0.051564347 0.04727062 0.04785706 0.05295707 0.05224704 0.039580226 0.039536126 0.039057665 0.042107914 0.04757755 0.047183003 0.046966873 0.05378523 0.038548417 0.04553035 0.05172281 0.0464618 0.04214472 0.0452098 0.036423046 0.04326224 0.043194678 0.038156047 0.046708148 0.047304768 0.030182954 0.030382635 0.048598073 0.051657397 0.047677044 0.05498461 0.05115915 0.04936236 0.06657265 0.051647678 0.040764146 0.053007003 0.04542808 0.050949488 0.047257565 0.049329303 0.046545237 0.051476467 0.044404317 0.037393596 0.05106419 0.051055796 0.046542738 0.04889681 0.0 0.050848134 0.04960045 0.054095913 0.053452533 0.053417306 0.047812242 0.04455049 0.049423218 0.046134185 0.045026727 0.051292118 0.039368156 0.051174138 0.047929145 0.044749923 0.038814966 0.050777476 0.051044285 0.056854323 0.04043142 0.049220722 0.051255025 0.03816957 0.052301507 0.052298963 0.04861918 0.03647331 0.053007003 0.048766825 0.04992824 0.03769949 0.035637457 0.0531709 0.0482649 0.049818836 0.05193646 0.038376547 0.053794753 0.053529702 0.048854128 0.04876019 0.048337117 0.030610144 0.047675803 0.04648906 0.047655415 0.0487829 0.047690485 0.046998523 0.047384437 0.047581866 0.051208217 0.04774893 0.04766099 0.049276825 0.041086864 0.071336076 0.04059272 0.044158876 0.048106413 0.048106603 0.03894941 0.05204808 0.049665883 0.051374123 0.05178784 0.05367435 0.051769268 0.05372982 0.051372383 0.051687848 0.051693574 0.051313385 0.05142984 0.052324392 0.047409922 0.05386186 0.05234423 0.04844275 0.052419543 0.051193815 0.050875593 0.047696505 0.051918264 0.04483051 0.049220365 0.051964186 0.047642887 0.047342077 0.05284969 0.049953103 0.047685556 0.049323644 0.050956987 0.051638674 0.04902947 0.04442315 0.05456014 0.047739226 0.048408426 0.045837548 0.04888735 0.041442793 0.051887933 0.05004434 0.052883253 0.04513047 0.05131057 0.0531639 0.03988591 0.042277332 0.03981439 0.05015982 0.047883626 0.043714494 0.047400694 0.051514596 0.045080006 0.048284955
[118] 'latifolium_SYZ131'                         0.06170512 0.057164904 0.031407658 0.031668697 0.03162641 0.030056963 0.049373284 0.0530944 0.053230446 0.048231993 0.021118525 0.05242457 0.057163563 0.028880535 0.051556885 0.05728712 0.0627466 0.060964387 0.05148647 0.055471454 0.061459757 0.02954344 0.045583364 0.03610527 0.052735936 0.040972237 0.032942723 0.03298177 0.022690129 0.057912618 0.045662154 0.053293407 0.039415363 0.05366371 0.02958606 0.029616952 0.029635377 0.030282358 0.029797385 0.030337038 0.02939201 0.022543633 0.05475795 0.041953046 0.062452942 0.056884065 0.031020133 0.06279243 0.03176558 0.055793937 0.056699004 0.056789175 0.056662794 0.05647535 0.04897096 0.058118034 0.057590667 0.0320041 0.056693964 0.057061065 0.054515086 0.05458492 0.04280331 0.031224255 0.057022776 0.054080512 0.030099101 0.028816158 0.055204723 0.055707462 0.06164088 0.020248491 0.047792044 0.04778086 0.047262367 0.05042726 0.0562184 0.05574935 0.055573836 0.027141066 0.04673818 0.05246829 0.02917385 0.05481798 0.050476912 0.05424985 0.04487365 0.051414266 0.05130183 0.046653483 0.05341002 0.05399913 0.052765805 0.052929074 0.057218235 0.019694341 0.054467045 0.031997733 0.0053784037 0.0572242 0.043059357 0.012785339 0.04964326 0.020971024 0.052486457 0.028404143 0.05426256 0.058336496 0.05312469 0.031178037 0.053462837 0.04575003 0.031146418 0.024275007 0.054494727 0.056629777 0.050848134 0.0 0.05833727 0.03224214 0.031509303 0.062385302 0.056133166 0.052803922 0.058365796 0.05466481 0.05352063 0.012392092 0.04745725 0.012261197 0.056481697 0.053294256 0.047086943 0.030630566 0.023641104 0.036811247 0.049221817 0.057065032 0.031201767 0.03425796 0.03198362 0.031981926 0.056440596 0.044612873 0.020971024 0.057324685 0.05785975 0.045959715 0.04772348 0.060996935 0.05619598 0.05771697 0.03152784 0.046800096 0.031419247 0.062261224 0.056798477 0.056645673 0.056247625 0.0528267 0.056190345 0.05545049 0.055494767 0.056714542 0.05480915 0.054080155 0.054476965 0.054339767 0.030817002 0.05569521 0.055589024 0.021827094 0.04923128 0.07985896 0.049405605 0.052558143 0.056668982 0.05676419 0.046781722 0.06072499 0.02970261 0.059180368 0.031467766 0.062618785 0.0314496 0.06272955 0.05918559 0.059493724 0.059500307 0.059114937 0.06025836 0.032235786 0.055542912 0.031945337 0.04268274 0.042099528 0.061430015 0.04155363 0.059851527 0.056688126 0.060903337 0.053465415 0.058217563 0.029487364 0.056360025 0.055859942 0.0301786 0.059069067 0.055959858 0.05804224 0.05998479 0.060683418 0.042810414 0.05335862 0.06325705 0.056751087 0.057527207 0.024190728 0.028630603 0.049590595 0.06054787 0.05799977 0.031176114 0.052773234 0.029012498 0.062105216 0.048698388 0.05094733 0.04846774 0.059147846 0.055213653 0.0518286 0.056002147 0.012545123 0.053620465 0.057398193
[119] 'leptostemon_SYZ145'                        0.051013544 0.044270776 0.061206646 0.06152643 0.061507862 0.05736924 0.044451114 0.04570807 0.04163867 0.047171537 0.05889719 0.05251385 0.045664426 0.058477666 0.049153697 0.04573468 0.051156472 0.049388707 0.051365267 0.05427348 0.050708357 0.059876215 0.043909207 0.047673244 0.05150533 0.053272344 0.06286748 0.062886074 0.05760614 0.0463387 0.04517789 0.04166591 0.055559922 0.052394904 0.05918967 0.059132908 0.05916084 0.059957843 0.059348587 0.05992519 0.059035096 0.06043431 0.04733225 0.055520732 0.051819924 0.0131901745 0.060796354 0.051137786 0.059495725 0.04428538 0.045133125 0.049317528 0.045160662 0.043573555 0.04415633 0.05071464 0.05012826 0.061116744 0.04377941 0.044205245 0.047057528 0.047185075 0.059941195 0.058901988 0.049412135 0.046792004 0.059684843 0.058876984 0.047687374 0.048186824 0.022470625 0.059701566 0.046760034 0.046774324 0.046251673 0.04915348 0.043281853 0.0428686 0.042649463 0.06100208 0.04516087 0.052247703 0.059254345 0.047415562 0.04923713 0.0427494 0.044431906 0.05045558 0.050321925 0.046236902 0.05333035 0.053942308 0.051471703 0.051623188 0.055387124 0.059099317 0.05429222 0.06246893 0.058648247 0.0498033 0.07421122 0.059069674 0.044572458 0.06047763 0.052054368 0.058508188 0.053885132 0.046773296 0.053084698 0.058869522 0.041977458 0.04423917 0.058343504 0.05858175 0.046995267 0.049254913 0.04960045 0.05833727 0.0 0.061609454 0.060934234 0.050846204 0.048596982 0.051624127 0.05628429 0.05304183 0.05180866 0.058713265 0.046479974 0.058570914 0.04355391 0.05158577 0.046051424 0.058143552 0.058565002 0.063893564 0.044229638 0.049678553 0.058600165 0.04569298 0.05969214 0.05969109 0.049041618 0.043127716 0.06047763 0.05560265 0.050392613 0.044306662 0.046180055 0.053623535 0.048693307 0.05023855 0.059274893 0.04637585 0.061270405 0.022602562 0.049306266 0.049256906 0.048751872 0.05149934 0.043297037 0.043987103 0.04804185 0.049239922 0.054370932 0.05366887 0.05404788 0.054164115 0.058599114 0.04832833 0.04817113 0.056785077 0.049087044 0.07624411 0.0444917 0.051086828 0.043770723 0.043810464 0.046144083 0.02136321 0.056995463 0.05172271 0.05920577 0.051084835 0.05921165 0.05117613 0.051708784 0.052028026 0.052032236 0.051685266 0.04961805 0.059670497 0.048178766 0.061422218 0.059775427 0.055691775 0.049923833 0.058679108 0.048317548 0.045145556 0.04929437 0.051632263 0.04669342 0.0594515 0.05451516 0.04830588 0.060417265 0.04743412 0.048595686 0.047361776 0.048444647 0.049210653 0.05644048 0.041859973 0.052643366 0.04518645 0.045922436 0.053507585 0.05626414 0.048602268 0.049847443 0.050523344 0.060284004 0.050419647 0.058806032 0.050591905 0.043651506 0.047573525 0.043714516 0.04763759 0.054586057 0.050886065 0.04309363 0.05894077 0.05188883 0.045787215
[120] 'lineatum_SYZ2'                             0.06487446 0.06039614 0.032303188 0.032732096 0.03266232 0.032297798 0.052703377 0.05639667 0.056606237 0.05154749 0.03281607 0.05571576 0.06044323 0.018920911 0.0547386 0.0605987 0.065949745 0.06419448 0.054698166 0.058696873 0.06462477 0.030616974 0.048870314 0.039382983 0.055914313 0.04396767 0.033962253 0.03391252 0.03132471 0.061292063 0.048947375 0.056720447 0.042540386 0.05688431 0.034734473 0.034786507 0.034842957 0.035513166 0.034961615 0.035507828 0.034635052 0.034332305 0.05803249 0.044997435 0.06563809 0.06022273 0.031953655 0.06591279 0.03416354 0.059140477 0.060003605 0.06013087 0.059919573 0.059762727 0.05221334 0.06137692 0.06081318 0.034940507 0.059924353 0.06030531 0.057872 0.05799245 0.045879237 0.033651236 0.06022286 0.05742879 0.021032475 0.034261215 0.05843276 0.05891527 0.06493455 0.03370359 0.051046632 0.05103326 0.05054316 0.053666532 0.05945974 0.05898448 0.05883722 0.03529842 0.049984317 0.05561596 0.03031159 0.058020532 0.053740606 0.057544883 0.04821238 0.054675076 0.054583907 0.049929347 0.05661284 0.057203267 0.05592775 0.05609325 0.06045675 0.033160966 0.057651628 0.033350553 0.032526948 0.060423836 0.044066556 0.032911632 0.05293601 0.034435015 0.055695023 0.029504381 0.057502806 0.061746523 0.05633688 0.033457004 0.056849245 0.049010918 0.033348683 0.0324304 0.057748806 0.059882898 0.054095913 0.03224214 0.061609454 0.0 0.017972011 0.06554165 0.05934289 0.056007627 0.06155478 0.057816725 0.0566674 0.03259901 0.050742023 0.03242716 0.059765548 0.056429267 0.0503769 0.032961693 0.032245435 0.03890361 0.052570708 0.060370192 0.033523344 0.037541974 0.034282267 0.034280773 0.059810843 0.047890835 0.034435015 0.060557466 0.06106778 0.049256362 0.051121306 0.0642595 0.059529696 0.06091431 0.03395352 0.05013704 0.03238091 0.06543006 0.060082342 0.059945486 0.05957066 0.055975847 0.059458137 0.058756586 0.05883739 0.06005593 0.058051318 0.05729927 0.057685573 0.057471577 0.033160947 0.059073202 0.05894891 0.03064447 0.05249046 0.083006926 0.052627973 0.055810623 0.05989264 0.0599457 0.050138343 0.06391394 0.031990662 0.06252917 0.0337637 0.06580057 0.03373433 0.06588091 0.06251123 0.06285051 0.06285713 0.062440466 0.06342391 0.03447774 0.05873826 0.023219658 0.045772992 0.04510582 0.06458745 0.044653125 0.063063875 0.06002439 0.064028 0.05664767 0.061529268 0.030602152 0.059585515 0.059234444 0.031201795 0.062328573 0.05937513 0.061169617 0.06318136 0.063968904 0.045828085 0.056727074 0.066418156 0.060048096 0.06081108 0.027275886 0.031079695 0.052838016 0.06370309 0.061244074 0.034141693 0.056023013 0.03002394 0.0652464 0.05202449 0.054262463 0.05169525 0.062416088 0.05836029 0.05511312 0.05926455 0.03283504 0.056750983 0.06073213
[121] 'linoceroides_SFG235'                       0.06421635 0.059686217 0.031690735 0.031965893 0.03187017 0.031578083 0.052005265 0.055805907 0.055899587 0.050830446 0.03204801 0.055101942 0.05977665 0.018596854 0.05408317 0.059911724 0.06524029 0.06346212 0.053984463 0.05805166 0.064029805 0.029911757 0.04827386 0.038657803 0.055273503 0.043308076 0.033302687 0.033258952 0.030618006 0.060544297 0.048257846 0.056020543 0.04190937 0.056169603 0.03402868 0.034042925 0.034101207 0.034753475 0.034218077 0.03476924 0.033863287 0.03359302 0.05741644 0.044332463 0.065027185 0.05953623 0.031264845 0.06523395 0.033461004 0.05839206 0.05924879 0.059520073 0.059233572 0.05905791 0.05156542 0.06077405 0.060154784 0.034259733 0.0592131 0.059587426 0.057206906 0.05733197 0.0452706 0.032996237 0.05965263 0.05683606 0.020281179 0.033592604 0.057853337 0.05835325 0.06424362 0.03291324 0.05036286 0.050362192 0.049878936 0.052950293 0.05875595 0.05831448 0.05815312 0.034646478 0.049361132 0.054964174 0.029606396 0.057444815 0.053020116 0.056854952 0.047497626 0.053937413 0.053850718 0.049240183 0.055970047 0.05650719 0.05527152 0.055472005 0.05975684 0.03238024 0.056952097 0.032608513 0.031812206 0.05982517 0.043366417 0.03223617 0.052265745 0.033676933 0.05501382 0.028822895 0.05677367 0.060987357 0.055678435 0.032772817 0.05618667 0.0483315 0.03267565 0.031644862 0.057158068 0.059300303 0.053452533 0.031509303 0.060934234 0.017972011 0.0 0.06486148 0.058720052 0.055354506 0.060838815 0.057146292 0.055950813 0.031885978 0.050011426 0.031730853 0.059078928 0.055724632 0.04972226 0.03228702 0.03155636 0.038309142 0.051869802 0.05973635 0.03279498 0.036882598 0.033633474 0.03363051 0.05916103 0.04723615 0.033676933 0.059867494 0.060441714 0.048611518 0.050462678 0.0636594 0.058863677 0.06027809 0.033227753 0.049445987 0.031695906 0.06481012 0.05947866 0.059324328 0.05893888 0.05534078 0.058728386 0.058042917 0.058189392 0.059429083 0.057358533 0.05661324 0.057010088 0.05682524 0.032467138 0.058436565 0.058311883 0.029898796 0.051760416 0.082426004 0.051963277 0.05510262 0.059180662 0.05927019 0.049447544 0.06328291 0.031262398 0.061905827 0.033041183 0.06509905 0.03302714 0.065225616 0.061891038 0.0622295 0.062236886 0.06181064 0.06278342 0.033905923 0.058136936 0.022375064 0.045184504 0.04441095 0.06392315 0.044011105 0.062383067 0.05924851 0.06335298 0.055907574 0.060761366 0.029868195 0.05888963 0.058567356 0.030503567 0.061635923 0.058712754 0.060589995 0.06244508 0.06324327 0.045158926 0.056026734 0.06581588 0.059328724 0.060129654 0.026511326 0.030362114 0.05212453 0.06301798 0.060621068 0.033461727 0.05537861 0.029242797 0.06455235 0.051348567 0.053567685 0.05100828 0.0616498 0.057668503 0.054413162 0.058570854 0.032115493 0.056057967 0.05999077
[122] 'littorale_SYZ173'                          0.054369304 0.048959475 0.06489717 0.065426916 0.06539105 0.06132176 0.048205905 0.049263604 0.03758607 0.051080223 0.062815495 0.056305423 0.032910474 0.062505655 0.05278164 0.025562016 0.016991865 0.017694902 0.055295523 0.058194682 0.054342274 0.06382984 0.047774825 0.051440336 0.055335972 0.056756 0.06685489 0.066814534 0.061690856 0.031695683 0.048894346 0.035331246 0.059561446 0.056245524 0.06310627 0.06314242 0.06314673 0.06382484 0.06332953 0.06372883 0.0629189 0.06450006 0.050917704 0.059415903 0.055384763 0.049486913 0.064690195 0.018301493 0.06356131 0.033977635 0.034946065 0.053122036 0.024346711 0.04842445 0.04774389 0.0544291 0.053825982 0.06489522 0.048536874 0.048930407 0.050595067 0.050694745 0.06364243 0.0630241 0.053089682 0.05046646 0.06359606 0.062946476 0.051376004 0.051900797 0.05427082 0.06376807 0.0505629 0.05058843 0.050154664 0.05307885 0.048070323 0.047610514 0.047403358 0.064578295 0.049011886 0.056086004 0.06316944 0.05086454 0.053165965 0.032003846 0.048125133 0.05423062 0.05411998 0.04994954 0.05726348 0.05781538 0.05529122 0.055476874 0.059212003 0.063149296 0.058182355 0.06638231 0.06279346 0.05335689 0.07808728 0.06318964 0.048454966 0.06453497 0.05583179 0.062318098 0.05762285 0.02935885 0.056752115 0.06285113 0.035932306 0.047934253 0.06237856 0.06258966 0.050718367 0.05295733 0.053417306 0.062385302 0.050846204 0.06554165 0.06486148 0.0 0.052080024 0.055491988 0.060126238 0.05688007 0.05551484 0.062870055 0.050266847 0.06269845 0.048413858 0.055274118 0.049912293 0.062137738 0.062522724 0.06738892 0.047990147 0.05337481 0.06265336 0.04954047 0.06366208 0.06366024 0.0528005 0.046854854 0.06453497 0.05939226 0.054095194 0.048236646 0.05008141 0.057283916 0.052502252 0.053937852 0.06339666 0.05018779 0.06510495 0.054777835 0.053108413 0.052988183 0.052581657 0.05526713 0.048050918 0.033795457 0.051767413 0.053052258 0.05825648 0.057469267 0.057857152 0.057979345 0.06255679 0.052080095 0.051933743 0.06084937 0.05310739 0.079870805 0.04815194 0.0549966 0.048477773 0.048583347 0.050065298 0.053263027 0.060874924 0.055493116 0.06318819 0.014124764 0.06317273 0.014146874 0.055469807 0.055789955 0.055794805 0.055397876 0.053069912 0.063384935 0.051699005 0.065279394 0.06348254 0.059572734 0.020416189 0.0626446 0.04076171 0.034927096 0.026448714 0.055513818 0.039124597 0.06350297 0.058292314 0.0518076 0.06441889 0.022013985 0.052114975 0.050630342 0.040872205 0.04172386 0.060360644 0.035732746 0.055945583 0.035028074 0.025951339 0.057506505 0.06026919 0.05242692 0.053174295 0.05423784 0.06411992 0.054069854 0.06280116 0.025445387 0.047459748 0.05126142 0.04731854 0.040165637 0.05837513 0.054851916 0.047908068 0.06307385 0.055656645 0.031154012
[123] 'longipes_SYZ31'                            0.051150125 0.047464285 0.05895755 0.059275243 0.059229873 0.05514155 0.042691603 0.026241537 0.043073867 0.045409765 0.05669719 0.05032994 0.047136005 0.05629754 0.04697024 0.047120154 0.052448023 0.05070841 0.049270354 0.052331425 0.05095161 0.057617083 0.042244658 0.04573948 0.049612932 0.051109802 0.060618132 0.060636356 0.055462673 0.04771471 0.043263275 0.04311759 0.053636026 0.05053614 0.056923978 0.05691333 0.056950577 0.057684932 0.057113476 0.05766897 0.056772765 0.058278315 0.027533272 0.053447414 0.05199355 0.047180295 0.058527645 0.052419126 0.057175983 0.045705788 0.046490874 0.042528097 0.046543427 0.046778053 0.04236455 0.04378078 0.043273024 0.058709968 0.046979792 0.04734817 0.026637161 0.026573649 0.05785827 0.056705497 0.042632867 0.03994202 0.057461817 0.056773365 0.040877353 0.04139204 0.051911607 0.05758098 0.04474984 0.044760767 0.04433435 0.04732124 0.04641943 0.046043098 0.04583303 0.058763318 0.043460757 0.05005601 0.057019666 0.027192047 0.047338434 0.04408894 0.042487897 0.048491113 0.04835513 0.044252813 0.051194023 0.0518007 0.049539916 0.049737193 0.05344387 0.056931853 0.052136388 0.060185205 0.056470364 0.042887796 0.07189101 0.056863666 0.04286046 0.058337662 0.049891274 0.05620128 0.05168816 0.048171118 0.050912797 0.056552112 0.0434873 0.04247019 0.056247864 0.05632314 0.04022772 0.042408977 0.047812242 0.056133166 0.048596982 0.05934289 0.058720052 0.052080024 0.0 0.0496325 0.054365143 0.05106163 0.04984769 0.05655315 0.044540055 0.05641152 0.046748947 0.0495642 0.044124965 0.055854 0.056355152 0.061589826 0.0424857 0.042808082 0.056396585 0.04383373 0.05736397 0.057361387 0.042226605 0.04143586 0.058337662 0.053614315 0.043477345 0.042610563 0.04446941 0.04661442 0.041933555 0.04339181 0.05707984 0.044446915 0.058966275 0.052453034 0.04250143 0.04241826 0.041986372 0.049580906 0.046480563 0.045351103 0.0412763 0.04241452 0.052200448 0.051501628 0.051912945 0.051985636 0.056324888 0.04145513 0.041314635 0.054566227 0.047217127 0.07422165 0.042670872 0.04919842 0.046943758 0.046961587 0.04440899 0.05102458 0.05475449 0.044889886 0.056879357 0.052336078 0.0568833 0.05242102 0.044871245 0.045214325 0.04521771 0.044829324 0.049766514 0.057357162 0.028272165 0.059133876 0.057665158 0.053562775 0.051152386 0.05667592 0.049665596 0.046495292 0.050628614 0.049726333 0.04808057 0.057260856 0.05251305 0.037345346 0.0581662 0.04878385 0.023451624 0.047626976 0.049805183 0.05060834 0.05434455 0.043228626 0.052810404 0.046557657 0.047244664 0.051276203 0.053945765 0.046697702 0.049996 0.04359997 0.057900973 0.048169024 0.056653664 0.05189048 0.041949794 0.04586328 0.041915137 0.049010698 0.05242011 0.04900807 0.046306163 0.056770995 0.049912024 0.047202837
[124] 'macrilraithianum_SYZ67'                    0.055032082 0.05055633 0.05566849 0.05600316 0.05599307 0.0518184 0.042484492 0.046741024 0.046351742 0.034330223 0.053448502 0.039510272 0.050226234 0.052880906 0.04553375 0.05032839 0.05583462 0.05403877 0.044561986 0.019793795 0.05482472 0.05427669 0.03850367 0.042078942 0.046291526 0.047740057 0.057303827 0.057259515 0.052072816 0.05094935 0.03849892 0.046322815 0.0498141 0.0472214 0.053725615 0.053719137 0.05371601 0.05448019 0.05386811 0.054428168 0.05349316 0.054940317 0.048415814 0.049577612 0.055919286 0.050157625 0.055237874 0.055840965 0.053816356 0.048859034 0.049727336 0.05077586 0.049708884 0.049858198 0.042158294 0.052042104 0.051654316 0.05555203 0.05005218 0.050476268 0.048088405 0.04821192 0.054219667 0.053350303 0.050950676 0.048259582 0.054045673 0.05347773 0.049219716 0.049650226 0.05492446 0.054118708 0.038451023 0.038484693 0.0380367 0.022840269 0.049586732 0.049137533 0.048934147 0.055565357 0.039529976 0.03907913 0.05369718 0.048536334 0.022965698 0.04725916 0.037780393 0.037412275 0.03730747 0.039585687 0.04012497 0.0407682 0.046246715 0.046424933 0.04049405 0.05354235 0.041153535 0.056871105 0.05313223 0.05119353 0.068560675 0.053609047 0.04268677 0.054910142 0.038803652 0.05284004 0.04057704 0.051409595 0.04001019 0.05320191 0.046556167 0.03850836 0.05283483 0.05306588 0.048467353 0.050720885 0.04455049 0.052803922 0.051624127 0.056007627 0.055354506 0.055491988 0.0496325 0.0 0.04132734 0.03809822 0.03698682 0.053222023 0.033531506 0.05310252 0.049857225 0.036713548 0.03774837 0.052593242 0.053097747 0.058537446 0.042276878 0.05111456 0.053044792 0.040076546 0.0541288 0.0541293 0.05048162 0.037634082 0.054910142 0.040677454 0.051771525 0.038969707 0.041063137 0.05501449 0.05020637 0.05173059 0.053678777 0.03977412 0.055737313 0.05555591 0.05076793 0.050620016 0.05027955 0.046323232 0.049634006 0.04856937 0.049504235 0.05071493 0.041055836 0.040426265 0.04076522 0.04108427 0.052920546 0.049696937 0.049588628 0.05125853 0.042607136 0.07346373 0.042462178 0.036362715 0.050054397 0.050098274 0.0385794 0.05401814 0.051438462 0.053143177 0.05357128 0.055722 0.053574156 0.055808734 0.053149074 0.053476207 0.053481188 0.05311035 0.05363755 0.054148648 0.0492922 0.055751782 0.054055046 0.04974382 0.05449924 0.05291933 0.052951343 0.049735885 0.05402412 0.036789402 0.051386047 0.053775236 0.039660577 0.04924554 0.05484937 0.05211311 0.049581293 0.051367205 0.053084206 0.05381141 0.05039829 0.046606764 0.056655295 0.049764078 0.050525468 0.047796845 0.050779358 0.035616953 0.05400314 0.051924624 0.05473168 0.046674065 0.053210013 0.05525966 0.041775268 0.043967146 0.04161604 0.05232833 0.04125703 0.03796549 0.049401715 0.05349579 0.03705008 0.050370462
[125] 'malaccense_SYZ355'                         0.059671197 0.05523079 0.061224513 0.061577685 0.061517347 0.057239387 0.047375727 0.051290855 0.050922524 0.038871974 0.05897724 0.03993912 0.054779403 0.058242943 0.050430503 0.05489963 0.060430475 0.05866717 0.049547646 0.044016413 0.05951546 0.059862617 0.043590523 0.04738948 0.051306754 0.053229347 0.06282851 0.062792145 0.05749036 0.055398848 0.04357498 0.050917592 0.054951195 0.05215562 0.05899887 0.05903828 0.059045147 0.059920505 0.05919013 0.05989861 0.05897964 0.060451005 0.052982133 0.054639723 0.060562916 0.054823447 0.060771193 0.06053008 0.05931312 0.053473655 0.054288514 0.05543714 0.05424625 0.05447389 0.047040667 0.056785803 0.056255843 0.0609983 0.054657463 0.055140287 0.05264865 0.05275992 0.059467405 0.05883504 0.055599865 0.052900746 0.059458274 0.058855973 0.05385769 0.054287855 0.05968829 0.059722774 0.043558173 0.043526057 0.043039605 0.03889323 0.054202843 0.053709865 0.053536642 0.061129157 0.044735763 0.039497506 0.05932423 0.053052306 0.038899075 0.051827032 0.0429364 0.042066213 0.041934192 0.044758696 0.040729273 0.04134118 0.05123126 0.051419187 0.02036696 0.059107054 0.04173861 0.06252604 0.05867919 0.055916723 0.07474791 0.059039123 0.047585536 0.060519625 0.039264325 0.058345176 0.041107595 0.055936504 0.040592663 0.05867699 0.051094715 0.043602906 0.05825334 0.058583103 0.053114437 0.05540358 0.049423218 0.058365796 0.05628429 0.06155478 0.060838815 0.060126238 0.054365143 0.04132734 0.0 0.028476905 0.027372349 0.058670603 0.038167365 0.05854911 0.054428294 0.027113477 0.042864554 0.058035504 0.058469873 0.06404746 0.04719717 0.05576439 0.0584638 0.04542857 0.05954609 0.059545062 0.05513043 0.042761147 0.060519625 0.020404268 0.056503166 0.044014215 0.045887116 0.05965534 0.0548206 0.056355767 0.059106316 0.044966236 0.06125586 0.06024739 0.05539538 0.055333413 0.054881692 0.051225476 0.054205798 0.053146895 0.054188505 0.055346865 0.041469928 0.040876307 0.041205846 0.041616134 0.05844329 0.054314535 0.05417764 0.056686487 0.04763943 0.078649834 0.0473205 0.03347816 0.05462728 0.054697078 0.043608572 0.058682885 0.05687499 0.05787906 0.059008304 0.060360864 0.058996547 0.06043521 0.057898115 0.05818612 0.05819267 0.05782632 0.058317125 0.059596885 0.053928863 0.06128288 0.059277672 0.054773156 0.059116505 0.058180645 0.05752382 0.054313425 0.058664627 0.027103785 0.055966638 0.059378445 0.019650722 0.053775072 0.060457308 0.056599975 0.054224957 0.05593798 0.057662573 0.05837898 0.05542781 0.051124603 0.061362147 0.054291055 0.05505926 0.053241648 0.056173228 0.040369626 0.058669955 0.056607462 0.060201645 0.051646885 0.058755774 0.05990155 0.046644703 0.048918646 0.046623163 0.05688507 0.041874386 0.042636454 0.053977482 0.058937997 0.027378626 0.05494121
[126] 'malaccense_SYZ75'                          0.056425028 0.051995244 0.05744111 0.057860248 0.057788346 0.0536591 0.044044968 0.04813737 0.047764186 0.035819374 0.055231806 0.036926202 0.051549297 0.05458661 0.047204074 0.051676948 0.05716911 0.05537542 0.046338342 0.04085399 0.056212805 0.056070834 0.040216364 0.043955967 0.04804802 0.049709048 0.059008807 0.059015483 0.053790394 0.05222991 0.0403037 0.04769404 0.051546838 0.048869666 0.055445034 0.055419106 0.05544592 0.05625833 0.055637833 0.056228515 0.055299748 0.056739 0.049763102 0.051138435 0.0573611 0.051597185 0.0570609 0.057223395 0.05559049 0.050184727 0.050992087 0.052158907 0.051004615 0.05127881 0.043762222 0.05350812 0.05298753 0.0572632 0.051458944 0.05186453 0.049416468 0.04953725 0.055902697 0.05518258 0.05237588 0.0496906 0.055775642 0.05526304 0.050578307 0.051024918 0.05640986 0.056040656 0.040125355 0.04017733 0.039634157 0.03573987 0.050940424 0.05052768 0.05032467 0.057401266 0.04138956 0.036463093 0.055579085 0.04987112 0.03573138 0.048610125 0.03965095 0.03901192 0.03887458 0.041500557 0.037645258 0.0383529 0.04799957 0.04818803 0.027704721 0.055419743 0.038694374 0.05875397 0.05497556 0.052693285 0.07066288 0.055370107 0.044262204 0.056816563 0.036213342 0.05458958 0.03813078 0.052705295 0.037577096 0.055002585 0.047864407 0.040322945 0.05458534 0.05488402 0.049827237 0.052106485 0.046134185 0.05466481 0.05304183 0.057816725 0.057146292 0.05688007 0.05106163 0.03809822 0.028476905 0.0 0.01274938 0.05502153 0.03506705 0.05488048 0.05126387 0.012194909 0.039474387 0.05434455 0.054801486 0.06042969 0.043955024 0.05247057 0.054773062 0.042038698 0.055900767 0.055900518 0.051890645 0.039457995 0.056816563 0.027980195 0.05322381 0.040652473 0.042633243 0.056454327 0.05159659 0.053084668 0.055399355 0.04167751 0.057433482 0.057023086 0.052143138 0.052039605 0.051657178 0.048065618 0.051037215 0.04986698 0.050935972 0.052074924 0.038528934 0.03784485 0.038246397 0.03862367 0.054716155 0.05108563 0.05097575 0.053031806 0.044347867 0.075281315 0.04406488 0.030469721 0.051403858 0.05144929 0.040213007 0.055444192 0.053210553 0.05465236 0.05532485 0.057178188 0.055282257 0.057168376 0.05465218 0.05492478 0.054931145 0.054585844 0.055058897 0.05587953 0.050719973 0.057564665 0.055727374 0.051250003 0.05588147 0.05460455 0.0542611 0.05100928 0.05535454 0.017035374 0.052680817 0.055637967 0.026919123 0.05057579 0.05670982 0.053357147 0.05098927 0.05279063 0.054349184 0.055111613 0.05192228 0.047903676 0.058086306 0.05102863 0.05185295 0.049595848 0.05253265 0.037192907 0.055444766 0.05334095 0.056518443 0.04843547 0.05501799 0.05665437 0.043342996 0.045589793 0.04336888 0.053614456 0.03876257 0.039498687 0.050791837 0.055266842 0.013583498 0.051709883
[127] 'malaccense_SYZ78'                          0.0552862 0.050783362 0.0561026 0.056646198 0.056549985 0.052397687 0.042927362 0.046925195 0.04662302 0.03467537 0.054034993 0.035763927 0.050395407 0.053494275 0.046027362 0.050532274 0.055845607 0.05409209 0.04523194 0.03978489 0.055091806 0.054914273 0.03905233 0.042772084 0.04684155 0.048295967 0.057852585 0.05782458 0.0526147 0.051078357 0.039125223 0.046578724 0.050395463 0.047802217 0.05426047 0.054225594 0.054272164 0.055024937 0.05446909 0.05497074 0.05414098 0.055605393 0.048534025 0.04996872 0.05626679 0.050429597 0.05589202 0.05583449 0.05440958 0.048978563 0.04978653 0.051005483 0.04981845 0.05011208 0.042547893 0.052281182 0.051758684 0.05601069 0.050281156 0.050668053 0.048194923 0.04832758 0.054594707 0.053960994 0.051120378 0.04840354 0.054628164 0.05409828 0.049301896 0.049788732 0.05524328 0.054851595 0.03898032 0.039009374 0.038500108 0.034553483 0.049752556 0.04932993 0.049128626 0.055985328 0.040238053 0.03525934 0.054360326 0.048667617 0.034564726 0.047412388 0.038466327 0.03778993 0.03767263 0.040312752 0.036475524 0.037137117 0.04678282 0.04698227 0.026478514 0.054222807 0.03751096 0.057557363 0.053816464 0.05133967 0.06942257 0.054233905 0.04313395 0.05562495 0.034971613 0.053385593 0.036864374 0.051548306 0.036270615 0.053799145 0.046738725 0.03912012 0.053400856 0.053722475 0.04865091 0.050883852 0.045026727 0.05352063 0.05180866 0.0566674 0.055950813 0.05551484 0.04984769 0.03698682 0.027372349 0.01274938 0.0 0.05386896 0.03385221 0.05373952 0.050095208 0.011400166 0.038285628 0.053126756 0.053574454 0.05893644 0.042743634 0.051261034 0.053595755 0.040856868 0.05468019 0.054679938 0.05066158 0.038281027 0.05562495 0.026764154 0.051993232 0.039515015 0.041517355 0.055217132 0.0504051 0.051845785 0.054250795 0.04056608 0.056266323 0.055858236 0.050998814 0.050830938 0.0504611 0.046868656 0.049809985 0.048651252 0.049679708 0.050938495 0.03734377 0.036626592 0.037038323 0.037404902 0.053521547 0.049866315 0.049769353 0.05184882 0.043232635 0.074012205 0.042905424 0.02937854 0.05018018 0.050266568 0.039082587 0.054274507 0.052020688 0.05343564 0.054124314 0.055784255 0.05410986 0.055806257 0.053441923 0.053755358 0.05375942 0.053366553 0.05392496 0.05447173 0.04946969 0.056431502 0.05443398 0.050113235 0.054549914 0.053477895 0.05311597 0.049832746 0.05407306 0.013962567 0.051483504 0.05446331 0.0257477 0.049426448 0.055506922 0.05218419 0.049823992 0.051571824 0.05319619 0.053968754 0.05085478 0.046772044 0.056921948 0.049877077 0.050670568 0.048467077 0.051329184 0.035978664 0.054249693 0.052087054 0.055279005 0.047232967 0.053804718 0.05528827 0.042194765 0.044430725 0.042171538 0.052453265 0.03761545 0.03835689 0.049612068 0.054116555 0.010280386 0.050550643
[128] 'mamillatum_SYZ130'                         0.062122922 0.057655733 0.031808235 0.032043096 0.031996254 0.03042058 0.049683828 0.053433776 0.05361384 0.048594795 0.02149676 0.0527678 0.0575163 0.029208228 0.051954072 0.057667226 0.06322823 0.061424408 0.051893067 0.055844415 0.06180511 0.029880468 0.04596198 0.03650157 0.053152043 0.04150077 0.03319716 0.033217352 0.023062576 0.05828361 0.046016015 0.053664636 0.039810684 0.054024875 0.029923066 0.029930096 0.029944824 0.030661594 0.030090127 0.030670183 0.029699694 0.022949714 0.0551664 0.04229767 0.062818736 0.057287227 0.03138824 0.06325847 0.032130513 0.056199335 0.057083543 0.057204247 0.057062592 0.05693072 0.04931721 0.058535907 0.05802183 0.03246934 0.057157833 0.057579078 0.05491947 0.055001326 0.043258578 0.031508803 0.057421673 0.05457916 0.030455515 0.029201183 0.055630293 0.056103557 0.062065598 0.02058843 0.04816817 0.048190955 0.04765826 0.05081034 0.05669818 0.05622056 0.05606914 0.027686222 0.047104087 0.052757952 0.029581996 0.055202056 0.050849833 0.05463309 0.045273095 0.051778242 0.051675532 0.047077797 0.053720992 0.05429949 0.053163175 0.053323533 0.057554923 0.02009361 0.054742113 0.03241089 0.012700758 0.05764594 0.043460548 0.0066389213 0.04998788 0.02131849 0.052839097 0.02880341 0.054602332 0.058719285 0.0534584 0.03154889 0.053847723 0.04608347 0.03144202 0.024618825 0.054894235 0.05703197 0.051292118 0.012392092 0.058713265 0.03259901 0.031885978 0.062870055 0.05655315 0.053222023 0.058670603 0.05502153 0.05386896 0.0 0.04783359 0.006010567 0.05694761 0.053687908 0.047477346 0.030985266 0.02402721 0.037340213 0.049576994 0.057515096 0.0315247 0.03463909 0.03230529 0.032303784 0.056859463 0.044953793 0.02131849 0.057650756 0.058279626 0.046323594 0.048159473 0.06141788 0.05660488 0.058123875 0.031785373 0.047220442 0.03172954 0.06269616 0.05719666 0.057037517 0.05667278 0.05319446 0.056673888 0.055842493 0.05589346 0.0570936 0.055081997 0.054395672 0.054760586 0.054650754 0.031193173 0.056105338 0.05600151 0.022155043 0.04963838 0.08030097 0.049798083 0.052901573 0.057128873 0.057218526 0.047166217 0.061137605 0.030095343 0.059636474 0.031837218 0.06312439 0.03180409 0.063202694 0.059618853 0.059964467 0.05997105 0.059571326 0.060604323 0.03268563 0.05601423 0.03229533 0.04309056 0.04243241 0.06189904 0.041856814 0.06026634 0.057068016 0.06137246 0.053796373 0.05858848 0.029779019 0.05669057 0.05627339 0.030514186 0.059469305 0.05635874 0.05845287 0.060387485 0.06105464 0.04310903 0.05371926 0.0636744 0.05710415 0.057915132 0.024497047 0.02900551 0.04998463 0.060970366 0.058429047 0.03158603 0.05324359 0.029296353 0.06262392 0.049039595 0.05136086 0.048803005 0.059580985 0.055505257 0.05221307 0.056494292 0.006443141 0.053966895 0.05780091
[129] 'maraca_SYZ69'                              0.049917363 0.04538949 0.05028605 0.050655015 0.050615296 0.046521626 0.037215047 0.041501354 0.04119932 0.015537522 0.048073266 0.03522734 0.045056224 0.047427874 0.040236257 0.045208365 0.050585363 0.048817992 0.039343003 0.036293466 0.0497045 0.04887507 0.033020847 0.03658502 0.041160945 0.042335242 0.051879447 0.051872678 0.046623625 0.045749094 0.033157576 0.041196104 0.044552695 0.0421256 0.048348557 0.048352122 0.048361078 0.04916469 0.048538506 0.04913507 0.04822442 0.049645517 0.043208472 0.044252064 0.050791014 0.045023814 0.0499128 0.050654534 0.048564646 0.04361709 0.04447861 0.04568195 0.044521302 0.04467152 0.036827743 0.047046535 0.04648954 0.050174154 0.04488781 0.04531681 0.042895198 0.042986147 0.048964508 0.048052583 0.04586973 0.043066036 0.048599266 0.04818018 0.044090662 0.044506554 0.049885496 0.048846703 0.03297118 0.032964777 0.032534298 0.030954927 0.044380996 0.04393773 0.043751232 0.050247863 0.034225766 0.034734853 0.04834681 0.043270048 0.03107669 0.042036545 0.03247149 0.020493835 0.020371718 0.034336142 0.035979457 0.036573514 0.04112613 0.041273143 0.037323814 0.048218373 0.036925755 0.051547464 0.047788113 0.046164367 0.06332116 0.048194468 0.0374768 0.049604714 0.03453516 0.04743853 0.036402408 0.04626527 0.03575632 0.04791636 0.04127509 0.03323656 0.04748419 0.047684435 0.043313075 0.045615703 0.039368156 0.04745725 0.046479974 0.050742023 0.050011426 0.050266847 0.044540055 0.033531506 0.038167365 0.03506705 0.03385221 0.04783359 0.0 0.04770368 0.04465017 0.033565152 0.03232482 0.04727473 0.047668837 0.053308237 0.03708554 0.04602135 0.0477693 0.03468275 0.048786256 0.04878525 0.04532863 0.032206036 0.049604714 0.03756987 0.04673187 0.03350898 0.035809316 0.04996859 0.045117393 0.046635732 0.048416406 0.034516983 0.05029063 0.05047346 0.045655802 0.04552763 0.045192435 0.04122026 0.04445241 0.043314047 0.04439227 0.04559048 0.03689419 0.036232535 0.03657056 0.036877327 0.047642436 0.044509556 0.044415973 0.04584375 0.037308995 0.068339065 0.037190504 0.033295743 0.04483569 0.044919264 0.03321346 0.048935585 0.04614468 0.04817273 0.048275396 0.050551075 0.04822669 0.050573397 0.048169184 0.048457555 0.048464004 0.048086602 0.048512705 0.0488168 0.044144195 0.050461274 0.048755635 0.044398826 0.0493261 0.047683213 0.047847632 0.044500664 0.048868287 0.033714384 0.046163473 0.048434954 0.036456894 0.04412779 0.049494218 0.046904728 0.04450098 0.046234887 0.047920994 0.04866248 0.045075983 0.041347135 0.05158955 0.04454155 0.045380183 0.04237305 0.04542243 0.01802633 0.048859484 0.046862062 0.049389392 0.041484807 0.047900435 0.050079577 0.036548004 0.038526244 0.03637383 0.047155377 0.037087675 0.02360227 0.044225346 0.04807199 0.033890203 0.04520334
[130] 'mauritianum_SYZ394'                        0.061968893 0.05752079 0.03161122 0.03186282 0.031819772 0.030251507 0.04955171 0.05327952 0.053494304 0.04847022 0.021403613 0.052656576 0.057379972 0.029056327 0.051795222 0.05753112 0.06306363 0.06125055 0.051785886 0.05573036 0.061656322 0.029738411 0.045838233 0.03639792 0.053039275 0.041327853 0.033029992 0.033056255 0.02292586 0.058161918 0.04590087 0.05353395 0.039690346 0.05390693 0.029783053 0.029796608 0.029805545 0.030512195 0.029955195 0.03051048 0.029573219 0.022833586 0.055026982 0.042138416 0.06268247 0.057149038 0.031219102 0.06308047 0.03198487 0.056090124 0.056968637 0.05711024 0.0569154 0.05678835 0.04918928 0.05841069 0.057871785 0.032254778 0.057024393 0.057421148 0.054778066 0.054870114 0.04308654 0.03137845 0.057285417 0.054450102 0.030308207 0.02911888 0.05549039 0.055975173 0.061956003 0.02052143 0.048078716 0.04808257 0.0475441 0.050679985 0.056568496 0.056092773 0.055942006 0.027510257 0.046974607 0.05266374 0.029429408 0.055069357 0.050705113 0.054523703 0.045157637 0.051669426 0.051575504 0.046963934 0.053618208 0.054181322 0.05303637 0.05321319 0.057428498 0.019992776 0.054631274 0.032262944 0.012568222 0.057493776 0.04327866 0.0062502576 0.04985427 0.021218268 0.052711707 0.028614864 0.05448315 0.058581997 0.053334203 0.0314022 0.053734694 0.045945853 0.031317145 0.024546046 0.05475488 0.05693016 0.051174138 0.012261197 0.058570914 0.03242716 0.031730853 0.06269845 0.05641152 0.05310252 0.05854911 0.05488048 0.05373952 0.006010567 0.04770368 0.0 0.056815438 0.053532172 0.04736929 0.030841459 0.023925588 0.03712976 0.04946397 0.05741429 0.031402048 0.034500547 0.032179113 0.032178883 0.056748126 0.04484078 0.021218268 0.057530485 0.058143165 0.046196878 0.04804544 0.061281167 0.056504678 0.057984192 0.031676725 0.04708376 0.031557705 0.06254723 0.057111934 0.056919977 0.05656675 0.053073484 0.056536082 0.055714045 0.055802453 0.057004202 0.05499097 0.05428928 0.054645024 0.054535925 0.031032564 0.05600007 0.055888038 0.022065718 0.049500484 0.08016553 0.04964041 0.052783776 0.05700637 0.05709369 0.04702796 0.061012782 0.02990519 0.05949979 0.031709317 0.06293677 0.031669203 0.063011356 0.059500657 0.059834123 0.05984148 0.05943625 0.060475226 0.03247176 0.055873476 0.032164887 0.0429467 0.04229066 0.061716948 0.041762713 0.060119912 0.056955546 0.061220057 0.053649906 0.058447562 0.029636439 0.05655504 0.05613008 0.030372223 0.05931218 0.0562292 0.058294166 0.060229655 0.060916714 0.042953443 0.053612858 0.06358016 0.056999017 0.05775339 0.024367565 0.028878093 0.049879022 0.06080305 0.058305006 0.031407975 0.05307863 0.029173609 0.062418383 0.048916243 0.051232807 0.048673663 0.059411775 0.05538537 0.052120596 0.05636677 0.0048397123 0.053837825 0.05764994
[131] 'medium_SYZ344'                             0.04890446 0.014339704 0.05943522 0.05970628 0.05966063 0.055559732 0.042668734 0.04374221 0.03896857 0.04540873 0.05706953 0.050797444 0.043083005 0.056546655 0.047343235 0.043256078 0.04876427 0.04692149 0.049397193 0.05254452 0.048919316 0.057993162 0.04219877 0.045880023 0.04974155 0.05162953 0.061018553 0.061003402 0.055734813 0.04380537 0.04334856 0.03922924 0.053754725 0.050626505 0.057292357 0.05729469 0.057294164 0.05818512 0.057471987 0.058165647 0.057192292 0.058674484 0.045436915 0.053781066 0.050117332 0.04218322 0.05894009 0.048739344 0.05769293 0.041705843 0.042527046 0.04731796 0.042604923 0.0044148043 0.04236571 0.048581377 0.048133224 0.059364144 0.013578425 0.014397694 0.045110367 0.045179605 0.058118023 0.057119895 0.047520716 0.044849835 0.057807595 0.05706098 0.045776233 0.046222158 0.04691928 0.057844374 0.044973705 0.04498316 0.04448434 0.047450494 0.013051998 0.012489181 0.012240046 0.059262276 0.043315787 0.05050537 0.057447877 0.045494415 0.047524866 0.040106706 0.042607483 0.048636097 0.04851185 0.044396993 0.051654845 0.05221486 0.049727123 0.049888887 0.053605944 0.05729771 0.0525688 0.06063851 0.056843057 0.047772404 0.072332926 0.05728105 0.04283004 0.058630403 0.050366603 0.05651973 0.052222617 0.04425984 0.0513883 0.05703469 0.039395437 0.0424483 0.05649278 0.05678427 0.045079146 0.04728256 0.047929145 0.056481697 0.04355391 0.059765548 0.059078928 0.048413858 0.046748947 0.049857225 0.054428294 0.05126387 0.050095208 0.05694761 0.04465017 0.056815438 0.0 0.049777012 0.044254094 0.056307595 0.056739487 0.062348735 0.0424461 0.04769113 0.056778476 0.043865155 0.057847824 0.057845242 0.047008295 0.041244324 0.058630403 0.053801853 0.048306484 0.042546086 0.044377457 0.05161773 0.046735406 0.048272237 0.0574452 0.04461131 0.05942592 0.0475282 0.047298033 0.047188748 0.04680645 0.04972572 0.013110854 0.04140805 0.0460635 0.04721915 0.052659523 0.052005578 0.052321065 0.05248396 0.056788646 0.04624466 0.04613833 0.05493593 0.047242858 0.07440489 0.04277444 0.04924905 0.014190697 0.013830268 0.04449732 0.046032164 0.05515484 0.049855836 0.057417348 0.048685435 0.057377595 0.04872047 0.0497921 0.05012246 0.050127413 0.0497404 0.047816314 0.05792101 0.04627272 0.05950032 0.05797629 0.053939503 0.047482815 0.0568736 0.045807377 0.04255375 0.04700097 0.049854167 0.044199858 0.05754986 0.052737135 0.046361644 0.058559258 0.04498798 0.04657947 0.04540494 0.045918923 0.046600334 0.054630868 0.039348938 0.05054822 0.042609062 0.0434171 0.051569946 0.05442225 0.04679992 0.04790296 0.048433226 0.05849988 0.04870794 0.056974895 0.048263043 0.04192614 0.04581075 0.041939177 0.04511747 0.052844044 0.049070127 0.01303886 0.057152014 0.050141215 0.04328453
[132] 'megacarpum_SYZ64'                          0.054988936 0.0504625 0.05585964 0.0563701 0.056323193 0.05222957 0.04263982 0.046639588 0.046355367 0.034386795 0.05381345 0.03550006 0.05017341 0.05325954 0.04574059 0.05026796 0.055530194 0.05378649 0.0449556 0.03947734 0.05483857 0.05463395 0.038731556 0.042546034 0.046555396 0.047971115 0.057611667 0.057593755 0.052355118 0.050808296 0.038801298 0.046310034 0.050129473 0.04753414 0.05400002 0.05400419 0.0540217 0.05477514 0.054224167 0.054731578 0.05389443 0.05535068 0.048242107 0.049726933 0.055920865 0.05016248 0.055649787 0.055560738 0.05414168 0.04872082 0.049545527 0.050767828 0.049553607 0.049785763 0.042252887 0.052062474 0.051522072 0.05573883 0.049964294 0.050349444 0.0479445 0.04807384 0.054407835 0.0537599 0.05089217 0.04817641 0.054398637 0.053873394 0.049104817 0.04951951 0.05500672 0.054645862 0.038745552 0.03878526 0.038260404 0.03433856 0.049410626 0.04901997 0.04879461 0.05576576 0.03992195 0.035036694 0.05410739 0.048361342 0.034337744 0.047169734 0.038114935 0.03750699 0.03739249 0.04002356 0.036260296 0.036891036 0.04647832 0.046703674 0.02619143 0.05401919 0.037279233 0.057285763 0.053603876 0.051092546 0.06915754 0.054010477 0.042859137 0.055416096 0.034779236 0.053126518 0.036641818 0.05126578 0.036028318 0.0535113 0.046487153 0.038858403 0.05317248 0.053493984 0.048334442 0.050650157 0.044749923 0.053294256 0.05158577 0.056429267 0.055724632 0.055274118 0.0495642 0.036713548 0.027113477 0.012194909 0.011400166 0.053687908 0.033565152 0.053532172 0.049777012 0.0 0.038026873 0.05289321 0.053331695 0.05865383 0.042456184 0.051007513 0.053401817 0.040641017 0.05445311 0.05445286 0.050442178 0.037964478 0.055416096 0.0265343 0.05174154 0.039200608 0.041209824 0.054986153 0.05015841 0.0516207 0.054011427 0.040233843 0.05601255 0.05558107 0.0507732 0.050598178 0.050207302 0.046614103 0.04947854 0.048399493 0.049468037 0.05070476 0.037138518 0.036434494 0.036826428 0.03716867 0.05324033 0.049652297 0.049527675 0.0515978 0.042906344 0.07373988 0.042576138 0.029133195 0.049874682 0.04994246 0.038840044 0.054038618 0.051772147 0.05321031 0.053872928 0.055503033 0.053853773 0.05552156 0.05321516 0.05350126 0.05350685 0.053144053 0.053619526 0.054308634 0.04916776 0.0561846 0.054213744 0.049851615 0.054245614 0.053261224 0.052847285 0.049568594 0.053803828 0.012941142 0.05124726 0.054208484 0.02543845 0.049149588 0.055274226 0.05189612 0.04952412 0.05128862 0.052895036 0.05370874 0.050563842 0.04648975 0.056584626 0.049640216 0.050339513 0.048232622 0.05110529 0.035734244 0.053920723 0.05185943 0.05499556 0.04694238 0.053574357 0.05502865 0.041882027 0.044153593 0.041845903 0.052185796 0.037364945 0.038089942 0.04928542 0.05391328 0.010792169 0.050278388
[133] 'monospermum_SYZ68'                         0.049582317 0.044965696 0.049921203 0.050235037 0.05019194 0.046239268 0.03681246 0.041064817 0.040676534 0.033114254 0.04766367 0.039498955 0.044565637 0.047117338 0.039778326 0.044707723 0.050210625 0.048427273 0.03894835 0.04042991 0.04913407 0.048401866 0.032958996 0.03620385 0.04071346 0.042057503 0.05154091 0.051520318 0.046338197 0.045226887 0.032944847 0.040676516 0.04421746 0.04152003 0.04797123 0.047991455 0.047993306 0.04888288 0.048160058 0.048855558 0.047848843 0.04920651 0.04282689 0.044208493 0.05029242 0.04461621 0.049541865 0.050290808 0.04816413 0.043189675 0.043987315 0.045124978 0.044048622 0.044245664 0.03644459 0.04652045 0.045954105 0.04990465 0.044399597 0.04485542 0.042477015 0.04258358 0.04869931 0.047730576 0.04535164 0.042630065 0.048346482 0.04774939 0.04358108 0.044085663 0.049441542 0.048445962 0.017324047 0.01727958 0.016876271 0.035268623 0.043958373 0.043465193 0.043261882 0.049978107 0.034264002 0.03913775 0.04800581 0.042862672 0.035347007 0.041540563 0.032165207 0.036396846 0.03628366 0.03402105 0.040290147 0.040920116 0.04068403 0.040860858 0.04191818 0.04786077 0.04127334 0.051164735 0.04736867 0.045641378 0.06277946 0.04788595 0.03700824 0.049223557 0.03891516 0.04706375 0.040807497 0.045729052 0.040064305 0.04757356 0.04084077 0.033185944 0.047222473 0.04729209 0.042857617 0.045090172 0.038814966 0.047086943 0.046051424 0.0503769 0.04972226 0.049912293 0.044124965 0.03774837 0.042864554 0.039474387 0.038285628 0.047477346 0.03232482 0.04736929 0.044254094 0.038026873 0.0 0.04692505 0.047323998 0.05307191 0.03661267 0.04553217 0.047402754 0.034264266 0.048303362 0.048301604 0.044828255 0.032164153 0.049223557 0.04219067 0.04618548 0.03345738 0.035341933 0.049445245 0.044570293 0.046069127 0.048058107 0.03419251 0.049909085 0.050016228 0.04510286 0.045006655 0.04463834 0.040758908 0.043964673 0.042876557 0.043883454 0.045044933 0.041154787 0.040513307 0.0408903 0.041201074 0.047307327 0.043986477 0.043874756 0.045410268 0.03703515 0.06788508 0.036698427 0.03764371 0.04436018 0.04449014 0.032802235 0.048504986 0.045804657 0.047625594 0.04794858 0.05016751 0.047909983 0.0502094 0.0476048 0.0479262 0.047930222 0.04756237 0.047999244 0.048608128 0.04359085 0.05011811 0.048573013 0.04436609 0.04891475 0.04738485 0.047349434 0.043997634 0.048471365 0.038135543 0.045711488 0.048069816 0.041054055 0.043648295 0.04903213 0.04645171 0.043998465 0.045791373 0.04742945 0.048191227 0.0449983 0.040871814 0.051208377 0.044050828 0.044829022 0.042040423 0.045057356 0.034521755 0.04844596 0.046341617 0.049123965 0.041127495 0.047491267 0.04971944 0.036023073 0.03823181 0.035904314 0.04668814 0.041416723 0.036946464 0.043746475 0.047746427 0.03842027 0.044746455
[134] 'mullerii_SYZ174'                           0.06148077 0.05695702 0.032286927 0.032639947 0.032582063 0.026958307 0.049257882 0.052900888 0.05315998 0.048040204 0.03119219 0.05235334 0.05706901 0.029835438 0.05130805 0.05714558 0.062485248 0.06069756 0.051350158 0.0552182 0.06124346 0.030624809 0.04546039 0.0361651 0.052585393 0.040854357 0.03388492 0.033889234 0.029638026 0.05770286 0.04551336 0.053203814 0.039517045 0.0535344 0.03294839 0.032954097 0.032984685 0.033690542 0.03310793 0.033669475 0.032792076 0.03273819 0.054394703 0.04171778 0.062288526 0.05678524 0.031880286 0.0624701 0.025379276 0.055648033 0.056514144 0.056579858 0.056523778 0.056299694 0.04879325 0.057632517 0.0572206 0.031264704 0.056493334 0.05689048 0.054334715 0.05445482 0.042850427 0.026066259 0.056592464 0.05391628 0.030902825 0.03256682 0.054819472 0.055334624 0.061446656 0.03199792 0.04754677 0.047555815 0.047109205 0.050163046 0.056032628 0.055564925 0.055399284 0.03350545 0.04667491 0.052285675 0.030076947 0.05461193 0.05021757 0.054088697 0.044732083 0.051164992 0.051072698 0.046505973 0.053202532 0.053764347 0.052562177 0.052764915 0.056947064 0.031470977 0.05420234 0.033131 0.030965954 0.056770094 0.04402136 0.031351328 0.049532734 0.032753572 0.052188605 0.029510772 0.05401605 0.058223587 0.05295076 0.024753539 0.053327337 0.045681797 0.027890816 0.030661866 0.054135617 0.056342755 0.050777476 0.030630566 0.058143552 0.032961693 0.03228702 0.062137738 0.055854 0.052593242 0.058035504 0.05434455 0.053126756 0.030985266 0.04727473 0.030841459 0.056307595 0.05289321 0.04692505 0.0 0.030603291 0.030692322 0.04915591 0.05681045 0.027425142 0.034300745 0.025527662 0.025527826 0.056234352 0.044536527 0.032753572 0.05705431 0.05735663 0.045856066 0.04762291 0.060648143 0.05595951 0.057331532 0.025195656 0.04668526 0.03226721 0.06207309 0.056557406 0.056395564 0.05601567 0.052589566 0.05598747 0.05526855 0.055192485 0.05648914 0.05456192 0.053868555 0.054190114 0.05406526 0.02449448 0.05539437 0.055288743 0.028879859 0.049106147 0.07966284 0.049248267 0.052373353 0.05646703 0.056545973 0.04667808 0.06053729 0.026543872 0.05895474 0.02501611 0.062395014 0.02510684 0.062472954 0.05896296 0.059287343 0.05929392 0.058878534 0.060040005 0.02584953 0.05534655 0.03266881 0.04273573 0.041852154 0.06114898 0.04157617 0.059692528 0.05650877 0.060664736 0.05309306 0.058072925 0.030366587 0.056044023 0.05568396 0.031184634 0.058877498 0.05575312 0.057909343 0.059806447 0.060592443 0.042700443 0.053201333 0.0630954 0.056573607 0.057314157 0.025061587 0.020500908 0.049372725 0.0603233 0.057485737 0.030451672 0.05256262 0.029858375 0.061848227 0.04865694 0.050856527 0.04835132 0.058929145 0.054974418 0.05165543 0.05581469 0.031207407 0.05324049 0.057218544
[135] 'neesianum_SYZ312'                          0.061992366 0.057441454 0.031244753 0.031577762 0.03154927 0.029957557 0.04958927 0.053341087 0.053512778 0.048468728 0.023890724 0.05254563 0.05738897 0.029062318 0.05168759 0.05754661 0.06293285 0.061127607 0.051755603 0.055695668 0.061706983 0.029397156 0.045742832 0.03644284 0.052901737 0.0411913 0.03278711 0.03280845 0.012745489 0.058071617 0.045902915 0.05361163 0.03971639 0.053877253 0.029995881 0.030016536 0.030090025 0.030704666 0.030213563 0.030728694 0.029866097 0.025646511 0.054982215 0.042033706 0.06268339 0.057171103 0.03092834 0.062889375 0.031812053 0.056016006 0.056891073 0.057092343 0.056864087 0.056725994 0.049150974 0.058356706 0.057845864 0.031936005 0.056942057 0.05731885 0.05482596 0.054912258 0.04305319 0.031250432 0.05725353 0.054365724 0.030186586 0.029331788 0.055438776 0.055936627 0.061854485 0.024999518 0.048030004 0.048017155 0.047540486 0.050669406 0.056488946 0.05602607 0.055824682 0.028388804 0.046962056 0.05258211 0.029064013 0.05502854 0.050744556 0.054474384 0.04517459 0.051621743 0.051511135 0.04692441 0.053588092 0.054120746 0.05291629 0.05311561 0.05737413 0.024482945 0.054659657 0.031854037 0.023964863 0.05742512 0.042804115 0.0244039 0.04984951 0.025723752 0.052648854 0.028302232 0.05451098 0.058553662 0.05328587 0.031191263 0.053765856 0.045970414 0.031128818 0.021961723 0.05475288 0.056891356 0.051044285 0.023641104 0.058565002 0.032245435 0.03155636 0.062522724 0.056355152 0.053097747 0.058469873 0.054801486 0.053574454 0.02402721 0.047668837 0.023925588 0.056739487 0.053331695 0.047323998 0.030603291 0.0 0.03661656 0.04946158 0.057299923 0.03128382 0.03456271 0.032034215 0.032033794 0.05671409 0.04484852 0.025723752 0.05745931 0.05808267 0.04617729 0.048004784 0.0612556 0.056504775 0.05797722 0.031598937 0.047076635 0.031286992 0.06242845 0.0570765 0.056880426 0.05660351 0.052981302 0.056446515 0.055710338 0.055767283 0.056996178 0.054985717 0.054243926 0.054625668 0.054481216 0.030852323 0.055960476 0.055843703 0.017560095 0.049544122 0.08009657 0.04957338 0.05278593 0.056904938 0.05701507 0.04703439 0.060964085 0.029697936 0.05944974 0.031539697 0.06277508 0.03151457 0.06285873 0.059426315 0.059749678 0.05975626 0.059379455 0.060464375 0.03218328 0.05576468 0.032058455 0.042932052 0.042209543 0.06154901 0.04182555 0.060072523 0.05689582 0.06107185 0.053525504 0.058425665 0.02933057 0.05646895 0.056115307 0.03009092 0.05927572 0.05628139 0.05827714 0.06019369 0.06091952 0.042878963 0.05359696 0.06346982 0.056954224 0.057763785 0.024352614 0.028623706 0.04980298 0.060800303 0.05822591 0.031143345 0.05296449 0.02884462 0.062257834 0.04895977 0.051108163 0.048620865 0.05934121 0.05543352 0.052112192 0.05629925 0.02426585 0.053687874 0.057626043
[136] 'nemestrinum_SYZ352'                        0.06742387 0.06280089 0.03767032 0.03847537 0.03839311 0.032583587 0.05546396 0.05881039 0.059218537 0.054158095 0.037221875 0.05826903 0.063021846 0.03608357 0.057349943 0.063047566 0.067766994 0.066237435 0.057410672 0.061182972 0.067373596 0.036601637 0.051584505 0.04232493 0.058481548 0.046042018 0.03981965 0.039793026 0.035748214 0.063696675 0.051579352 0.0592852 0.045607362 0.059665665 0.039110932 0.03913947 0.039162815 0.03956478 0.039314985 0.0395827 0.038906235 0.038809735 0.060302313 0.0477648 0.068211414 0.06263853 0.03774419 0.06774429 0.031861596 0.06156865 0.06249457 0.06257287 0.062389348 0.0623194 0.05482186 0.06360746 0.06309178 0.036523186 0.062433504 0.06277223 0.06026645 0.060343485 0.04843398 0.031574726 0.062401973 0.059597436 0.03699252 0.038472056 0.060650766 0.061199334 0.067317866 0.038168088 0.053669266 0.053684305 0.053195987 0.05616684 0.061929148 0.061511166 0.061312214 0.038563058 0.052812643 0.05812243 0.035950113 0.060424183 0.05622094 0.060131915 0.0507309 0.057192534 0.057094872 0.05258296 0.059149038 0.059610628 0.05842373 0.058650747 0.062838934 0.037636448 0.06016809 0.03889398 0.03717269 0.062370036 0.049624514 0.037673097 0.05569969 0.038893797 0.058136187 0.035278562 0.0599154 0.06415805 0.058551304 0.03104768 0.05949622 0.051716298 0.033553947 0.036833942 0.06004236 0.06219691 0.056854323 0.036811247 0.063893564 0.03890361 0.038309142 0.06738892 0.061589826 0.058537446 0.06404746 0.06042969 0.05893644 0.037340213 0.053308237 0.03712976 0.062348735 0.05865383 0.05307191 0.030692322 0.03661656 0.0 0.055269357 0.06268495 0.033103354 0.040474817 0.032574937 0.032571044 0.062122423 0.0506834 0.038893797 0.06302132 0.06316844 0.052054133 0.053854894 0.06648828 0.06198603 0.06321974 0.031574097 0.052845057 0.03812814 0.06785197 0.06255979 0.06234123 0.062024653 0.058543503 0.061907314 0.061224833 0.061148997 0.06250412 0.060566314 0.05975236 0.060102545 0.05992769 0.030610207 0.061489224 0.061335202 0.03508144 0.055200994 0.08540116 0.055316288 0.058435243 0.062311087 0.062438916 0.052763738 0.06639206 0.032141633 0.06477769 0.031371493 0.06761566 0.031432346 0.067696646 0.06477137 0.06512971 0.06513636 0.06469601 0.06599939 0.032061994 0.0610614 0.038760908 0.048332345 0.047928702 0.06646371 0.04762318 0.06561558 0.06249442 0.0660614 0.059040874 0.06395264 0.036471307 0.061927754 0.061688848 0.03719023 0.06475725 0.061707247 0.06373106 0.06570064 0.06665246 0.048876576 0.059335582 0.068970576 0.06260736 0.06326857 0.03146005 0.029260146 0.055394463 0.06610523 0.063375965 0.03585885 0.058511242 0.035777465 0.06701914 0.054821692 0.056850407 0.054367717 0.06482086 0.060955666 0.057825178 0.061746746 0.037530843 0.058949046 0.06318922
[137] 'neocaledonicum_SYZ354'                     0.04719919 0.04326369 0.05214497 0.05250389 0.052446418 0.048367895 0.025153322 0.039449934 0.038645443 0.037829526 0.04984053 0.043502692 0.042664204 0.049232557 0.038939968 0.0428252 0.04828563 0.046516962 0.041970395 0.04501011 0.046745367 0.050696585 0.032537017 0.03806443 0.042312436 0.04408616 0.05383478 0.053775754 0.048444457 0.043375876 0.03536608 0.038711295 0.046388373 0.043271296 0.049959075 0.04996618 0.049977183 0.05077519 0.050134666 0.05074092 0.049810644 0.051371206 0.04108459 0.046509746 0.04785432 0.042760827 0.05177279 0.048362635 0.050381634 0.041293588 0.042164125 0.0432763 0.04217291 0.042491235 0.022881128 0.0447482 0.044243563 0.052094672 0.04269543 0.04314246 0.040773276 0.040864617 0.050880294 0.04986901 0.043552224 0.040774573 0.05053799 0.049861684 0.041838422 0.04223516 0.047640443 0.050572284 0.037297912 0.037269697 0.036760516 0.03980093 0.042186283 0.041747976 0.041551266 0.05211452 0.03396436 0.043263044 0.050187133 0.04122758 0.03988722 0.0397072 0.03460301 0.04108581 0.040977 0.036458965 0.04436347 0.044991557 0.04228675 0.042438563 0.046337847 0.049954403 0.04535101 0.053348955 0.04954826 0.043891724 0.06507838 0.04995347 0.012050259 0.051314883 0.042999715 0.0492719 0.04495753 0.04388735 0.044150494 0.0497336 0.038880143 0.032952182 0.049403213 0.049463447 0.04101417 0.043328274 0.04043142 0.049221817 0.044229638 0.052570708 0.051869802 0.047990147 0.0424857 0.042276878 0.04719717 0.043955024 0.042743634 0.049576994 0.03708554 0.04946397 0.0424461 0.042456184 0.03661267 0.04915591 0.04946158 0.055269357 0.0 0.0437459 0.049514737 0.036081694 0.050633054 0.050632045 0.04300279 0.031694427 0.051314883 0.046548687 0.04443963 0.032950707 0.036672253 0.04768759 0.042724345 0.044344667 0.050239846 0.036685575 0.052176792 0.048230775 0.043244313 0.043190833 0.04276031 0.042363726 0.042237103 0.040928345 0.04205613 0.04319505 0.045378312 0.044712413 0.04507833 0.04522286 0.04948387 0.04220341 0.042090334 0.047612995 0.039826177 0.064834446 0.023203379 0.0419711 0.04262633 0.04276943 0.036671303 0.04667007 0.048053913 0.045806073 0.050087858 0.048262905 0.050048728 0.04831025 0.04579737 0.046078112 0.04608228 0.045688365 0.045590833 0.050711382 0.04209602 0.05232986 0.05066423 0.046642903 0.047010276 0.04961153 0.045413356 0.042217534 0.04659174 0.042506136 0.043818876 0.050233547 0.045411322 0.042013925 0.05128871 0.04444431 0.042332582 0.043468483 0.045511935 0.046220586 0.04727415 0.038828824 0.049008723 0.04223862 0.042925656 0.044132065 0.047203775 0.03922283 0.046226956 0.044560935 0.051276647 0.04022502 0.049693838 0.047779154 0.013888323 0.033174455 0.024923977 0.044767592 0.04559605 0.041679483 0.04199029 0.0498369 0.042833664 0.04283071
[138] 'nervosum_SYZ77'                            0.052223094 0.04838424 0.059931625 0.060304854 0.060255274 0.05616017 0.043824337 0.039809473 0.04414693 0.04675606 0.057598807 0.051769093 0.048166357 0.057322945 0.0486117 0.048303757 0.053655013 0.05191422 0.050688997 0.05377603 0.05201743 0.05867454 0.04363159 0.047073282 0.050998926 0.052498005 0.06160897 0.061610475 0.056356322 0.0487949 0.044587683 0.044237025 0.05489966 0.051994354 0.057660263 0.057621367 0.057667598 0.05849671 0.05782107 0.05847425 0.057556067 0.059245396 0.041194517 0.055011407 0.052998032 0.04823868 0.05947107 0.05371032 0.058112867 0.046811305 0.047660735 0.023567684 0.047637716 0.047702745 0.043505136 0.032267265 0.025911486 0.05981538 0.04783972 0.048249755 0.04115586 0.041242924 0.05916959 0.05768522 0.030648198 0.02565029 0.058479678 0.057390217 0.024146466 0.029374337 0.05298205 0.058453538 0.046198327 0.046166897 0.045735464 0.04871916 0.047383204 0.04693326 0.04673209 0.05970267 0.044819787 0.05158007 0.058052957 0.041543894 0.04875596 0.045195036 0.043866746 0.049834535 0.04974372 0.04564936 0.052664164 0.053281296 0.050971355 0.051197167 0.054919764 0.05787057 0.053664975 0.061228536 0.057411313 0.031411257 0.07295599 0.057890758 0.0441377 0.05920165 0.051336836 0.057202734 0.053095933 0.049179677 0.052385714 0.05747496 0.044499427 0.04377948 0.05718876 0.057316214 0.028158953 0.024726886 0.049220722 0.057065032 0.049678553 0.060370192 0.05973635 0.05337481 0.042808082 0.05111456 0.05576439 0.05247057 0.051261034 0.057515096 0.04602135 0.05741429 0.04769113 0.051007513 0.04553217 0.05681045 0.057299923 0.06268495 0.0437459 0.0 0.057358466 0.04511382 0.05837946 0.05837611 0.02065727 0.0426647 0.05920165 0.055069815 0.03195295 0.044005506 0.045645267 0.034977634 0.024409967 0.025993139 0.057972558 0.045812402 0.059957284 0.05357836 0.023525808 0.020886555 0.024457049 0.051054694 0.047430012 0.046442278 0.022342939 0.02352952 0.053684358 0.052992065 0.053371772 0.05348724 0.05720036 0.022512857 0.022378104 0.055557285 0.048591718 0.07574232 0.043841757 0.050656423 0.047862165 0.047928836 0.045850478 0.052058622 0.055840973 0.02264196 0.057870142 0.05365716 0.057795603 0.05369679 0.022655448 0.022930572 0.022933139 0.022585133 0.050812718 0.05842971 0.042303447 0.060150005 0.058996443 0.055127922 0.052322645 0.057858873 0.05079322 0.047628347 0.051878545 0.051090613 0.049143545 0.058205873 0.054000806 0.042409826 0.059227936 0.050015043 0.0427045 0.048572544 0.05091477 0.05161212 0.05582742 0.04429822 0.053824924 0.04769728 0.048433512 0.052257504 0.054984286 0.04808865 0.051033184 0.032087676 0.059038047 0.049787715 0.057671115 0.053098474 0.0432557 0.047239564 0.04309502 0.05013317 0.05389653 0.05040966 0.04724188 0.057768103 0.051316366 0.04826253
[139] 'ngadimanianum_SYZ26'                       0.061961673 0.057446204 0.032945693 0.03337029 0.03326062 0.024661168 0.049639903 0.0533534 0.053562917 0.048472676 0.03179908 0.052775353 0.057478502 0.030272739 0.05180742 0.0576166 0.06300081 0.061260074 0.051803477 0.055689517 0.06167376 0.031159611 0.04592757 0.03655636 0.053110696 0.041351803 0.03452416 0.034527007 0.030265985 0.05818947 0.04595558 0.0536096 0.03979363 0.053985506 0.033532873 0.033523887 0.03357998 0.034262888 0.03370201 0.034245703 0.03330112 0.033380844 0.055013973 0.042175084 0.0627384 0.057206515 0.032464113 0.063037835 0.028652174 0.05608771 0.0569221 0.057102636 0.057001688 0.05676817 0.049233865 0.058325578 0.05779679 0.03245528 0.05693512 0.057347104 0.054787032 0.054893672 0.04327131 0.027164824 0.057169605 0.05453812 0.031463277 0.032926645 0.055396784 0.055946015 0.061934534 0.032656867 0.048040383 0.048016205 0.047495533 0.050640233 0.056442916 0.056039963 0.055815876 0.034329988 0.047082204 0.052630518 0.030632846 0.055093247 0.050640255 0.05453727 0.04517929 0.05167654 0.05158501 0.04694467 0.053675264 0.05422253 0.05309727 0.05328348 0.057372164 0.032082703 0.05466795 0.033667784 0.031553086 0.057446193 0.04465417 0.031915743 0.049847994 0.03334765 0.0526515 0.030088935 0.05446853 0.058654837 0.053439196 0.028048433 0.05379166 0.04606872 0.025267048 0.03140913 0.054743323 0.056867883 0.051255025 0.031201767 0.058600165 0.033523344 0.03279498 0.06265336 0.056396585 0.053044792 0.0584638 0.054773062 0.053595755 0.0315247 0.0477693 0.031402048 0.056778476 0.053401817 0.047402754 0.027425142 0.03128382 0.033103354 0.049514737 0.057358466 0.0 0.034761168 0.028495343 0.028494414 0.056727957 0.04499255 0.03334765 0.05750783 0.058016792 0.046342965 0.048130758 0.061257742 0.056478977 0.057900995 0.028436799 0.047110036 0.032920845 0.06255417 0.057077523 0.05695347 0.056558643 0.053162377 0.056459144 0.05575457 0.05574529 0.057019237 0.055019025 0.054291297 0.054658197 0.05452094 0.02781571 0.0559611 0.055862 0.02957069 0.049561985 0.08017709 0.049668495 0.052742895 0.056916073 0.05700379 0.047043376 0.060986727 0.024359629 0.05940916 0.028338756 0.06290554 0.028397126 0.06296218 0.0593556 0.059720587 0.0597264 0.05933452 0.06051667 0.028860709 0.05583655 0.033185046 0.043108936 0.042306732 0.061653398 0.04196425 0.060117472 0.056925178 0.061180566 0.053556956 0.058499523 0.031034624 0.05644845 0.056158386 0.03168871 0.059324116 0.056273263 0.058357175 0.060252745 0.060940858 0.043029156 0.05360519 0.06355729 0.057025496 0.05779542 0.025811788 0.025519507 0.04986307 0.060804546 0.05816164 0.031627607 0.053033102 0.030395918 0.062393714 0.049004707 0.05132499 0.048771653 0.059397195 0.055424653 0.052124918 0.05631766 0.03173725 0.053725068 0.057694543
[140] 'ngoyense_SYZ341'                           0.04906887 0.044589113 0.037023813 0.037357304 0.037295464 0.03353699 0.036206007 0.040733326 0.040290672 0.035419915 0.03499181 0.0410997 0.044217046 0.034196593 0.038688082 0.04434466 0.049901027 0.048083823 0.038615607 0.04278948 0.048767146 0.035426565 0.032551646 0.014368755 0.040028546 0.02913257 0.038634125 0.03863134 0.0334888 0.045007415 0.03264644 0.040424768 0.0314203 0.040900834 0.035282917 0.035321355 0.03529777 0.036123943 0.035507787 0.036091477 0.035122544 0.03645181 0.04241394 0.03324343 0.049839377 0.044166077 0.036676526 0.04995608 0.035684917 0.042895053 0.043767918 0.044706933 0.04378758 0.04386129 0.03574226 0.04611558 0.045573585 0.037021793 0.04409054 0.044459485 0.042153217 0.042244837 0.03598037 0.03499563 0.044965792 0.042210568 0.035490226 0.035061043 0.043184884 0.043666523 0.048994254 0.035619397 0.034945473 0.034920722 0.0344014 0.037658542 0.04358493 0.043070797 0.04293021 0.037272256 0.033764455 0.040864266 0.034996804 0.042478055 0.037718147 0.041293617 0.031823106 0.038701296 0.038555756 0.033686306 0.041982744 0.042591274 0.04005642 0.0401826 0.04452868 0.0351064 0.04302264 0.038083278 0.034570016 0.0452924 0.04952626 0.035002697 0.036461756 0.036353033 0.040761713 0.034117397 0.042673133 0.045465425 0.041745633 0.035045654 0.040524498 0.03265961 0.034494143 0.034506857 0.042459507 0.04466592 0.03816957 0.03425796 0.04569298 0.037541974 0.036882598 0.04954047 0.04383373 0.040076546 0.04542857 0.042038698 0.040856868 0.03463909 0.03468275 0.034500547 0.043865155 0.040641017 0.034264266 0.034300745 0.03456271 0.040474817 0.036081694 0.04511382 0.034761168 0.0 0.035802227 0.035801254 0.044435367 0.031577878 0.036353033 0.044673525 0.045836594 0.03301975 0.034818187 0.04904943 0.044136327 0.045673378 0.03550065 0.03389744 0.03706008 0.04961681 0.044690296 0.044634275 0.044204876 0.040121987 0.043585207 0.042593446 0.043476947 0.044647772 0.04310306 0.042402606 0.042789057 0.042925965 0.034756202 0.043645214 0.04354613 0.032534745 0.0364154 0.06718298 0.036108706 0.03998173 0.044014875 0.044072937 0.033946827 0.048053335 0.033077583 0.047203172 0.03537981 0.049839668 0.03537473 0.049896028 0.04719799 0.04751142 0.047516353 0.047148816 0.047547903 0.035928484 0.043355253 0.03732742 0.03582371 0.033416834 0.048579756 0.03469842 0.04697853 0.043769915 0.048143342 0.040728077 0.045356367 0.035083964 0.043647043 0.043388043 0.036019024 0.04611591 0.043662306 0.04543231 0.047074046 0.04782918 0.034067 0.040527467 0.050734993 0.04383459 0.044610012 0.029054893 0.032340452 0.0368284 0.048010238 0.0459618 0.03624702 0.039961282 0.034569252 0.049346004 0.0355172 0.037849072 0.035208568 0.04632118 0.04339922 0.0391855 0.043371662 0.034878846 0.04092803 0.044455536
[141] 'nigricans_SFG97'                           0.06303981 0.058532722 0.033780646 0.034117926 0.03405368 0.028139265 0.0507302 0.054359294 0.05471444 0.049556606 0.032505594 0.053813625 0.058514144 0.031072173 0.052862007 0.058621887 0.06404445 0.06228833 0.05280877 0.05676087 0.06280798 0.031919643 0.046937652 0.037602425 0.05407882 0.04244081 0.035354324 0.035324853 0.031100437 0.05923732 0.04697337 0.05470545 0.040990215 0.05504294 0.034373865 0.03440713 0.03444291 0.03512299 0.034540713 0.035120342 0.034191333 0.03413681 0.05598223 0.04323349 0.06383711 0.058276165 0.033290874 0.064029686 0.027624678 0.057127282 0.057982787 0.058176618 0.058024127 0.05785692 0.05028281 0.059283566 0.05880661 0.03289439 0.05806799 0.058444686 0.055851217 0.055940267 0.044379063 0.026982965 0.058207404 0.05547675 0.032226775 0.033704914 0.056426585 0.056943048 0.0629864 0.033330265 0.049073737 0.04905916 0.048580825 0.051668 0.05756495 0.0571158 0.056908052 0.034932967 0.048129857 0.053727116 0.031379998 0.056102615 0.051740337 0.055598006 0.046201933 0.052744824 0.052654296 0.047960013 0.05472612 0.055278428 0.05408488 0.054245055 0.058437448 0.03278352 0.055734687 0.03441655 0.032283574 0.058407154 0.045453116 0.032672293 0.050989043 0.034042496 0.053723715 0.030960504 0.05556471 0.059747674 0.05446929 0.02708512 0.05484506 0.047167998 0.02891512 0.03209039 0.055718526 0.057946175 0.052301507 0.03198362 0.05969214 0.034282267 0.033633474 0.06366208 0.05736397 0.0541288 0.05954609 0.055900767 0.05468019 0.03230529 0.048786256 0.032179113 0.057847824 0.05445311 0.048303362 0.025527662 0.032034215 0.032574937 0.050633054 0.05837946 0.028495343 0.035802227 0.0 1.8500794E-5 0.05779441 0.046013586 0.034042496 0.058601506 0.058962245 0.0473602 0.04920929 0.06211527 0.057524264 0.05892734 0.027435273 0.04817107 0.03377989 0.06358786 0.058152147 0.05800763 0.057590973 0.054131586 0.05752711 0.056805912 0.056836598 0.058085572 0.056039117 0.0553198 0.055651736 0.055606768 0.026819704 0.05703095 0.056904558 0.030321127 0.050596982 0.081325114 0.050757404 0.053842925 0.057992246 0.05806064 0.048163317 0.062075473 0.027625823 0.06052461 0.027362237 0.063915886 0.027353564 0.06401279 0.06052467 0.06087628 0.060882874 0.06045533 0.061625384 0.024826566 0.05694975 0.034072768 0.044259448 0.043322977 0.062679574 0.043127038 0.061174788 0.057987835 0.06219695 0.05460422 0.059565462 0.031803027 0.057552338 0.0572245 0.032574825 0.060418412 0.05729236 0.059394423 0.061285593 0.062107325 0.04412454 0.05472296 0.06468018 0.058041897 0.05885141 0.026415335 0.023849951 0.05085605 0.06194795 0.059111744 0.03205527 0.054118022 0.031201338 0.06338227 0.0501574 0.052361835 0.049776703 0.060472716 0.056460887 0.053209946 0.057394303 0.032567732 0.05476743 0.05870922
[truncated: 1,908,373 more chars]
