# Supplementary material for: Genomic insights into rapid speciation within the world’s largest tree genus Syzygium
Source: Nat Commun. 2022 Sep 12;13:5031. doi: 10.1038/s41467-022-32637-x (PMC9468008; doi:10.1038/s41467-022-32637-x)
Supplement: Supplementary file 7 — Source Data [file 41467_2022_32637_MOESM7_ESM.zip › Figure_3C.csv]

#eigvals:	7.800	5.167	5.114	4.319	3.444	3.048	2.990	2.769	2.672	2.643
SAMPLE	eig1	eig2	eig3	eig4	eig5	eig6	eig7	eig8	eig9	eig10
SYZ186	-0.0652	0.0300	0.0682	-0.2601	-0.0382	0.0085	0.0289	0.0092	0.0100	-0.0087
SYZ150	0.0974	-0.0128	0.0228	0.0013	-0.0155	0.0033	0.0088	0.0272	0.0726	0.0833
SYZ151	0.1042	-0.0147	0.0256	0.0013	-0.0186	0.0045	0.0109	0.0350	0.0906	0.1060
SYZ159	0.1041	-0.0147	0.0255	0.0013	-0.0186	0.0048	0.0112	0.0350	0.0908	0.1063
SYZ163	0.0809	-0.0093	0.0152	0.0006	-0.0058	-0.0001	0.0013	-0.0022	0.0186	0.0093
SYZ108	-0.0272	0.0112	-0.0131	-0.0047	0.0567	-0.0175	-0.0545	-0.0671	-0.0645	0.0635
SYZ185	-0.0448	-0.0348	-0.0088	-0.0019	0.0488	-0.0389	-0.2292	0.1307	0.0414	-0.0512
SYZ129	-0.0508	0.0255	0.0513	0.0154	0.0065	-0.0043	-0.0164	-0.0091	-0.0127	0.0107
SYZ329	-0.0188	0.0463	-0.0648	0.0041	0.0176	-0.0280	-0.0149	-0.0636	-0.0590	0.0668
SYZ315	0.0926	-0.0125	0.0204	0.0011	-0.0135	0.0008	0.0079	0.0225	-0.0575	-0.0362
SYZ318	-0.0206	0.0846	-0.1225	0.0168	-0.0852	0.1596	-0.0182	0.0197	0.0116	-0.0189
SYZ398	-0.0656	0.0495	0.0976	0.0585	-0.0123	0.0014	0.0055	-0.0008	-0.0037	0.0028
SYZ123	0.0931	-0.0119	0.0202	0.0008	-0.0119	-0.0004	0.0052	0.0136	0.0283	0.0336
SYZ257	-0.0193	0.0151	-0.0183	-0.0031	0.0653	-0.0206	-0.0582	-0.0839	-0.0533	0.0676
SYZ100	-0.0733	0.0627	0.1246	0.0842	-0.0256	0.0062	0.0230	0.0086	0.0088	-0.0109
SYZ79	-0.0864	0.0832	0.1656	0.1215	-0.0419	0.0121	0.0443	0.0193	0.0251	-0.0242
SYZ33	-0.0841	0.0798	0.1585	0.1148	-0.0395	0.0111	0.0414	0.0179	0.0221	-0.0220
SYZ345	-0.0136	0.0245	-0.0344	-0.0019	0.0774	-0.0213	-0.0392	-0.0985	-0.0640	0.0786
SYZ331	-0.0220	0.0614	-0.0876	0.0073	0.0147	-0.0685	-0.0078	-0.0810	-0.0771	0.1035
SYZ93	0.1000	-0.0138	0.0234	0.0010	-0.0167	0.0039	0.0091	0.0292	0.0812	0.0931
SYZ334	-0.0165	0.0186	-0.0236	-0.0027	0.0513	-0.0159	-0.0322	-0.0580	-0.0467	0.0461
SYZ353	0.0268	0.0055	-0.0045	-0.0005	0.0234	-0.0072	-0.0146	-0.0478	0.0054	-0.0109
SYZ373	-0.0194	0.0301	-0.0400	-0.0041	0.3665	0.1151	0.1826	0.1316	0.0588	-0.0643
SYZ248	0.0290	0.0053	-0.0041	0.0004	0.0226	-0.0068	-0.0160	-0.0472	0.0177	-0.0115
SYZ166	0.1100	-0.0159	0.0273	0.0014	-0.0220	0.0058	0.0137	0.0424	0.1145	0.1344
SYZ83	0.1100	-0.0155	0.0273	0.0014	-0.0221	0.0059	0.0135	0.0424	0.1140	0.1345
SYZ311	0.0912	-0.0120	0.0194	0.0003	-0.0122	0.0007	0.0072	0.0187	-0.0415	-0.0238
SYZ168	-0.0698	0.0560	0.1105	0.0699	-0.0177	0.0019	0.0110	0.0026	-0.0007	-0.0017
SYZ73	-0.0138	0.0213	-0.0293	-0.0015	0.0602	-0.0158	-0.0276	-0.0707	-0.0521	0.0546
SYZ338	-0.0536	0.0304	0.0601	0.0258	0.0018	-0.0030	-0.0119	-0.0068	-0.0118	0.0104
SYZ223	0.0455	0.0040	-0.0010	-0.0005	0.0225	-0.0089	-0.0184	-0.0894	0.0494	-0.0532
SYZ328	-0.0183	0.0281	-0.0359	-0.0029	0.2917	0.0819	0.1280	0.0797	0.0338	-0.0346
SYZ391	0.0986	-0.0159	0.0234	0.0010	-0.0181	-0.0028	0.0147	0.0327	-0.1804	-0.1420
SYZ41	0.0987	-0.0160	0.0234	0.0011	-0.0182	-0.0028	0.0148	0.0327	-0.1812	-0.1426
SYZ42	0.0987	-0.0160	0.0234	0.0009	-0.0180	-0.0031	0.0147	0.0327	-0.1813	-0.1428
SYZ43	0.0967	-0.0151	0.0227	0.0012	-0.0161	-0.0025	0.0131	0.0293	-0.1606	-0.1274
SYZ44	0.0989	-0.0161	0.0236	0.0009	-0.0181	-0.0030	0.0147	0.0331	-0.1828	-0.1439
SYZ45	0.0966	-0.0149	0.0227	0.0013	-0.0160	-0.0024	0.0132	0.0293	-0.1620	-0.1283
SYZ46	0.0962	-0.0153	0.0227	0.0010	-0.0160	-0.0021	0.0130	0.0292	-0.1601	-0.1264
SYZ316	0.0957	-0.0129	0.0216	0.0010	-0.0148	0.0009	0.0085	0.0260	-0.0654	-0.0411
SYZ81	-0.0456	-0.0364	-0.0092	-0.0012	0.0508	-0.0415	-0.2449	0.1424	0.0470	-0.0554
SYZ17	0.0414	0.0087	-0.0073	0.0004	0.0358	-0.0140	-0.0419	-0.1773	0.0843	-0.0731
SYZ335	0.0986	-0.0137	0.0230	0.0008	-0.0158	0.0037	0.0093	0.0284	0.0741	0.0853
SYZ310	-0.0858	0.0822	0.1634	0.1193	-0.0409	0.0118	0.0432	0.0193	0.0247	-0.0235
SYZ162	0.0958	-0.0135	0.0205	0.0012	-0.0125	0.0005	0.0040	-0.0010	0.0362	0.0251
SYZ182	-0.0650	0.0483	0.0942	0.0529	-0.0080	-0.0010	-0.0048	-0.0082	-0.0212	0.0173
SYZ277	-0.0694	0.0532	0.1043	0.0604	-0.0101	-0.0022	-0.0055	-0.0099	-0.0293	0.0237
SYZ143	-0.0717	-0.1600	-0.0301	0.0213	-0.0334	0.0106	0.0502	-0.0089	-0.0013	-0.0014
SYZ179	-0.0723	0.0615	0.1218	0.0820	-0.0249	0.0061	0.0229	0.0086	0.0086	-0.0099
SYZ245	-0.0664	0.0306	0.0696	-0.2695	-0.0398	0.0090	0.0302	0.0098	0.0095	-0.0099
SYZ107	-0.0265	0.0107	-0.0127	-0.0045	0.0563	-0.0176	-0.0539	-0.0660	-0.0627	0.0628
SYZ169	-0.0667	-0.1373	-0.0258	0.0167	-0.0173	0.0017	-0.0027	0.0139	0.0182	0.0076
SFG386	-0.0671	-0.1435	-0.0268	0.0188	-0.0265	0.0077	0.0349	-0.0051	0.0022	0.0005
SFG493	0.0888	-0.0112	0.0180	0.0018	-0.0086	0.0001	0.0021	0.0041	0.0176	0.0119
SYZ90	-0.0650	0.0297	0.0673	-0.2572	-0.0377	0.0088	0.0283	0.0090	0.0096	-0.0084
SYZ84	-0.0656	0.0300	0.0682	-0.2619	-0.0383	0.0085	0.0290	0.0094	0.0100	-0.0086
SYZ19	-0.0480	-0.0388	-0.0100	-0.0020	0.0588	-0.0498	-0.2936	0.1746	0.0568	-0.0710
SYZ20	-0.0482	-0.0389	-0.0099	-0.0023	0.0588	-0.0501	-0.2943	0.1749	0.0569	-0.0712
SYZ23	0.0568	0.0028	0.0012	-0.0002	0.0358	-0.0204	-0.0487	-0.3267	0.2663	-0.3080
SYZ167	0.0853	-0.0107	0.0165	0.0009	-0.0073	0.0007	0.0010	-0.0017	0.0220	0.0130
SYZ160	-0.0576	-0.1049	-0.0196	0.0127	-0.0097	0.0018	0.0015	0.0032	0.0063	0.0039
SYZ178	-0.0549	-0.1020	-0.0192	0.0120	-0.0128	0.0033	0.0099	-0.0007	0.0015	0.0011
SFG183	0.0928	-0.0117	0.0203	0.0012	-0.0115	0.0010	0.0060	0.0137	0.0308	0.0359
SYZ29	0.0839	-0.0123	0.0172	0.0013	-0.0089	-0.0002	0.0052	0.0101	-0.0416	-0.0319
SFG238	-0.0595	-0.1176	-0.0221	0.0151	-0.0182	0.0051	0.0210	-0.0029	0.0023	0.0008
SYZ165	-0.0573	-0.1050	-0.0197	0.0126	-0.0102	0.0011	0.0007	0.0044	0.0061	0.0020
SYZ49	0.1037	-0.0155	0.0251	0.0003	-0.0197	0.0008	0.0136	0.0406	-0.1132	-0.0701
SYZ60	-0.0173	0.0298	-0.0419	0.0005	0.0558	-0.0286	-0.0341	-0.0923	-0.0791	0.0892
SYZ61	-0.0172	0.0297	-0.0421	0.0003	0.0560	-0.0283	-0.0342	-0.0926	-0.0792	0.0892
SYZ59	-0.0170	0.0290	-0.0413	0.0002	0.0543	-0.0272	-0.0324	-0.0881	-0.0756	0.0849
SYZ327	-0.0203	0.0534	-0.0757	0.0057	0.0098	-0.0499	-0.0046	-0.0535	-0.0529	0.0674
SYZ228	-0.0645	0.0292	0.0666	-0.2541	-0.0372	0.0080	0.0274	0.0089	0.0089	-0.0079
SYZ164	-0.0641	0.0291	0.0656	-0.2501	-0.0361	0.0083	0.0268	0.0088	0.0083	-0.0082
SYZ246	-0.0639	0.0289	0.0654	-0.2486	-0.0360	0.0081	0.0266	0.0088	0.0087	-0.0080
SYZ319	0.0836	-0.0099	0.0174	0.0021	-0.0092	0.0009	0.0041	0.0129	-0.0256	-0.0176
SYZ323	-0.0166	0.0192	-0.0243	-0.0026	0.0528	-0.0163	-0.0331	-0.0604	-0.0472	0.0474
SYZ76	-0.0213	0.0851	-0.1234	0.0163	-0.0856	0.1596	-0.0177	0.0182	0.0122	-0.0178
SYZ8	0.0957	-0.0127	0.0220	0.0011	-0.0147	0.0033	0.0082	0.0252	0.0704	0.0799
SYZ363	-0.0456	-0.0358	-0.0091	-0.0020	0.0520	-0.0412	-0.2451	0.1407	0.0468	-0.0549
SYZ269	-0.0204	0.0534	-0.0759	0.0058	0.0098	-0.0498	-0.0043	-0.0534	-0.0528	0.0669
SYZ268	-0.0603	0.0420	0.0821	0.0453	-0.0068	-0.0008	-0.0021	-0.0048	-0.0106	0.0090
SYZ65	-0.0135	0.0208	-0.0286	-0.0016	0.0581	-0.0151	-0.0266	-0.0679	-0.0499	0.0524
SYZ127	-0.0203	0.0529	-0.0749	0.0052	0.0231	-0.0389	-0.0192	-0.0910	-0.0832	0.0990
SYZ343	-0.0204	0.0528	-0.0745	0.0052	0.0231	-0.0389	-0.0190	-0.0904	-0.0824	0.0983
SYZ251	-0.0141	0.0227	-0.0311	-0.0016	0.0672	-0.0178	-0.0316	-0.0816	-0.0609	0.0637
SYZ9	-0.0216	0.0898	-0.1306	0.0178	-0.0935	0.1802	-0.0206	0.0212	0.0140	-0.0208
SFG29	-0.0218	0.0921	-0.1340	0.0182	-0.0983	0.1905	-0.0216	0.0224	0.0156	-0.0223
SYZ350	-0.0195	0.0303	-0.0401	-0.0042	0.3665	0.1150	0.1826	0.1319	0.0586	-0.0648
SYZ351	-0.0196	0.0305	-0.0402	-0.0041	0.3681	0.1154	0.1838	0.1324	0.0586	-0.0651
SYZ360	-0.0297	0.1011	-0.1447	0.0181	-0.0663	-0.2633	0.1167	0.0999	0.0649	-0.0641
SYZ54	0.1021	-0.0151	0.0244	0.0005	-0.0191	0.0006	0.0132	0.0386	-0.1072	-0.0666
SYZ170	-0.0224	0.0939	-0.1368	0.0187	-0.1014	0.1972	-0.0221	0.0240	0.0164	-0.0233
SFG41	0.1039	-0.0143	0.0253	0.0016	-0.0190	0.0054	0.0105	0.0383	0.1130	0.1258
SYZ133	0.1002	-0.0145	0.0237	0.0006	-0.0180	0.0008	0.0116	0.0335	-0.0923	-0.0567
SYZ205	-0.0610	-0.1195	-0.0225	0.0144	-0.0136	0.0014	-0.0023	0.0103	0.0149	0.0054
SYZ11	0.1297	-0.0199	0.0387	0.0033	-0.0335	0.0143	0.0201	0.0924	0.3052	0.3350
SYZ395	0.1041	-0.0155	0.0251	0.0008	-0.0200	0.0005	0.0132	0.0391	-0.1058	-0.0654
SYZ357	-0.0285	0.0117	-0.0138	-0.0059	0.0653	-0.0216	-0.0657	-0.0820	-0.0816	0.0794
SYZ48	0.1073	-0.0163	0.0265	0.0004	-0.0212	0.0009	0.0153	0.0451	-0.1264	-0.0787
SYZ149	-0.0216	0.0843	-0.1225	0.0164	-0.0839	0.1550	-0.0168	0.0174	0.0120	-0.0179
SYZ122	0.0956	-0.0125	0.0218	0.0006	-0.0151	0.0027	0.0083	0.0244	0.0629	0.0748
SYZ349	-0.0220	0.0865	-0.1256	0.0174	-0.0870	0.1621	-0.0177	0.0193	0.0146	-0.0192
SYZ171	-0.0710	0.0578	0.1150	0.0755	-0.0208	0.0046	0.0169	0.0054	0.0056	-0.0064
SYZ12	-0.0208	0.0852	-0.1231	0.0170	-0.0862	0.1625	-0.0183	0.0186	0.0130	-0.0185
SYZ172	0.0939	-0.0131	0.0202	0.0010	-0.0122	0.0005	0.0038	-0.0012	0.0346	0.0237
SYZ80	-0.0531	0.0312	0.0595	0.0251	0.0026	-0.0039	-0.0117	-0.0090	-0.0140	0.0128
SYZ375	-0.0157	0.0179	-0.0227	-0.0023	0.0464	-0.0133	-0.0274	-0.0495	-0.0380	0.0386
SYZ161	0.0825	-0.0095	0.0158	0.0006	-0.0069	0.0000	0.0013	-0.0024	0.0196	0.0104
SYZ317	0.0890	-0.0118	0.0191	0.0009	-0.0105	0.0007	0.0062	0.0162	-0.0369	-0.0221
SYZ125	-0.0560	-0.1019	-0.0192	0.0119	-0.0099	0.0008	0.0004	0.0034	0.0046	0.0027
SYZ158	-0.0641	-0.1334	-0.0246	0.0175	-0.0236	0.0063	0.0300	-0.0043	0.0023	0.0003
SYZ325	-0.0175	0.0255	-0.0325	-0.0026	0.2458	0.0663	0.1035	0.0626	0.0253	-0.0265
SYZ131	0.0992	-0.0145	0.0232	0.0006	-0.0175	0.0008	0.0114	0.0326	-0.0894	-0.0549
SYZ2	0.0959	-0.0127	0.0212	0.0012	-0.0123	0.0015	0.0060	0.0155	0.0372	0.0403
SFG235	0.0950	-0.0122	0.0214	0.0011	-0.0122	0.0010	0.0057	0.0152	0.0348	0.0392
SYZ173	-0.0852	0.0817	0.1626	0.1186	-0.0410	0.0114	0.0429	0.0187	0.0247	-0.0236
SYZ31	-0.0470	-0.0369	-0.0091	-0.0012	0.0562	-0.0456	-0.2745	0.1603	0.0550	-0.0624
SYZ67	-0.0211	0.0568	-0.0810	0.0065	0.0120	-0.0582	-0.0053	-0.0661	-0.0633	0.0839
SYZ355	-0.0311	0.1035	-0.1479	0.0189	-0.0688	-0.2724	0.1221	0.1040	0.0673	-0.0685
SYZ75	-0.0276	0.0912	-0.1306	0.0157	-0.0539	-0.1975	0.0878	0.0674	0.0411	-0.0389
SYZ78	-0.0266	0.0852	-0.1220	0.0146	-0.0486	-0.1743	0.0771	0.0585	0.0353	-0.0335
SYZ130	0.1036	-0.0154	0.0245	0.0009	-0.0198	0.0009	0.0132	0.0382	-0.1045	-0.0643
SYZ69	-0.0182	0.0449	-0.0627	0.0040	0.0173	-0.0270	-0.0142	-0.0600	-0.0553	0.0637
SYZ394	0.1030	-0.0152	0.0246	0.0009	-0.0196	0.0008	0.0128	0.0377	-0.1028	-0.0630
SYZ344	-0.0664	0.0306	0.0696	-0.2694	-0.0400	0.0088	0.0302	0.0096	0.0094	-0.0099
SYZ64	-0.0266	0.0847	-0.1213	0.0142	-0.0478	-0.1729	0.0762	0.0582	0.0353	-0.0330
SYZ68	-0.0162	0.0277	-0.0382	0.0001	0.0479	-0.0232	-0.0280	-0.0739	-0.0626	0.0704
SYZ174	0.0844	-0.0105	0.0167	0.0008	-0.0076	0.0001	0.0014	-0.0016	0.0216	0.0132
SYZ312	0.0918	-0.0120	0.0199	0.0008	-0.0122	0.0006	0.0073	0.0189	-0.0412	-0.0245
SYZ352	0.0830	-0.0097	0.0167	0.0022	-0.0057	0.0002	-0.0008	-0.0005	0.0302	0.0146
SYZ354	-0.0280	0.0114	-0.0134	-0.0057	0.0632	-0.0206	-0.0624	-0.0774	-0.0763	0.0748
SYZ77	-0.0665	-0.1433	-0.0269	0.0193	-0.0289	0.0091	0.0436	-0.0070	0.0018	-0.0016
SYZ26	0.0842	-0.0104	0.0162	0.0007	-0.0077	-0.0000	0.0010	-0.0020	0.0202	0.0107
SYZ341	0.0258	0.0052	-0.0046	-0.0012	0.0211	-0.0065	-0.0138	-0.0432	0.0036	-0.0086
SFG97	0.0931	-0.0121	0.0199	0.0005	-0.0104	0.0006	0.0021	-0.0010	0.0320	0.0207
SYZ10	0.0931	-0.0121	0.0199	0.0005	-0.0104	0.0006	0.0021	-0.0010	0.0320	0.0207
SYZ142	-0.0675	-0.1463	-0.0274	0.0194	-0.0296	0.0092	0.0451	-0.0086	0.0008	-0.0023
SYZ336	-0.0158	0.0175	-0.0221	-0.0027	0.0474	-0.0137	-0.0285	-0.0520	-0.0410	0.0401
SYZ47	0.1073	-0.0163	0.0265	0.0004	-0.0212	0.0009	0.0153	0.0451	-0.1264	-0.0787
SYZ359	-0.0296	0.1011	-0.1451	0.0184	-0.0667	-0.2648	0.1178	0.1005	0.0664	-0.0660
SYZ27	-0.0658	-0.1345	-0.0252	0.0166	-0.0167	0.0019	-0.0027	0.0131	0.0176	0.0074
SYZ134	-0.0167	0.0191	-0.0242	-0.0027	0.0536	-0.0162	-0.0333	-0.0608	-0.0493	0.0483
SYZ102	-0.0160	0.0178	-0.0236	-0.0025	0.0793	0.0026	-0.0009	-0.0242	-0.0207	0.0205
SYZ86	-0.0630	-0.1241	-0.0235	0.0165	-0.0137	0.0025	-0.0029	0.0087	0.0183	0.0044
SYZ36	-0.0661	-0.1393	-0.0262	0.0179	-0.0251	0.0073	0.0336	-0.0056	0.0000	-0.0010
SFG262	-0.0672	-0.1435	-0.0270	0.0191	-0.0263	0.0077	0.0348	-0.0051	0.0020	0.0003
SYZ211	0.0929	-0.0127	0.0197	0.0009	-0.0115	0.0008	0.0040	-0.0001	0.0333	0.0227
SYZ39	-0.0142	0.0227	-0.0314	-0.0018	0.0680	-0.0184	-0.0325	-0.0829	-0.0626	0.0652
SYZ152	0.1034	-0.0147	0.0250	0.0013	-0.0189	0.0046	0.0107	0.0347	0.0922	0.1078
SYZ146	-0.0717	-0.1597	-0.0301	0.0212	-0.0334	0.0107	0.0498	-0.0090	-0.0013	-0.0014
SYZ38	-0.0676	-0.1471	-0.0274	0.0195	-0.0300	0.0089	0.0457	-0.0087	0.0002	-0.0021
SYZ176	-0.0662	-0.1398	-0.0263	0.0180	-0.0251	0.0074	0.0338	-0.0056	0.0002	-0.0008
SYZ337	-0.0187	0.0273	-0.0355	-0.0033	0.2982	0.0890	0.1399	0.0973	0.0438	-0.0470
SFG159	-0.0643	0.0292	0.0665	-0.2522	-0.0371	0.0082	0.0272	0.0091	0.0090	-0.0082
SYZ324	-0.0643	0.0474	0.0922	0.0518	-0.0077	-0.0013	-0.0046	-0.0081	-0.0210	0.0172
SFG006	-0.0648	-0.1361	-0.0254	0.0178	-0.0254	0.0074	0.0354	-0.0064	0.0001	-0.0008
SYZ156	-0.0715	-0.1593	-0.0300	0.0211	-0.0332	0.0104	0.0494	-0.0088	-0.0014	-0.0015
SYZ187	-0.0240	0.1007	-0.1464	0.0206	-0.1135	0.2238	-0.0240	0.0284	0.0185	-0.0275
SYZ183	-0.0234	0.0967	-0.1405	0.0197	-0.1067	0.2083	-0.0225	0.0262	0.0175	-0.0256
SYZ1	-0.0236	0.0992	-0.1439	0.0203	-0.1108	0.2178	-0.0233	0.0275	0.0182	-0.0267
SYZ155	-0.0221	0.0918	-0.1329	0.0183	-0.0971	0.1879	-0.0215	0.0230	0.0159	-0.0221
SYZ177	0.0927	-0.0126	0.0198	0.0010	-0.0114	0.0007	0.0039	-0.0009	0.0333	0.0223
SYZ189	-0.0671	-0.1442	-0.0272	0.0190	-0.0274	0.0080	0.0391	-0.0074	-0.0010	-0.0012
SYZ244	-0.0666	-0.1429	-0.0268	0.0188	-0.0272	0.0078	0.0387	-0.0071	-0.0008	-0.0010
SYZ314	0.0888	-0.0114	0.0188	0.0004	-0.0111	0.0012	0.0065	0.0171	-0.0388	-0.0225
SYZ346	-0.0127	0.0228	-0.0312	-0.0020	0.0675	-0.0176	-0.0313	-0.0814	-0.0516	0.0618
SYZ356	-0.0271	0.0108	-0.0131	-0.0044	0.0586	-0.0183	-0.0559	-0.0682	-0.0653	0.0655
SYZ264	-0.0228	0.0668	-0.0948	0.0101	-0.0256	-0.0808	0.0322	0.0155	0.0073	-0.0057
SYZ157	-0.0644	0.0295	0.0666	-0.2540	-0.0371	0.0081	0.0277	0.0087	0.0091	-0.0085
SYZ30	-0.0650	0.0297	0.0674	-0.2573	-0.0377	0.0082	0.0279	0.0095	0.0095	-0.0085
SYZ271	-0.0131	0.0229	-0.0305	0.0005	0.0373	-0.0123	-0.0174	-0.0411	-0.0258	0.0304
SYZ213	0.0801	-0.0093	0.0155	0.0004	-0.0060	-0.0003	0.0016	-0.0023	0.0173	0.0093
SYZ390	-0.0785	-0.1920	-0.0362	0.0286	-0.0508	0.0175	0.0941	-0.0194	-0.0004	-0.0071
SYZ382	0.0956	-0.0132	0.0208	0.0011	-0.0125	0.0007	0.0042	-0.0008	0.0368	0.0248
SYZ383	-0.0848	0.0813	0.1619	0.1180	-0.0404	0.0115	0.0425	0.0186	0.0245	-0.0236
SYZ385	0.0955	-0.0133	0.0207	0.0011	-0.0126	0.0008	0.0042	-0.0009	0.0364	0.0245
SYZ384	-0.0854	0.0817	0.1628	0.1189	-0.0411	0.0117	0.0429	0.0190	0.0250	-0.0237
SYZ386	-0.0784	-0.1916	-0.0360	0.0283	-0.0507	0.0175	0.0937	-0.0192	-0.0005	-0.0071
SYZ387	-0.0799	-0.1968	-0.0371	0.0293	-0.0528	0.0183	0.0989	-0.0206	-0.0007	-0.0076
SYZ388	-0.0799	-0.1968	-0.0371	0.0293	-0.0529	0.0183	0.0989	-0.0206	-0.0007	-0.0076
SYZ389	-0.0784	-0.1915	-0.0360	0.0283	-0.0506	0.0175	0.0935	-0.0195	-0.0004	-0.0071
SYZ15	0.0824	-0.0099	0.0162	0.0010	-0.0062	-0.0003	-0.0002	-0.0052	0.0255	0.0081
SYZ16	-0.0456	-0.0361	-0.0089	-0.0015	0.0510	-0.0415	-0.2488	0.1434	0.0490	-0.0565
SYZ22	0.0954	-0.0122	0.0217	0.0013	-0.0125	0.0008	0.0063	0.0157	0.0360	0.0402
SYZ24	0.0567	0.0028	0.0010	-0.0001	0.0358	-0.0203	-0.0483	-0.3258	0.2657	-0.3072
SYZ25	0.0414	0.0087	-0.0074	0.0006	0.0362	-0.0141	-0.0419	-0.1791	0.0853	-0.0737
SYZ367	-0.0800	0.0736	0.1462	0.1043	-0.0343	0.0092	0.0343	0.0146	0.0198	-0.0181
SYZ368	0.0556	0.0024	0.0011	-0.0000	0.0337	-0.0189	-0.0439	-0.2970	0.2393	-0.2766
SYZ281	-0.0695	0.0532	0.1046	0.0606	-0.0101	-0.0019	-0.0053	-0.0098	-0.0294	0.0236
SYZ364	-0.0759	0.0673	0.1335	0.0929	-0.0283	0.0073	0.0274	0.0110	0.0154	-0.0142
SYZ280	-0.0270	0.0855	-0.1225	0.0143	-0.0485	-0.1759	0.0772	0.0589	0.0350	-0.0339
SYZ279	-0.0609	0.0407	0.0798	0.0401	-0.0003	-0.0027	-0.0139	-0.0130	-0.0142	0.0203
SYZ89	0.0979	-0.0132	0.0226	0.0009	-0.0161	0.0032	0.0084	0.0259	0.0675	0.0799
SYZ283	-0.0293	0.0980	-0.1405	0.0176	-0.0630	-0.2493	0.1101	0.0941	0.0607	-0.0604
SYZ297	-0.0441	-0.0320	-0.0079	-0.0004	0.0400	-0.0274	-0.1612	0.0773	0.0252	-0.0262
SYZ300	0.1010	-0.0141	0.0239	0.0008	-0.0168	0.0039	0.0094	0.0305	0.0838	0.0971
SYZ366	-0.0790	0.0717	0.1422	0.1006	-0.0330	0.0084	0.0327	0.0134	0.0158	-0.0174
SYZ52	-0.0473	-0.0376	-0.0092	-0.0018	0.0582	-0.0477	-0.2852	0.1680	0.0564	-0.0671
SYZ53	-0.0434	0.0058	0.0168	-0.0122	0.0327	-0.0138	-0.0640	-0.0277	-0.0140	0.0284
SYZ286	0.0412	0.0090	-0.0077	0.0007	0.0360	-0.0135	-0.0414	-0.1762	0.0824	-0.0730
SYZ365	-0.0535	0.0296	0.0602	0.0255	0.0023	-0.0029	-0.0125	-0.0079	-0.0130	0.0099
SYZ282	-0.0693	0.0532	0.1042	0.0605	-0.0099	-0.0018	-0.0056	-0.0095	-0.0290	0.0237
SYZ287	-0.0735	0.0626	0.1247	0.0844	-0.0255	0.0063	0.0237	0.0088	0.0092	-0.0109
SYZ347	0.0785	-0.0092	0.0147	0.0002	-0.0066	-0.0007	0.0023	0.0025	0.0016	0.0040
SYZ4	0.0826	-0.0106	0.0162	0.0007	-0.0073	-0.0001	0.0016	-0.0008	0.0182	0.0116
SYZ333	-0.0192	0.0482	-0.0684	0.0045	0.0197	-0.0326	-0.0164	-0.0748	-0.0684	0.0809
SYZ34	-0.0662	-0.1355	-0.0255	0.0168	-0.0171	0.0020	-0.0026	0.0134	0.0179	0.0070
SYZ6	0.0886	-0.0113	0.0180	0.0015	-0.0087	0.0005	0.0021	0.0044	0.0172	0.0117
SYZ400	-0.0196	0.0152	-0.0193	-0.0030	0.0685	-0.0216	-0.0621	-0.0891	-0.0556	0.0724
SYZ85	0.0960	-0.0126	0.0219	0.0008	-0.0149	0.0028	0.0085	0.0248	0.0637	0.0752
SYZ72	-0.0772	0.0699	0.1382	0.0972	-0.0299	0.0086	0.0295	0.0123	0.0173	-0.0150
SYZ342	-0.0279	0.0119	-0.0131	-0.0057	0.0615	-0.0205	-0.0613	-0.0762	-0.0750	0.0733
SYZ265	-0.0224	0.0165	-0.0188	-0.0030	0.0596	-0.0187	-0.0481	-0.0702	-0.0580	0.0618
SYZ371	-0.0256	0.0101	-0.0118	-0.0040	0.0516	-0.0157	-0.0481	-0.0581	-0.0534	0.0534
SYZ401	-0.0620	0.0420	0.0816	0.0412	-0.0004	-0.0025	-0.0152	-0.0129	-0.0149	0.0223
SYZ348	-0.0234	0.0913	-0.1319	0.0180	-0.0941	0.1780	-0.0202	0.0197	0.0150	-0.0217
SYZ396	-0.0197	0.0508	-0.0708	0.0057	0.0223	-0.0358	-0.0183	-0.0809	-0.0736	0.0893
SYZ243	-0.0641	0.0290	0.0657	-0.2509	-0.0361	0.0080	0.0269	0.0087	0.0088	-0.0079
SYZ132	0.1039	-0.0155	0.0249	0.0009	-0.0200	0.0010	0.0131	0.0388	-0.1057	-0.0649
SYZ358	-0.0267	0.0858	-0.1231	0.0144	-0.0488	-0.1769	0.0781	0.0596	0.0358	-0.0338
SYZ260	-0.0691	0.0549	0.1082	0.0681	-0.0167	0.0019	0.0108	0.0022	-0.0006	-0.0007
