# Supplementary material for: Genomic insights into rapid speciation within the world’s largest tree genus Syzygium
Source: Nat Commun. 2022 Sep 12;13:5031. doi: 10.1038/s41467-022-32637-x (PMC9468008; doi:10.1038/s41467-022-32637-x)
Supplement: Supplementary file 7 — Source Data [file 41467_2022_32637_MOESM7_ESM.zip › Figure_4.xlsx]

## Sheet: Sheet1
SAMPLE	Years (g=5, µ=1.0x10-8)	Effective population size (x104)
SFG183	0	0.558393
SFG183	6236.32	0.558393
SFG183	13060.4	0.558393
SFG183	20526	0.558393
SFG183	28693.9	1.92384
SFG183	37631.3	1.92384
SFG183	47409.5	3.90915
SFG183	58108.2	3.90915
SFG183	69813.5	7.36875
SFG183	82620.8	7.36875
SFG183	96632.8	10.1523
SFG183	111964	10.1523
SFG183	128738	10.1776
SFG183	147091	10.1776
SFG183	167171	9.13223
SFG183	189140	9.13223
SFG183	213178	8.65519
SFG183	239478	8.65519
SFG183	268252	8.81513
SFG183	299735	8.81513
SFG183	334181	9.38352
SFG183	371869	9.38352
SFG183	413103	10.2952
SFG183	458219	10.2952
SFG183	507580	11.6481
SFG183	561587	11.6481
SFG183	620678	13.5089
SFG183	685329	13.5089
SFG183	756064	15.5826
SFG183	833457	15.5826
SFG183	918134	17.3689
SFG183	1.01078e+06	17.3689
SFG183	1.11215e+06	18.8337
SFG183	1.22305e+06	18.8337
SFG183	1.34439e+06	20.3473
SFG183	1.47716e+06	20.3473
SFG183	1.62241e+06	22.3812
SFG183	1.78134e+06	22.3812
SFG183	1.95523e+06	25.341
SFG183	2.14548e+06	25.341
SFG183	2.35364e+06	28.9207
SFG183	2.58139e+06	28.9207
SFG183	2.83057e+06	31.5362
SFG183	3.1032e+06	31.5362
SFG183	3.40149e+06	31.222
SFG183	3.72786e+06	31.222
SFG183	4.08494e+06	27.7883
SFG183	4.47562e+06	27.7883
SFG183	4.90308e+06	23.0966
SFG183	5.37077e+06	23.0966
SFG183	5.88247e+06	19.0379
SFG183	6.44233e+06	19.0379
SFG183	7.05488e+06	16.3387
SFG183	7.72508e+06	16.3387
SFG183	8.45836e+06	14.7798
SFG183	9.26064e+06	14.7798
SFG183	1.01384e+07	14.7798
SFG183	1.10988e+07	14.7798
SFG235	0	0.643603
SFG235	8040.67	0.643603
SFG235	16803.1	0.643603
SFG235	26352.7	0.643603
SFG235	36759.3	2.70136
SFG235	48099.9	2.70136
SFG235	60459.5	4.27016
SFG235	73928.7	4.27016
SFG235	88606.8	5.78533
SFG235	104603	5.78533
SFG235	122036	6.91013
SFG235	141034	6.91013
SFG235	161738	7.83273
SFG235	184301	7.83273
SFG235	208889	9.2414
SFG235	235685	9.2414
SFG235	264887	11.6336
SFG235	296712	11.6336
SFG235	331394	14.9193
SFG235	369189	14.9193
SFG235	410380	18.7117
SFG235	455267	18.7117
SFG235	504186	22.8358
SFG235	557496	22.8358
SFG235	615594	25.4634
SFG235	678907	25.4634
SFG235	747905	25.1432
SFG235	823099	25.1432
SFG235	905044	23.5056
SFG235	994348	23.5056
SFG235	1.09167e+06	22.2073
SFG235	1.19773e+06	22.2073
SFG235	1.31331e+06	22.0329
SFG235	1.43927e+06	22.0329
SFG235	1.57654e+06	23.3805
SFG235	1.72614e+06	23.3805
SFG235	1.88917e+06	26.1524
SFG235	2.06683e+06	26.1524
SFG235	2.26045e+06	29.4902
SFG235	2.47145e+06	29.4902
SFG235	2.7014e+06	31.7957
SFG235	2.952e+06	31.7957
SFG235	3.22509e+06	31.5319
SFG235	3.52271e+06	31.5319
SFG235	3.84705e+06	28.5292
SFG235	4.20051e+06	28.5292
SFG235	4.58571e+06	24.1947
SFG235	5.00549e+06	24.1947
SFG235	5.46297e+06	20.1836
SFG235	5.96152e+06	20.1836
SFG235	6.50484e+06	17.2989
SFG235	7.09694e+06	17.2989
SFG235	7.7422e+06	15.6162
SFG235	8.4454e+06	15.6162
SFG235	9.21174e+06	14.6956
SFG235	1.00469e+07	14.6956
SFG235	1.0957e+07	14.6956
SFG235	1.19489e+07	14.6956
SFG41	0	0.673993
SFG41	8962.09	0.673993
SFG41	18717.5	0.673993
SFG41	29338	0.673993
SFG41	40897.6	2.55931
SFG41	53482.1	2.55931
SFG41	67180.8	3.88584
SFG41	82093.6	3.88584
SFG41	98326	6.62718
SFG41	115997	6.62718
SFG41	135233	11.1605
SFG41	156172	11.1605
SFG41	178967	17.0418
SFG41	203778	17.0418
SFG41	230789	23.083
SFG41	260192	23.083
SFG41	292199	28.0493
SFG41	327041	28.0493
SFG41	364969	29.4775
SFG41	406256	29.4775
SFG41	451200	27.1588
SFG41	500123	27.1588
SFG41	553382	24.1188
SFG41	611356	24.1188
SFG41	674465	22.6656
SFG41	743164	22.6656
SFG41	817947	22.8858
SFG41	899354	22.8858
SFG41	987971	23.6356
SFG41	1.08444e+06	23.6356
SFG41	1.18945e+06	23.983
SFG41	1.30376e+06	23.983
SFG41	1.42819e+06	24.2712
SFG41	1.56365e+06	24.2712
SFG41	1.7111e+06	25.4238
SFG41	1.87161e+06	25.4238
SFG41	2.04634e+06	27.7478
SFG41	2.23655e+06	27.7478
SFG41	2.4436e+06	30.3374
SFG41	2.66899e+06	30.3374
SFG41	2.91434e+06	31.4527
SFG41	3.18142e+06	31.4527
SFG41	3.47216e+06	29.952
SFG41	3.78865e+06	29.952
SFG41	4.13316e+06	26.405
SFG41	4.5082e+06	26.405
SFG41	4.91645e+06	22.3899
SFG41	5.36085e+06	22.3899
SFG41	5.84462e+06	19.1051
SFG41	6.37124e+06	19.1051
SFG41	6.94449e+06	16.907
SFG41	7.56852e+06	16.907
SFG41	8.24782e+06	15.7313
SFG41	8.98728e+06	15.7313
SFG41	9.79224e+06	15.1136
SFG41	1.06685e+07	15.1136
SFG41	1.16224e+07	15.1136
SFG41	1.26607e+07	15.1136
SFG97	0	0.600572
SFG97	8040.53	0.600572
SFG97	16813.2	0.600572
SFG97	26385	0.600572
SFG97	36828.4	2.67421
SFG97	48222	2.67421
SFG97	60654.2	3.86316
SFG97	74217.5	3.86316
SFG97	89015.5	5.87991
SFG97	105161	5.87991
SFG97	122777	8.72468
SFG97	141996	8.72468
SFG97	162966	12.2526
SFG97	185846	12.2526
SFG97	210809	15.7562
SFG97	238043	15.7562
SFG97	267758	19.54
SFG97	300179	19.54
SFG97	335552	23.7808
SFG97	374145	23.7808
SFG97	416252	25.9949
SFG97	462194	25.9949
SFG97	512318	26.031
SFG97	567006	26.031
SFG97	626674	24.6746
SFG97	691776	24.6746
SFG97	762803	22.6292
SFG97	840299	22.6292
SFG97	924850	20.7109
SFG97	1.0171e+06	20.7109
SFG97	1.11775e+06	19.6804
SFG97	1.22756e+06	19.6804
SFG97	1.34738e+06	20.0385
SFG97	1.4781e+06	20.0385
SFG97	1.62073e+06	21.9782
SFG97	1.77634e+06	21.9782
SFG97	1.94612e+06	25.2421
SFG97	2.13135e+06	25.2421
SFG97	2.33346e+06	28.9622
SFG97	2.55397e+06	28.9622
SFG97	2.79455e+06	31.6349
SFG97	3.05704e+06	31.6349
SFG97	3.34343e+06	31.6642
SFG97	3.6559e+06	31.6642
SFG97	3.99682e+06	28.824
SFG97	4.36877e+06	28.824
SFG97	4.7746e+06	24.6183
SFG97	5.21738e+06	24.6183
SFG97	5.70047e+06	20.7621
SFG97	6.22755e+06	20.7621
SFG97	6.80263e+06	18.0372
SFG97	7.43006e+06	18.0372
SFG97	8.11462e+06	16.4233
SFG97	8.86151e+06	16.4233
SFG97	9.67641e+06	15.6067
SFG97	1.05655e+07	15.6067
SFG97	1.15356e+07	15.6067
SFG97	1.25939e+07	15.6067
SYZ10	0	0.614036
SYZ10	7831.17	0.614036
SYZ10	16379.3	0.614036
SYZ10	25710.3	0.614036
SYZ10	35894.4	2.30052
SYZ10	47011	2.30052
SYZ10	59145.7	3.52155
SYZ10	72391	3.52155
SYZ10	86847.9	5.62827
SYZ10	102628	5.62827
SYZ10	119854	8.59655
SYZ10	138655	8.59655
SYZ10	159178	11.8207
SYZ10	181579	11.8207
SYZ10	206031	14.9519
SYZ10	232721	14.9519
SYZ10	261853	18.7784
SYZ10	293652	18.7784
SYZ10	328362	22.9983
SYZ10	366249	22.9983
SYZ10	407603	25.2992
SYZ10	452743	25.2992
SYZ10	502014	25.6972
SYZ10	555797	25.6972
SYZ10	614501	24.6948
SYZ10	678578	24.6948
SYZ10	748521	22.9424
SYZ10	824865	22.9424
SYZ10	908198	21.1212
SYZ10	999158	21.1212
SYZ10	1.09844e+06	19.995
SYZ10	1.20682e+06	19.995
SYZ10	1.32511e+06	20.2492
SYZ10	1.45423e+06	20.2492
SYZ10	1.59517e+06	22.2003
SYZ10	1.74901e+06	22.2003
SYZ10	1.91693e+06	25.5462
SYZ10	2.10022e+06	25.5462
SYZ10	2.30029e+06	29.2442
SYZ10	2.51867e+06	29.2442
SYZ10	2.75704e+06	31.7046
SYZ10	3.01723e+06	31.7046
SYZ10	3.30123e+06	31.4939
SYZ10	3.61123e+06	31.4939
SYZ10	3.9496e+06	28.5599
SYZ10	4.31895e+06	28.5599
SYZ10	4.7221e+06	24.3802
SYZ10	5.16215e+06	24.3802
SYZ10	5.64248e+06	20.5737
SYZ10	6.16678e+06	20.5737
SYZ10	6.73907e+06	17.8785
SYZ10	7.36374e+06	17.8785
SYZ10	8.04558e+06	16.319
SYZ10	8.78984e+06	16.319
SYZ10	9.60222e+06	15.5277
SYZ10	1.0489e+07	15.5277
SYZ10	1.14569e+07	15.5277
SYZ10	1.25134e+07	15.5277
SYZ11	0	0.577251
SYZ11	6818.27	0.577251
SYZ11	14265.5	0.577251
SYZ11	22398	0.577251
SYZ11	31280.9	1.85527
SYZ11	40981.4	1.85527
SYZ11	51575.8	2.72607
SYZ11	63147	2.72607
SYZ11	75783.9	4.03752
SYZ11	89585.4	4.03752
SYZ11	104658	5.82368
SYZ11	121120	5.82368
SYZ11	139099	7.98189
SYZ11	158735	7.98189
SYZ11	180179	10.5123
SYZ11	203600	10.5123
SYZ11	229179	13.2024
SYZ11	257115	13.2024
SYZ11	287624	15.3897
SYZ11	320946	15.3897
SYZ11	357337	16.8607
SYZ11	397082	16.8607
SYZ11	440488	18.0553
SYZ11	487895	18.0553
SYZ11	539669	19.3495
SYZ11	596214	19.3495
SYZ11	657970	20.746
SYZ11	725415	20.746
SYZ11	799075	21.7322
SYZ11	879523	21.7322
SYZ11	967383	21.9788
SYZ11	1.06334e+06	21.9788
SYZ11	1.16814e+06	22.157
SYZ11	1.28259e+06	22.157
SYZ11	1.40759e+06	23.2241
SYZ11	1.54411e+06	23.2241
SYZ11	1.69321e+06	25.552
SYZ11	1.85604e+06	25.552
SYZ11	2.03388e+06	28.7176
SYZ11	2.22811e+06	28.7176
SYZ11	2.44023e+06	31.4679
SYZ11	2.6719e+06	31.4679
SYZ11	2.92491e+06	32.1003
SYZ11	3.20124e+06	32.1003
SYZ11	3.50303e+06	29.761
SYZ11	3.83263e+06	29.761
SYZ11	4.1926e+06	25.4251
SYZ11	4.58574e+06	25.4251
SYZ11	5.0151e+06	20.9448
SYZ11	5.48402e+06	20.9448
SYZ11	5.99616e+06	17.5225
SYZ11	6.55548e+06	17.5225
SYZ11	7.16634e+06	15.4185
SYZ11	7.83348e+06	15.4185
SYZ11	8.5621e+06	14.2422
SYZ11	9.35786e+06	14.2422
SYZ11	1.02269e+07	14.2422
SYZ11	1.11761e+07	14.2422
SYZ122	0	1.7895
SYZ122	12938.3	1.7895
SYZ122	26990.6	1.7895
SYZ122	42254.4	1.7895
SYZ122	58834.8	4.75586
SYZ122	76843.1	4.75586
SYZ122	96403.6	7.50512
SYZ122	117649	7.50512
SYZ122	140725	9.52736
SYZ122	165791	9.52736
SYZ122	193017	11.3495
SYZ122	222589	11.3495
SYZ122	254709	13.2548
SYZ122	289597	13.2548
SYZ122	327493	15.1324
SYZ122	368653	15.1324
SYZ122	413360	17.3034
SYZ122	461922	17.3034
SYZ122	514667	19.979
SYZ122	571959	19.979
SYZ122	634186	23.1505
SYZ122	701777	23.1505
SYZ122	775194	26.0872
SYZ122	854936	26.0872
SYZ122	941551	27.6018
SYZ122	1.03563e+06	27.6018
SYZ122	1.13782e+06	27.7248
SYZ122	1.24881e+06	27.7248
SYZ122	1.36937e+06	27.623
SYZ122	1.50032e+06	27.623
SYZ122	1.64255e+06	28.295
SYZ122	1.79704e+06	28.295
SYZ122	1.96484e+06	30.1404
SYZ122	2.14711e+06	30.1404
SYZ122	2.34508e+06	32.7722
SYZ122	2.56011e+06	32.7722
SYZ122	2.79367e+06	34.9349
SYZ122	3.04737e+06	34.9349
SYZ122	3.32292e+06	35.1252
SYZ122	3.62222e+06	35.1252
SYZ122	3.94731e+06	32.8575
SYZ122	4.30043e+06	32.8575
SYZ122	4.68397e+06	29.1243
SYZ122	5.10056e+06	29.1243
SYZ122	5.55306e+06	25.3658
SYZ122	6.04455e+06	25.3658
SYZ122	6.57839e+06	22.4394
SYZ122	7.15824e+06	22.4394
SYZ122	7.78807e+06	20.5222
SYZ122	8.47217e+06	20.5222
SYZ122	9.21522e+06	19.5223
SYZ122	1.00223e+07	19.5223
SYZ122	1.08989e+07	19.1096
SYZ122	1.18511e+07	19.1096
SYZ122	1.28854e+07	18.827
SYZ122	1.40088e+07	18.827
SYZ122	1.5229e+07	18.827
SYZ122	1.65543e+07	18.827
SYZ123	0	0.543366
SYZ123	3305.07	0.543366
SYZ123	6933.13	0.543366
SYZ123	10915	0.543366
SYZ123	15285.9	1.36649
SYZ123	20083.3	1.36649
SYZ123	25349	1.93265
SYZ123	31128.7	1.93265
SYZ123	37472.7	2.44382
SYZ123	44436.3	2.44382
SYZ123	52079.4	2.85
SYZ123	60468.7	2.85
SYZ123	69677	3.10878
SYZ123	79784.5	3.10878
SYZ123	90878.3	3.29774
SYZ123	103055	3.29774
SYZ123	116421	3.45399
SYZ123	131092	3.45399
SYZ123	147195	3.64053
SYZ123	164869	3.64053
SYZ123	184269	3.99897
SYZ123	205564	3.99897
SYZ123	228937	4.6177
SYZ123	254591	4.6177
SYZ123	282751	5.47998
SYZ123	313659	5.47998
SYZ123	347584	6.50054
SYZ123	384822	6.50054
SYZ123	425694	7.58034
SYZ123	470557	7.58034
SYZ123	519800	8.65448
SYZ123	573849	8.65448
SYZ123	633175	9.70755
SYZ123	698293	9.70755
SYZ123	769768	10.7931
SYZ123	848220	10.7931
SYZ123	934332	12.1124
SYZ123	1.02885e+06	12.1124
SYZ123	1.13259e+06	14.0805
SYZ123	1.24647e+06	14.0805
SYZ123	1.37146e+06	17.1935
SYZ123	1.50865e+06	17.1935
SYZ123	1.65923e+06	21.6103
SYZ123	1.82452e+06	21.6103
SYZ123	2.00594e+06	26.5241
SYZ123	2.20507e+06	26.5241
SYZ123	2.42364e+06	29.8131
SYZ123	2.66355e+06	29.8131
SYZ123	2.92688e+06	29.3121
SYZ123	3.21591e+06	29.3121
SYZ123	3.53316e+06	25.118
SYZ123	3.88139e+06	25.118
SYZ123	4.26361e+06	19.5722
SYZ123	4.68314e+06	19.5722
SYZ123	5.14363e+06	13.8817
SYZ123	5.64907e+06	13.8817
SYZ123	6.20385e+06	13.8817
SYZ123	6.8128e+06	13.8817
SYZ130	0	0.612463
SYZ130	4103.81	0.612463
SYZ130	8598.6	0.612463
SYZ130	13521.5	0.612463
SYZ130	18912.4	1.81793
SYZ130	24817.3	1.81793
SYZ130	31283.8	3.07909
SYZ130	38365.9	3.07909
SYZ130	46122.6	5.01715
SYZ130	54617.7	5.01715
SYZ130	63921.6	6.6278
SYZ130	74110.8	6.6278
SYZ130	85270.9	7.08543
SYZ130	97492.6	7.08543
SYZ130	110878	6.81196
SYZ130	125539	6.81196
SYZ130	141594	6.11024
SYZ130	159179	6.11024
SYZ130	178437	5.50928
SYZ130	199529	5.50928
SYZ130	222629	5.20225
SYZ130	247928	5.20225
SYZ130	275636	5.16428
SYZ130	305981	5.16428
SYZ130	339216	5.40856
SYZ130	375615	5.40856
SYZ130	415478	5.93647
SYZ130	459138	5.93647
SYZ130	506953	6.60976
SYZ130	559321	6.60976
SYZ130	616675	7.30102
SYZ130	679489	7.30102
SYZ130	748283	8.05408
SYZ130	823627	8.05408
SYZ130	906143	8.97056
SYZ130	996515	8.97056
SYZ130	1.09549e+06	10.2124
SYZ130	1.20389e+06	10.2124
SYZ130	1.32261e+06	11.9883
SYZ130	1.45263e+06	11.9883
SYZ130	1.59503e+06	14.453
SYZ130	1.75099e+06	14.453
SYZ130	1.92179e+06	17.5721
SYZ130	2.10886e+06	17.5721
SYZ130	2.31374e+06	20.9021
SYZ130	2.53812e+06	20.9021
SYZ130	2.78386e+06	23.4127
SYZ130	3.053e+06	23.4127
SYZ130	3.34776e+06	23.811
SYZ130	3.67058e+06	23.811
SYZ130	4.02414e+06	21.7106
SYZ130	4.41136e+06	21.7106
SYZ130	4.83544e+06	18.2265
SYZ130	5.2999e+06	18.2265
SYZ130	5.80858e+06	14.1459
SYZ130	6.36568e+06	14.1459
SYZ130	6.97582e+06	14.1459
SYZ130	7.64405e+06	14.1459
SYZ132	0	0.708931
SYZ132	4919.51	0.708931
SYZ132	10299.7	0.708931
SYZ132	16182.6	0.708931
SYZ132	22616.6	1.98968
SYZ132	29652.2	1.98968
SYZ132	37345.7	3.10462
SYZ132	45759.1	3.10462
SYZ132	54959.7	4.53681
SYZ132	65021.2	4.53681
SYZ132	76024	5.95963
SYZ132	88055.9	5.95963
SYZ132	101213	6.3415
SYZ132	115602	6.3415
SYZ132	131337	5.92028
SYZ132	148543	5.92028
SYZ132	167360	5.58385
SYZ132	187936	5.58385
SYZ132	210438	5.67132
SYZ132	235044	5.67132
SYZ132	261954	6.43169
SYZ132	291380	6.43169
SYZ132	323559	7.86103
SYZ132	358749	7.86103
SYZ132	397231	9.36117
SYZ132	439312	9.36117
SYZ132	485331	10.1703
SYZ132	535655	10.1703
SYZ132	590687	10.2207
SYZ132	650867	10.2207
SYZ132	716678	10.0715
SYZ132	788645	10.0715
SYZ132	867345	10.2143
SYZ132	953407	10.2143
SYZ132	1.04752e+06	10.8693
SYZ132	1.15044e+06	10.8693
SYZ132	1.26299e+06	12.1981
SYZ132	1.38606e+06	12.1981
SYZ132	1.52065e+06	14.3413
SYZ132	1.66783e+06	14.3413
SYZ132	1.82879e+06	17.2579
SYZ132	2.00479e+06	17.2579
SYZ132	2.19727e+06	20.5282
SYZ132	2.40775e+06	20.5282
SYZ132	2.63792e+06	23.1717
SYZ132	2.88963e+06	23.1717
SYZ132	3.16488e+06	23.9368
SYZ132	3.46589e+06	23.9368
SYZ132	3.79505e+06	22.3281
SYZ132	4.15501e+06	22.3281
SYZ132	4.54864e+06	19.22
SYZ132	4.9791e+06	19.22
SYZ132	5.44983e+06	16.0411
SYZ132	5.9646e+06	16.0411
SYZ132	6.52753e+06	13.2079
SYZ132	7.14312e+06	13.2079
SYZ132	7.8163e+06	13.2079
SYZ132	8.55246e+06	13.2079
SYZ133	0	0.666018
SYZ133	7339.04	0.666018
SYZ133	15351.2	0.666018
SYZ133	24096.5	0.666018
SYZ133	33643.1	4.83464
SYZ133	44063.9	4.83464
SYZ133	55439	8.02312
SYZ133	67856.7	8.02312
SYZ133	81411.3	10.3293
SYZ133	96208	10.3293
SYZ133	112359	11.3039
SYZ133	129990	11.3039
SYZ133	149236	12.2672
SYZ133	170244	12.2672
SYZ133	193177	13.2077
SYZ133	218210	13.2077
SYZ133	245537	13.856
SYZ133	275367	13.856
SYZ133	307928	14.7587
SYZ133	343472	14.7587
SYZ133	382271	15.1924
SYZ133	424625	15.1924
SYZ133	470857	15.0064
SYZ133	521325	15.0064
SYZ133	576415	14.3453
SYZ133	636551	14.3453
SYZ133	702194	13.4559
SYZ133	773851	13.4559
SYZ133	852071	12.914
SYZ133	937455	12.914
SYZ133	1.03066e+06	12.9621
SYZ133	1.1324e+06	12.9621
SYZ133	1.24346e+06	13.6198
SYZ133	1.3647e+06	13.6198
SYZ133	1.49704e+06	14.9042
SYZ133	1.6415e+06	14.9042
SYZ133	1.79919e+06	16.7244
SYZ133	1.97132e+06	16.7244
SYZ133	2.15923e+06	18.8641
SYZ133	2.36434e+06	18.8641
SYZ133	2.58824e+06	20.8924
SYZ133	2.83265e+06	20.8924
SYZ133	3.09944e+06	22.1175
SYZ133	3.39067e+06	22.1175
SYZ133	3.70858e+06	21.9934
SYZ133	4.0556e+06	21.9934
SYZ133	4.43441e+06	20.6222
SYZ133	4.84792e+06	20.6222
SYZ133	5.2993e+06	18.6926
SYZ133	5.79203e+06	18.6926
SYZ133	6.32989e+06	16.9217
SYZ133	6.91701e+06	16.9217
SYZ133	7.55791e+06	15.6473
SYZ133	8.25751e+06	15.6473
SYZ133	9.0212e+06	14.849
SYZ133	9.85483e+06	14.849
SYZ133	1.07648e+07	14.849
SYZ133	1.17582e+07	14.849
SYZ151	0	0.766998
SYZ151	9111.46	0.766998
SYZ151	19036.7	0.766998
SYZ151	29851.1	0.766998
SYZ151	41632	2.22404
SYZ151	54467.1	2.22404
SYZ151	68451	3.66683
SYZ151	83684.6	3.66683
SYZ151	100282	5.91681
SYZ151	118363	5.91681
SYZ151	138063	8.87718
SYZ151	159524	8.87718
SYZ151	182905	12.382
SYZ151	208378	12.382
SYZ151	236130	16.1131
SYZ151	266364	16.1131
SYZ151	299302	19.3983
SYZ151	335188	19.3983
SYZ151	374283	21.611
SYZ151	416875	21.611
SYZ151	463278	22.2933
SYZ151	513832	22.2933
SYZ151	568908	21.8823
SYZ151	628910	21.8823
SYZ151	694281	21.5404
SYZ151	765498	21.5404
SYZ151	843087	22.148
SYZ151	927617	22.148
SYZ151	1.01971e+06	23.8161
SYZ151	1.12004e+06	23.8161
SYZ151	1.22934e+06	25.7912
SYZ151	1.34842e+06	25.7912
SYZ151	1.47816e+06	27.5926
SYZ151	1.6195e+06	27.5926
SYZ151	1.77348e+06	29.7571
SYZ151	1.94124e+06	29.7571
SYZ151	2.124e+06	32.6948
SYZ151	2.32312e+06	32.6948
SYZ151	2.54004e+06	35.5523
SYZ151	2.77637e+06	35.5523
SYZ151	3.03385e+06	36.452
SYZ151	3.31435e+06	36.452
SYZ151	3.61995e+06	34.1488
SYZ151	3.95288e+06	34.1488
SYZ151	4.3156e+06	29.477
SYZ151	4.71076e+06	29.477
SYZ151	5.14127e+06	24.4637
SYZ151	5.6103e+06	24.4637
SYZ151	6.12128e+06	20.5282
SYZ151	6.67797e+06	20.5282
SYZ151	7.28446e+06	17.9957
SYZ151	7.94521e+06	17.9957
SYZ151	8.66506e+06	16.688
SYZ151	9.4493e+06	16.688
SYZ151	1.03037e+07	16.0353
SYZ151	1.12345e+07	16.0353
SYZ151	1.22486e+07	16.0353
SYZ151	1.33534e+07	16.0353
SYZ152	0	0.77783
SYZ152	8857.11	0.77783
SYZ152	18501.2	0.77783
SYZ152	29001.1	0.77783
SYZ152	40433.5	1.93566
SYZ152	52881.3	1.93566
SYZ152	66434.3	3.06362
SYZ152	81191.2	3.06362
SYZ152	97258.7	5.13309
SYZ152	114752	5.13309
SYZ152	133799	8.45501
SYZ152	154538	8.45501
SYZ152	177118	12.5676
SYZ152	201704	12.5676
SYZ152	228473	16.1786
SYZ152	257618	16.1786
SYZ152	289352	18.6648
SYZ152	323904	18.6648
SYZ152	361525	20.2134
SYZ152	402486	20.2134
SYZ152	447084	21.3926
SYZ152	495642	21.3926
SYZ152	548514	22.8148
SYZ152	606079	22.8148
SYZ152	668757	24.2991
SYZ152	736999	24.2991
SYZ152	811303	25.2289
SYZ152	892205	25.2289
SYZ152	980291	25.6878
SYZ152	1.0762e+06	25.6878
SYZ152	1.18062e+06	26.1293
SYZ152	1.29432e+06	26.1293
SYZ152	1.41812e+06	27.0608
SYZ152	1.5529e+06	27.0608
SYZ152	1.69966e+06	29.0261
SYZ152	1.85945e+06	29.0261
SYZ152	2.03343e+06	32.0235
SYZ152	2.22285e+06	32.0235
SYZ152	2.4291e+06	34.9456
SYZ152	2.65367e+06	34.9456
SYZ152	2.89817e+06	35.8569
SYZ152	3.16439e+06	35.8569
SYZ152	3.45425e+06	33.5551
SYZ152	3.76985e+06	33.5551
SYZ152	4.11347e+06	28.8717
SYZ152	4.48761e+06	28.8717
SYZ152	4.89497e+06	23.7983
SYZ152	5.3385e+06	23.7983
SYZ152	5.82142e+06	19.7619
SYZ152	6.34723e+06	19.7619
SYZ152	6.91973e+06	17.1981
SYZ152	7.54306e+06	17.1981
SYZ152	8.22175e+06	15.8385
SYZ152	8.96071e+06	15.8385
SYZ152	9.76528e+06	15.0838
SYZ152	1.06413e+07	15.0838
SYZ152	1.15951e+07	15.0838
SYZ152	1.26336e+07	15.0838
SYZ159	0	0.823978
SYZ159	9705.39	0.823978
SYZ159	20256.1	0.823978
SYZ159	31725.7	0.823978
SYZ159	44195.5	2.22389
SYZ159	57752.3	2.22389
SYZ159	72489.7	3.86372
SYZ159	88511.3	3.86372
SYZ159	105930	6.44372
SYZ159	124865	6.44372
SYZ159	145451	9.49314
SYZ159	167830	9.49314
SYZ159	192160	12.5892
SYZ159	218610	12.5892
SYZ159	247364	15.822
SYZ159	278623	15.822
SYZ159	312607	19.2724
SYZ159	349552	19.2724
SYZ159	389717	22.1411
SYZ159	433381	22.1411
SYZ159	480850	23.085
SYZ159	532456	23.085
SYZ159	588557	22.4121
SYZ159	649548	22.4121
SYZ159	715853	21.444
SYZ159	787937	21.444
SYZ159	866301	21.5047
SYZ159	951494	21.5047
SYZ159	1.04411e+06	23.0923
SYZ159	1.1448e+06	23.0923
SYZ159	1.25426e+06	25.6145
SYZ159	1.37326e+06	25.6145
SYZ159	1.50262e+06	28.3124
SYZ159	1.64326e+06	28.3124
SYZ159	1.79616e+06	30.9187
SYZ159	1.96238e+06	30.9187
SYZ159	2.14308e+06	33.4029
SYZ159	2.33953e+06	33.4029
SYZ159	2.5531e+06	35.1088
SYZ159	2.78527e+06	35.1088
SYZ159	3.03768e+06	34.8021
SYZ159	3.31208e+06	34.8021
SYZ159	3.6104e+06	31.9224
SYZ159	3.9347e+06	31.9224
SYZ159	4.28727e+06	27.4012
SYZ159	4.67056e+06	27.4012
SYZ159	5.08725e+06	22.8467
SYZ159	5.54024e+06	22.8467
SYZ159	6.03271e+06	19.3156
SYZ159	6.5681e+06	19.3156
SYZ159	7.15013e+06	17.0357
SYZ159	7.78289e+06	17.0357
SYZ159	8.47077e+06	15.8324
SYZ159	9.2186e+06	15.8324
SYZ159	1.00316e+07	15.1862
SYZ159	1.09154e+07	15.1862
SYZ159	1.18763e+07	15.1862
SYZ159	1.29209e+07	15.1862
SYZ161	0	0.568769
SYZ161	6873.32	0.568769
SYZ161	14389.3	0.568769
SYZ161	22606	0.568769
SYZ161	31590.6	1.97319
SYZ161	41414.4	1.97319
SYZ161	52154.6	2.99197
SYZ161	63898.2	2.99197
SYZ161	76738.7	4.31797
SYZ161	90777.5	4.31797
SYZ161	106127	5.57673
SYZ161	122911	5.57673
SYZ161	141260	6.80954
SYZ161	161325	6.80954
SYZ161	183261	8.40178
SYZ161	207247	8.40178
SYZ161	233472	10.425
SYZ161	262146	10.425
SYZ161	293497	12.7948
SYZ161	327776	12.7948
SYZ161	365255	16.3085
SYZ161	406235	16.3085
SYZ161	451040	20.9784
SYZ161	500029	20.9784
SYZ161	553592	25.6325
SYZ161	612157	25.6325
SYZ161	676191	28.375
SYZ161	746203	28.375
SYZ161	822753	28.2165
SYZ161	906450	28.2165
SYZ161	997963	26.4378
SYZ161	1.09802e+06	26.4378
SYZ161	1.20742e+06	25.166
SYZ161	1.32704e+06	25.166
SYZ161	1.45782e+06	25.762
SYZ161	1.60082e+06	25.762
SYZ161	1.75717e+06	28.4166
SYZ161	1.92811e+06	28.4166
SYZ161	2.11502e+06	32.2419
SYZ161	2.31939e+06	32.2419
SYZ161	2.54283e+06	35.4912
SYZ161	2.78714e+06	35.4912
SYZ161	3.05426e+06	36.0234
SYZ161	3.34632e+06	36.0234
SYZ161	3.66565e+06	32.9452
SYZ161	4.01481e+06	32.9452
SYZ161	4.39656e+06	27.6723
SYZ161	4.81396e+06	27.6723
SYZ161	5.27033e+06	22.4861
SYZ161	5.76932e+06	22.4861
SYZ161	6.3149e+06	18.6993
SYZ161	6.91142e+06	18.6993
SYZ161	7.56364e+06	16.4396
SYZ161	8.27676e+06	16.4396
SYZ161	9.05647e+06	15.2291
SYZ161	9.90898e+06	15.2291
SYZ161	1.08411e+07	15.2291
SYZ161	1.18603e+07	15.2291
SYZ163	0	0.805118
SYZ163	9791.04	0.805118
SYZ163	20450.6	0.805118
SYZ163	32058.1	0.805118
SYZ163	44696.2	2.37404
SYZ163	58457.5	2.37404
SYZ163	73441.1	3.89567
SYZ163	89755.1	3.89567
SYZ163	107518	6.57755
SYZ163	126860	6.57755
SYZ163	147919	10.6496
SYZ163	170849	10.6496
SYZ163	195815	15.1377
SYZ163	222999	15.1377
SYZ163	252599	18.4691
SYZ163	284828	18.4691
SYZ163	319918	20.3848
SYZ163	358126	20.3848
SYZ163	399728	21.3414
SYZ163	445026	21.3414
SYZ163	494347	22.8391
SYZ163	548048	22.8391
SYZ163	606520	24.9786
SYZ163	670187	24.9786
SYZ163	739508	26.8198
SYZ163	814987	26.8198
SYZ163	897169	27.643
SYZ163	986653	27.643
SYZ163	1.08409e+06	27.5215
SYZ163	1.19017e+06	27.5215
SYZ163	1.30568e+06	27.1969
SYZ163	1.43145e+06	27.1969
SYZ163	1.56839e+06	27.7033
SYZ163	1.7175e+06	27.7033
SYZ163	1.87985e+06	29.7401
SYZ163	2.05662e+06	29.7401
SYZ163	2.2491e+06	32.9399
SYZ163	2.45867e+06	32.9399
SYZ163	2.68685e+06	35.7043
SYZ163	2.93531e+06	35.7043
SYZ163	3.20583e+06	35.9776
SYZ163	3.50039e+06	35.9776
SYZ163	3.82111e+06	33.0651
SYZ163	4.17032e+06	33.0651
SYZ163	4.55054e+06	28.328
SYZ163	4.96454e+06	28.328
SYZ163	5.41532e+06	23.7049
SYZ163	5.90613e+06	23.7049
SYZ163	6.44055e+06	20.2612
SYZ163	7.02243e+06	20.2612
SYZ163	7.656e+06	18.1374
SYZ163	8.34585e+06	18.1374
SYZ163	9.09698e+06	17.087
SYZ163	9.91482e+06	17.087
SYZ163	1.08053e+07	16.5798
SYZ163	1.17749e+07	16.5798
SYZ163	1.28306e+07	16.5798
SYZ163	1.39801e+07	16.5798
SYZ166	0	0.552989
SYZ166	5365.53	0.552989
SYZ166	11244.9	0.552989
SYZ166	17685.8	0.552989
SYZ166	24743.7	1.30204
SYZ166	32475.9	1.30204
SYZ166	40948	2.156
SYZ166	50230.7	2.156
SYZ166	60401.4	3.4016
SYZ166	71544.8	3.4016
SYZ166	83753.9	5.01033
SYZ166	97131	5.01033
SYZ166	111788	6.60378
SYZ166	127847	6.60378
SYZ166	145441	7.53473
SYZ166	164719	7.53473
SYZ166	185840	7.86919
SYZ166	208983	7.86919
SYZ166	234338	8.32813
SYZ166	262119	8.32813
SYZ166	292558	9.36879
SYZ166	325908	9.36879
SYZ166	362448	10.8877
SYZ166	402483	10.8877
SYZ166	446347	12.4227
SYZ166	494408	12.4227
SYZ166	547066	13.7697
SYZ166	604761	13.7697
SYZ166	667974	15.2675
SYZ166	737233	15.2675
SYZ166	813118	17.0743
SYZ166	896262	17.0743
SYZ166	987358	19.0388
SYZ166	1.08717e+06	19.0388
SYZ166	1.19653e+06	21.192
SYZ166	1.31634e+06	21.192
SYZ166	1.44762e+06	23.8339
SYZ166	1.59146e+06	23.8339
SYZ166	1.74905e+06	27.2781
SYZ166	1.92172e+06	27.2781
SYZ166	2.11091e+06	31.1469
SYZ166	2.31819e+06	31.1469
SYZ166	2.5453e+06	33.8206
SYZ166	2.79413e+06	33.8206
SYZ166	3.06677e+06	33.2952
SYZ166	3.36548e+06	33.2952
SYZ166	3.69277e+06	29.3225
SYZ166	4.05136e+06	29.3225
SYZ166	4.44425e+06	23.8709
SYZ166	4.87472e+06	23.8709
SYZ166	5.34638e+06	19.0915
SYZ166	5.86314e+06	19.0915
SYZ166	6.42934e+06	15.9003
SYZ166	7.04969e+06	15.9003
SYZ166	7.72939e+06	14.0086
SYZ166	8.4741e+06	14.0086
SYZ166	9.29004e+06	14.0086
SYZ166	1.0184e+07	14.0086
SYZ167	0	0.787678
SYZ167	9045.23	0.787678
SYZ167	18900.9	0.787678
SYZ167	29639.7	0.787678
SYZ167	41341.4	2.60202
SYZ167	54090.7	2.60202
SYZ167	67983.6	4.30129
SYZ167	83121.9	4.30129
SYZ167	99615.7	7.47911
SYZ167	117588	7.47911
SYZ167	137171	11.6642
SYZ167	158510	11.6642
SYZ167	181761	15.7142
SYZ167	207095	15.7142
SYZ167	234699	18.4434
SYZ167	264777	18.4434
SYZ167	297551	19.3992
SYZ167	333263	19.3992
SYZ167	372174	20.4218
SYZ167	414573	20.4218
SYZ167	460771	22.5101
SYZ167	511110	22.5101
SYZ167	565960	25.1612
SYZ167	625726	25.1612
SYZ167	690847	26.6358
SYZ167	761805	26.6358
SYZ167	839122	26.0778
SYZ167	923368	26.0778
SYZ167	1.01516e+06	24.357
SYZ167	1.11519e+06	24.357
SYZ167	1.22417e+06	23.1796
SYZ167	1.34293e+06	23.1796
SYZ167	1.47232e+06	23.4826
SYZ167	1.61332e+06	23.4826
SYZ167	1.76694e+06	25.1291
SYZ167	1.93434e+06	25.1291
SYZ167	2.11674e+06	27.3662
SYZ167	2.31548e+06	27.3662
SYZ167	2.53204e+06	29.0835
SYZ167	2.768e+06	29.0835
SYZ167	3.02511e+06	29.2158
SYZ167	3.30526e+06	29.2158
SYZ167	3.61052e+06	27.4529
SYZ167	3.94313e+06	27.4529
SYZ167	4.30555e+06	24.4799
SYZ167	4.70045e+06	24.4799
SYZ167	5.13075e+06	21.3786
SYZ167	5.5996e+06	21.3786
SYZ167	6.11048e+06	18.895
SYZ167	6.66713e+06	18.895
SYZ167	7.27368e+06	17.2364
SYZ167	7.93458e+06	17.2364
SYZ167	8.65471e+06	16.3753
SYZ167	9.43938e+06	16.3753
SYZ167	1.02944e+07	15.9622
SYZ167	1.1226e+07	15.9622
SYZ167	1.22411e+07	15.9622
SYZ167	1.33471e+07	15.9622
SYZ172	0	0.845554
SYZ172	8852.2	0.845554
SYZ172	18489.8	0.845554
SYZ172	28984.4	0.845554
SYZ172	40410	2.25976
SYZ172	52851.1	2.25976
SYZ172	66396.5	4.29314
SYZ172	81145.8	4.29314
SYZ172	97204.8	7.58007
SYZ172	114690	7.58007
SYZ172	133728	10.9561
SYZ172	154457	10.9561
SYZ172	177027	13.1589
SYZ172	201602	13.1589
SYZ172	228360	14.4224
SYZ172	257494	14.4224
SYZ172	289215	15.0477
SYZ172	323754	15.0477
SYZ172	361361	15.4072
SYZ172	402308	15.4072
SYZ172	446891	15.8651
SYZ172	495434	15.8651
SYZ172	548288	16.5472
SYZ172	605838	16.5472
SYZ172	668498	17.5226
SYZ172	736723	17.5226
SYZ172	811008	18.4627
SYZ172	891891	18.4627
SYZ172	979957	19.252
SYZ172	1.07585e+06	19.252
SYZ172	1.18025e+06	20.3687
SYZ172	1.29393e+06	20.3687
SYZ172	1.4177e+06	22.2777
SYZ172	1.55247e+06	22.2777
SYZ172	1.6992e+06	24.9923
SYZ172	1.85897e+06	24.9923
SYZ172	2.03293e+06	28.0459
SYZ172	2.22234e+06	28.0459
SYZ172	2.42858e+06	30.4292
SYZ172	2.65312e+06	30.4292
SYZ172	2.89762e+06	30.9145
SYZ172	3.16383e+06	30.9145
SYZ172	3.45368e+06	29.0091
SYZ172	3.76927e+06	29.0091
SYZ172	4.1129e+06	25.4958
SYZ172	4.48704e+06	25.4958
SYZ172	4.89442e+06	21.7426
SYZ172	5.33798e+06	21.7426
SYZ172	5.82093e+06	18.7096
SYZ172	6.34677e+06	18.7096
SYZ172	6.91932e+06	16.6911
SYZ172	7.54273e+06	16.6911
SYZ172	8.2215e+06	15.6221
SYZ172	8.96055e+06	15.6221
SYZ172	9.76525e+06	15.0489
SYZ172	1.06414e+07	15.0489
SYZ172	1.15954e+07	15.0489
SYZ172	1.26341e+07	15.0489
SYZ174	0	0.770165
SYZ174	8094.14	0.770165
SYZ174	16913	0.770165
SYZ174	26520.8	0.770165
SYZ174	36987.3	2.00004
SYZ174	48391.1	2.00004
SYZ174	60814.6	2.7831
SYZ174	74350.1	2.7831
SYZ174	89096.2	3.99078
SYZ174	105161	3.99078
SYZ174	122664	5.83273
SYZ174	141732	5.83273
SYZ174	162506	8.49028
SYZ174	185139	8.49028
SYZ174	209797	11.5458
SYZ174	236661	11.5458
SYZ174	265928	14.4263
SYZ174	297813	14.4263
SYZ174	332551	16.9019
SYZ174	370396	16.9019
SYZ174	411628	18.9046
SYZ174	456548	18.9046
SYZ174	505487	20.9941
SYZ174	558803	20.9941
SYZ174	616891	22.9751
SYZ174	680174	22.9751
SYZ174	749120	23.9238
SYZ174	824232	23.9238
SYZ174	906066	23.9777
SYZ174	995220	23.9777
SYZ174	1.09235e+06	24.1078
SYZ174	1.19817e+06	24.1078
SYZ174	1.31346e+06	25.0504
SYZ174	1.43906e+06	25.0504
SYZ174	1.57589e+06	27.1306
SYZ174	1.72497e+06	27.1306
SYZ174	1.88739e+06	30.2002
SYZ174	2.06434e+06	30.2002
SYZ174	2.25711e+06	33.3904
SYZ174	2.46714e+06	33.3904
SYZ174	2.69595e+06	35.0324
SYZ174	2.94524e+06	35.0324
SYZ174	3.21682e+06	33.645
SYZ174	3.5127e+06	33.645
SYZ174	3.83506e+06	29.4775
SYZ174	4.18625e+06	29.4775
SYZ174	4.56886e+06	24.3492
SYZ174	4.9857e+06	24.3492
SYZ174	5.43983e+06	19.9585
SYZ174	5.93459e+06	19.9585
SYZ174	6.47361e+06	16.9699
SYZ174	7.06086e+06	16.9699
SYZ174	7.70064e+06	15.3549
SYZ174	8.39766e+06	15.3549
SYZ174	9.15704e+06	14.4184
SYZ174	9.98435e+06	14.4184
SYZ174	1.08857e+07	14.4184
SYZ174	1.18676e+07	14.4184
SYZ177	0	0.955622
SYZ177	10756.4	0.955622
SYZ177	22433.3	0.955622
SYZ177	35108.8	0.955622
SYZ177	48868.3	2.46368
SYZ177	63805	2.46368
SYZ177	80019.4	4.16841
SYZ177	97620.9	4.16841
SYZ177	116728	7.38807
SYZ177	137468	7.38807
SYZ177	159983	12.2574
SYZ177	184424	12.2574
SYZ177	210954	17.8597
SYZ177	239755	17.8597
SYZ177	271018	22.6436
SYZ177	304956	22.6436
SYZ177	341796	25.9627
SYZ177	381789	25.9627
SYZ177	425201	27.2906
SYZ177	472327	27.2906
SYZ177	523482	27.7114
SYZ177	579015	27.7114
SYZ177	639296	26.9533
SYZ177	704733	26.9533
SYZ177	775768	25.0335
SYZ177	852879	25.0335
SYZ177	936586	23.2976
SYZ177	1.02745e+06	23.2976
SYZ177	1.12609e+06	22.915
SYZ177	1.23316e+06	22.915
SYZ177	1.3494e+06	24.0849
SYZ177	1.47557e+06	24.0849
SYZ177	1.61254e+06	26.3931
SYZ177	1.76122e+06	26.3931
SYZ177	1.92262e+06	29.1222
SYZ177	2.09782e+06	29.1222
SYZ177	2.28801e+06	31.3263
SYZ177	2.49447e+06	31.3263
SYZ177	2.71859e+06	31.9772
SYZ177	2.96187e+06	31.9772
SYZ177	3.22597e+06	30.5186
SYZ177	3.51265e+06	30.5186
SYZ177	3.82386e+06	27.3661
SYZ177	4.16168e+06	27.3661
SYZ177	4.5284e+06	23.635
SYZ177	4.92648e+06	23.635
SYZ177	5.35861e+06	20.3397
SYZ177	5.82771e+06	20.3397
SYZ177	6.33693e+06	17.9331
SYZ177	6.8897e+06	17.9331
SYZ177	7.48976e+06	16.5069
SYZ177	8.14113e+06	16.5069
SYZ177	8.84823e+06	15.7318
SYZ177	9.6158e+06	15.7318
SYZ177	1.0449e+07	15.3173
SYZ177	1.13535e+07	15.3173
SYZ177	1.23354e+07	15.3173
SYZ177	1.34012e+07	15.3173
SYZ2	0	0.903273
SYZ2	9180.99	0.903273
SYZ2	19176.4	0.903273
SYZ2	30056.6	0.903273
SYZ2	41900.4	2.63401
SYZ2	54794.8	2.63401
SYZ2	68831	4.93106
SYZ2	84111.6	4.93106
SYZ2	100746	9.34618
SYZ2	118855	9.34618
SYZ2	138568	14.9957
SYZ2	160028	14.9957
SYZ2	183389	19.0306
SYZ2	208820	19.0306
SYZ2	236506	20.0867
SYZ2	266644	20.0867
SYZ2	299453	18.9574
SYZ2	335169	18.9574
SYZ2	374050	17.4914
SYZ2	416376	17.4914
SYZ2	462453	16.9549
SYZ2	512614	16.9549
SYZ2	567218	17.0588
SYZ2	626662	17.0588
SYZ2	691372	17.2824
SYZ2	761816	17.2824
SYZ2	838503	17.5998
SYZ2	921986	17.5998
SYZ2	1.01287e+06	18.0057
SYZ2	1.1118e+06	18.0057
SYZ2	1.2195e+06	18.5304
SYZ2	1.33674e+06	18.5304
SYZ2	1.46437e+06	19.4818
SYZ2	1.60331e+06	19.4818
SYZ2	1.75457e+06	21.2535
SYZ2	1.91922e+06	21.2535
SYZ2	2.09847e+06	23.8566
SYZ2	2.2936e+06	23.8566
SYZ2	2.50602e+06	26.5732
SYZ2	2.73726e+06	26.5732
SYZ2	2.989e+06	28.1141
SYZ2	3.26304e+06	28.1141
SYZ2	3.56136e+06	27.503
SYZ2	3.88612e+06	27.503
SYZ2	4.23966e+06	24.9821
SYZ2	4.62452e+06	24.9821
SYZ2	5.04349e+06	21.7597
SYZ2	5.49958e+06	21.7597
SYZ2	5.99609e+06	18.9308
SYZ2	6.5366e+06	18.9308
SYZ2	7.125e+06	17.0412
SYZ2	7.76553e+06	17.0412
SYZ2	8.46283e+06	16.0698
SYZ2	9.22192e+06	16.0698
SYZ2	1.00483e+07	15.5071
SYZ2	1.09478e+07	15.5071
SYZ2	1.19271e+07	15.5071
SYZ2	1.29932e+07	15.5071
SYZ211	0	0.396347
SYZ211	4225.59	0.396347
SYZ211	8854.06	0.396347
SYZ211	13923.5	0.396347
SYZ211	19476.5	0.801022
SYZ211	25559.2	0.801022
SYZ211	32221.5	1.56965
SYZ211	39519	1.56965
SYZ211	47512.4	3.09404
SYZ211	56267.6	3.09404
SYZ211	65857.8	4.83575
SYZ211	76362	4.83575
SYZ211	87867.8	5.51597
SYZ211	100471	5.51597
SYZ211	114275	5.103
SYZ211	129395	5.103
SYZ211	145957	4.71524
SYZ211	164099	4.71524
SYZ211	183969	5.05077
SYZ211	205734	5.05077
SYZ211	229574	6.19204
SYZ211	255688	6.19204
SYZ211	284290	7.92898
SYZ211	315620	7.92898
SYZ211	349936	10.0241
SYZ211	387524	10.0241
SYZ211	428696	12.3139
SYZ211	473793	12.3139
SYZ211	523190	14.4411
SYZ211	577296	14.4411
SYZ211	636560	15.7656
SYZ211	701475	15.7656
SYZ211	772579	16.2969
SYZ211	850461	16.2969
SYZ211	935769	16.9693
SYZ211	1.02921e+06	16.9693
SYZ211	1.13156e+06	18.6979
SYZ211	1.24367e+06	18.6979
SYZ211	1.36646e+06	21.7769
SYZ211	1.50097e+06	21.7769
SYZ211	1.64829e+06	25.959
SYZ211	1.80967e+06	25.959
SYZ211	1.98642e+06	30.322
SYZ211	2.18003e+06	30.322
SYZ211	2.3921e+06	33.0226
SYZ211	2.62439e+06	33.0226
SYZ211	2.87882e+06	32.1563
SYZ211	3.15751e+06	32.1563
SYZ211	3.46277e+06	27.7095
SYZ211	3.79713e+06	27.7095
SYZ211	4.16338e+06	21.8287
SYZ211	4.56454e+06	21.8287
SYZ211	5.00394e+06	16.7447
SYZ211	5.48524e+06	16.7447
SYZ211	6.01242e+06	12.8633
SYZ211	6.58987e+06	12.8633
SYZ211	7.22237e+06	12.8633
SYZ211	7.91517e+06	12.8633
SYZ213	0	0.722576
SYZ213	9359.73	0.722576
SYZ213	19555.9	0.722576
SYZ213	30664.9	0.722576
SYZ213	42766.2	2.52026
SYZ213	55949	2.52026
SYZ213	70311.6	4.15176
SYZ213	85957.5	4.15176
SYZ213	103003	6.89342
SYZ213	121573	6.89342
SYZ213	141802	9.94889
SYZ213	163841	9.94889
SYZ213	187849	11.7159
SYZ213	214004	11.7159
SYZ213	242499	12.5146
SYZ213	273539	12.5146
SYZ213	307356	14.092
SYZ213	344197	14.092
SYZ213	384332	17.2765
SYZ213	428054	17.2765
SYZ213	475687	21.5762
SYZ213	527577	21.5762
SYZ213	584108	25.4975
SYZ213	645693	25.4975
SYZ213	712784	28.1763
SYZ213	785874	28.1763
SYZ213	865499	29.6397
SYZ213	952243	29.6397
SYZ213	1.04674e+06	29.6729
SYZ213	1.14969e+06	29.6729
SYZ213	1.26185e+06	29.0991
SYZ213	1.38403e+06	29.0991
SYZ213	1.51713e+06	29.3631
SYZ213	1.66214e+06	29.3631
SYZ213	1.82011e+06	31.2439
SYZ213	1.99221e+06	31.2439
SYZ213	2.17969e+06	34.4407
SYZ213	2.38394e+06	34.4407
SYZ213	2.60644e+06	37.3761
SYZ213	2.84884e+06	37.3761
SYZ213	3.11292e+06	37.8458
SYZ213	3.40061e+06	37.8458
SYZ213	3.71401e+06	34.8858
SYZ213	4.05544e+06	34.8858
SYZ213	4.4274e+06	29.7713
SYZ213	4.83262e+06	29.7713
SYZ213	5.27406e+06	24.6193
SYZ213	5.75497e+06	24.6193
SYZ213	6.27889e+06	20.7101
SYZ213	6.84964e+06	20.7101
SYZ213	7.47143e+06	18.2417
SYZ213	8.14881e+06	18.2417
SYZ213	8.88675e+06	16.9941
SYZ213	9.69068e+06	16.9941
SYZ213	1.05665e+07	16.381
SYZ213	1.15206e+07	16.381
SYZ213	1.256e+07	16.381
SYZ213	1.36924e+07	16.381
SYZ26	0	0.681149
SYZ26	7363.28	0.681149
SYZ26	15409.4	0.681149
SYZ26	24203.3	0.681149
SYZ26	33813.2	4.46788
SYZ26	44315.3	4.46788
SYZ26	55792.8	6.29752
SYZ26	68336.2	6.29752
SYZ26	82043.7	7.72751
SYZ26	97024	7.72751
SYZ26	113395	8.68718
SYZ26	131287	8.68718
SYZ26	150839	9.24112
SYZ26	172207	9.24112
SYZ26	195559	10.1921
SYZ26	221079	10.1921
SYZ26	248968	12.2686
SYZ26	279446	12.2686
SYZ26	312754	14.7401
SYZ26	349155	14.7401
SYZ26	388936	16.2715
SYZ26	432410	16.2715
SYZ26	479920	15.9496
SYZ26	531842	15.9496
SYZ26	588584	14.3185
SYZ26	650595	14.3185
SYZ26	718363	13.3958
SYZ26	792423	13.3958
SYZ26	873359	13.8799
SYZ26	961810	13.8799
SYZ26	1.05847e+06	15.3214
SYZ26	1.16411e+06	15.3214
SYZ26	1.27956e+06	16.9456
SYZ26	1.40572e+06	16.9456
SYZ26	1.5436e+06	18.2628
SYZ26	1.69428e+06	18.2628
SYZ26	1.85895e+06	19.5974
SYZ26	2.03891e+06	19.5974
SYZ26	2.23557e+06	21.4709
SYZ26	2.4505e+06	21.4709
SYZ26	2.68538e+06	23.76
SYZ26	2.94207e+06	23.76
SYZ26	3.22259e+06	25.4769
SYZ26	3.52916e+06	25.4769
SYZ26	3.86419e+06	25.4766
SYZ26	4.23033e+06	25.4766
SYZ26	4.63046e+06	23.6423
SYZ26	5.06774e+06	23.6423
SYZ26	5.54563e+06	20.9915
SYZ26	6.06788e+06	20.9915
SYZ26	6.63862e+06	18.6252
SYZ26	7.26235e+06	18.6252
SYZ26	7.94399e+06	17.0091
SYZ26	8.68892e+06	17.0091
SYZ26	9.50301e+06	16.0101
SYZ26	1.03927e+07	16.0101
SYZ26	1.1365e+07	16.0101
SYZ26	1.24275e+07	16.0101
SYZ29	0	0.671956
SYZ29	7839.73	0.671956
SYZ29	16399.2	0.671956
SYZ29	25744	0.671956
SYZ29	35947.7	3.72163
SYZ29	47088.8	3.72163
SYZ29	59251.8	6.58906
SYZ29	72532.3	6.58906
SYZ29	87032.7	10.3218
SYZ29	102864	10.3218
SYZ29	120149	12.9278
SYZ29	139022	12.9278
SYZ29	159627	14.0411
SYZ29	182125	14.0411
SYZ29	206689	14.7643
SYZ29	233508	14.7643
SYZ29	262790	15.5227
SYZ29	294761	15.5227
SYZ29	329668	15.6824
SYZ29	367780	15.6824
SYZ29	409392	15.9453
SYZ29	454826	15.9453
SYZ29	504430	16.7432
SYZ29	558591	16.7432
SYZ29	617725	17.1325
SYZ29	682288	17.1325
SYZ29	752781	16.5386
SYZ29	829747	16.5386
SYZ29	913779	15.4674
SYZ29	1.00553e+06	15.4674
SYZ29	1.1057e+06	14.9384
SYZ29	1.21508e+06	14.9384
SYZ29	1.3345e+06	15.4826
SYZ29	1.46488e+06	15.4826
SYZ29	1.60723e+06	17.0812
SYZ29	1.76266e+06	17.0812
SYZ29	1.93236e+06	19.5272
SYZ29	2.11765e+06	19.5272
SYZ29	2.31994e+06	22.4622
SYZ29	2.54082e+06	22.4622
SYZ29	2.78198e+06	25.0618
SYZ29	3.04528e+06	25.0618
SYZ29	3.33276e+06	26.1713
SYZ29	3.64664e+06	26.1713
SYZ29	3.98934e+06	25.2139
SYZ29	4.36351e+06	25.2139
SYZ29	4.77204e+06	22.7976
SYZ29	5.21809e+06	22.7976
SYZ29	5.70509e+06	20.1147
SYZ29	6.23682e+06	20.1147
SYZ29	6.81737e+06	17.988
SYZ29	7.45123e+06	17.988
SYZ29	8.1433e+06	16.6107
SYZ29	8.89892e+06	16.6107
SYZ29	9.72393e+06	15.9136
SYZ29	1.06247e+07	15.9136
SYZ29	1.16082e+07	15.9136
SYZ29	1.2682e+07	15.9136
SYZ300	0	0.685095
SYZ300	7791.21	0.685095
SYZ300	16288.8	0.685095
SYZ300	25557.3	0.685095
SYZ300	35665.4	2.3351
SYZ300	46690.5	2.3351
SYZ300	58715.1	3.99749
SYZ300	71830.2	3.99749
SYZ300	86133.8	6.49251
SYZ300	101734	6.49251
SYZ300	118748	9.0539
SYZ300	137306	9.0539
SYZ300	157545	10.8419
SYZ300	179621	10.8419
SYZ300	203697	11.8691
SYZ300	229956	11.8691
SYZ300	258596	12.3287
SYZ300	289832	12.3287
SYZ300	323900	12.9737
SYZ300	361057	12.9737
SYZ300	401582	14.2954
SYZ300	445781	14.2954
SYZ300	493989	15.9895
SYZ300	546566	15.9895
SYZ300	603911	17.5505
SYZ300	666453	17.5505
SYZ300	734667	19.0294
SYZ300	809065	19.0294
SYZ300	890208	20.1924
SYZ300	978707	20.1924
SYZ300	1.07523e+06	20.8159
SYZ300	1.1805e+06	20.8159
SYZ300	1.29532e+06	21.3348
SYZ300	1.42055e+06	21.3348
SYZ300	1.55713e+06	22.433
SYZ300	1.7061e+06	22.433
SYZ300	1.86857e+06	24.4926
SYZ300	2.04577e+06	24.4926
SYZ300	2.23903e+06	27.1212
SYZ300	2.44982e+06	27.1212
SYZ300	2.67971e+06	29.0555
SYZ300	2.93045e+06	29.0555
SYZ300	3.20393e+06	28.9274
SYZ300	3.50219e+06	28.9274
SYZ300	3.8275e+06	26.4926
SYZ300	4.1823e+06	26.4926
SYZ300	4.56927e+06	22.8815
SYZ300	4.99132e+06	22.8815
SYZ300	5.45163e+06	19.4873
SYZ300	5.95368e+06	19.4873
SYZ300	6.50124e+06	17.0132
SYZ300	7.09845e+06	17.0132
SYZ300	7.7498e+06	15.5639
SYZ300	8.46021e+06	15.5639
SYZ300	9.23502e+06	14.7713
SYZ300	1.00801e+07	14.7713
SYZ300	1.10017e+07	14.7713
SYZ300	1.2007e+07	14.7713
SYZ311	0	0.695324
SYZ311	6672.12	0.695324
SYZ311	13964.6	0.695324
SYZ311	21934.3	0.695324
SYZ311	30644.9	1.94387
SYZ311	40164.8	1.94387
SYZ311	50569.4	3.05209
SYZ311	61940.4	3.05209
SYZ311	74368.4	4.4813
SYZ311	87951.1	4.4813
SYZ311	102796	6.13794
SYZ311	119020	6.13794
SYZ311	136752	7.64534
SYZ311	156131	7.64534
SYZ311	177312	8.94786
SYZ311	200460	8.94786
SYZ311	225759	9.91802
SYZ311	253410	9.91802
SYZ311	283630	10.425
SYZ311	316657	10.425
SYZ311	352754	10.916
SYZ311	392205	10.916
SYZ311	435321	11.9689
SYZ311	482444	11.9689
SYZ311	533946	13.6117
SYZ311	590234	13.6117
SYZ311	651752	15.5403
SYZ311	718986	15.5403
SYZ311	792468	17.4996
SYZ311	872778	17.4996
SYZ311	960551	19.0084
SYZ311	1.05648e+06	19.0084
SYZ311	1.16132e+06	19.9517
SYZ311	1.27591e+06	19.9517
SYZ311	1.40114e+06	21.1441
SYZ311	1.53801e+06	21.1441
SYZ311	1.68759e+06	23.4288
SYZ311	1.85108e+06	23.4288
SYZ311	2.02976e+06	26.8505
SYZ311	2.22504e+06	26.8505
SYZ311	2.43847e+06	30.2133
SYZ311	2.67173e+06	30.2133
SYZ311	2.92666e+06	31.5048
SYZ311	3.20529e+06	31.5048
SYZ311	3.5098e+06	29.6446
SYZ311	3.84261e+06	29.6446
SYZ311	4.20634e+06	25.5875
SYZ311	4.60388e+06	25.5875
SYZ311	5.03835e+06	21.2322
SYZ311	5.5132e+06	21.2322
SYZ311	6.03217e+06	17.8399
SYZ311	6.59936e+06	17.8399
SYZ311	7.21926e+06	15.7179
SYZ311	7.89676e+06	15.7179
SYZ311	8.63721e+06	14.5468
SYZ311	9.44647e+06	14.5468
SYZ311	1.03309e+07	14.5468
SYZ311	1.12976e+07	14.5468
SYZ312	0	0.750981
SYZ312	8269.57	0.750981
SYZ312	17291.1	0.750981
SYZ312	27134.5	0.750981
SYZ312	37875.1	2.73064
SYZ312	49592.9	2.73064
SYZ312	62377.8	4.62568
SYZ312	76326	4.62568
SYZ312	91545.6	6.92737
SYZ312	108150	6.92737
SYZ312	126267	9.15383
SYZ312	146033	9.15383
SYZ312	167600	11.0473
SYZ312	191130	11.0473
SYZ312	216802	12.2547
SYZ312	244812	12.2547
SYZ312	275373	13.3081
SYZ312	308717	13.3081
SYZ312	345096	14.6978
SYZ312	384787	14.6978
SYZ312	428094	15.6872
SYZ312	475343	15.6872
SYZ312	526895	16.4962
SYZ312	583141	16.4962
SYZ312	644508	17.3699
SYZ312	711463	17.3699
SYZ312	784515	18.2145
SYZ312	864218	18.2145
SYZ312	951179	19.3489
SYZ312	1.04606e+06	19.3489
SYZ312	1.14958e+06	20.6402
SYZ312	1.26252e+06	20.6402
SYZ312	1.38575e+06	22.0005
SYZ312	1.5202e+06	22.0005
SYZ312	1.66689e+06	23.674
SYZ312	1.82694e+06	23.674
SYZ312	2.00156e+06	25.8323
SYZ312	2.19208e+06	25.8323
SYZ312	2.39995e+06	28.1855
SYZ312	2.62675e+06	28.1855
SYZ312	2.8742e+06	29.6926
SYZ312	3.14418e+06	29.6926
SYZ312	3.43874e+06	29.1512
SYZ312	3.76012e+06	29.1512
SYZ312	4.11077e+06	26.5075
SYZ312	4.49335e+06	26.5075
SYZ312	4.91076e+06	22.9808
SYZ312	5.36618e+06	22.9808
SYZ312	5.86307e+06	19.8474
SYZ312	6.40521e+06	19.8474
SYZ312	6.9967e+06	17.646
SYZ312	7.64206e+06	17.646
SYZ312	8.34618e+06	16.4436
SYZ312	9.11441e+06	16.4436
SYZ312	9.9526e+06	15.8439
SYZ312	1.08671e+07	15.8439
SYZ312	1.18649e+07	15.8439
SYZ312	1.29535e+07	15.8439
SYZ315	0	0.798153
SYZ315	7952.54	0.798153
SYZ315	16632.1	0.798153
SYZ315	26104.1	0.798153
SYZ315	36441.7	2.43062
SYZ315	47723.1	2.43062
SYZ315	60034.6	4.39016
SYZ315	73470.2	4.39016
SYZ315	88133.6	7.19892
SYZ315	104136	7.19892
SYZ315	121601	10.1427
SYZ315	140660	10.1427
SYZ315	161459	12.3854
SYZ315	184160	12.3854
SYZ315	208932	13.782
SYZ315	235968	13.782
SYZ315	265473	14.6202
SYZ315	297673	14.6202
SYZ315	332814	15.3341
SYZ315	371164	15.3341
SYZ315	413016	15.7288
SYZ315	458692	15.7288
SYZ315	508539	15.6079
SYZ315	562939	15.6079
SYZ315	622308	15.1936
SYZ315	687099	15.1936
SYZ315	757808	15.1113
SYZ315	834975	15.1113
SYZ315	919190	15.7528
SYZ315	1.0111e+06	15.7528
SYZ315	1.1114e+06	16.9849
SYZ315	1.22086e+06	16.9849
SYZ315	1.34032e+06	18.5847
SYZ315	1.47069e+06	18.5847
SYZ315	1.61297e+06	20.6436
SYZ315	1.76824e+06	20.6436
SYZ315	1.93769e+06	23.3057
SYZ315	2.12262e+06	23.3057
SYZ315	2.32444e+06	26.265
SYZ315	2.5447e+06	26.265
SYZ315	2.78507e+06	28.4525
SYZ315	3.0474e+06	28.4525
SYZ315	3.33368e+06	28.6253
SYZ315	3.64611e+06	28.6253
SYZ315	3.98708e+06	26.5512
SYZ315	4.35919e+06	26.5512
SYZ315	4.76529e+06	23.2644
SYZ315	5.20848e+06	23.2644
SYZ315	5.69215e+06	20.0849
SYZ315	6.21999e+06	20.0849
SYZ315	6.79604e+06	17.7296
SYZ315	7.4247e+06	17.7296
SYZ315	8.11079e+06	16.3118
SYZ315	8.85953e+06	16.3118
SYZ315	9.67667e+06	15.6094
SYZ315	1.05684e+07	15.6094
SYZ315	1.15416e+07	15.6094
SYZ315	1.26038e+07	15.6094
SYZ316	0	0.658909
SYZ316	6174.65	0.658909
SYZ316	12919.9	0.658909
SYZ316	20289.8	0.658909
SYZ316	28341.8	1.68774
SYZ316	37138	1.68774
SYZ316	46748.3	2.56178
SYZ316	57248.3	2.56178
SYZ316	68718.6	3.52105
SYZ316	81250.8	3.52105
SYZ316	94942.9	4.63576
SYZ316	109901	4.63576
SYZ316	126243	5.87848
SYZ316	144097	5.87848
SYZ316	163603	7.23198
SYZ316	184914	7.23198
SYZ316	208196	8.91589
SYZ316	233632	8.91589
SYZ316	261421	10.8841
SYZ316	291782	10.8841
SYZ316	324951	12.4878
SYZ316	361189	12.4878
SYZ316	400780	13.375
SYZ316	444034	13.375
SYZ316	491289	14.1539
SYZ316	542916	14.1539
SYZ316	599320	15.0731
SYZ316	660941	15.0731
SYZ316	728265	15.9436
SYZ316	801816	15.9436
SYZ316	882172	16.7663
SYZ316	969963	16.7663
SYZ316	1.06588e+06	17.8284
SYZ316	1.17066e+06	17.8284
SYZ316	1.28514e+06	19.4101
SYZ316	1.41021e+06	19.4101
SYZ316	1.54686e+06	21.5243
SYZ316	1.69614e+06	21.5243
SYZ316	1.85924e+06	24.2021
SYZ316	2.03743e+06	24.2021
SYZ316	2.2321e+06	27.1882
SYZ316	2.44478e+06	27.1882
SYZ316	2.67714e+06	29.3275
SYZ316	2.931e+06	29.3275
SYZ316	3.20834e+06	29.1042
SYZ316	3.51134e+06	29.1042
SYZ316	3.84237e+06	26.2128
SYZ316	4.20403e+06	26.2128
SYZ316	4.59915e+06	22.0172
SYZ316	5.03083e+06	22.0172
SYZ316	5.50244e+06	18.18
SYZ316	6.01769e+06	18.18
SYZ316	6.5806e+06	15.4829
SYZ316	7.19559e+06	15.4829
SYZ316	7.86748e+06	13.7491
SYZ316	8.60154e+06	13.7491
SYZ316	9.4035e+06	13.7491
SYZ316	1.02797e+07	13.7491
SYZ317	0	0.820375
SYZ317	8165.16	0.820375
SYZ317	17073.4	0.820375
SYZ317	26793	0.820375
SYZ317	37395.7	5.53194
SYZ317	48964	5.53194
SYZ317	61584.2	9.46648
SYZ317	75352.3	9.46648
SYZ317	90374.1	11.7422
SYZ317	106762	11.7422
SYZ317	124641	12.2107
SYZ317	144147	12.2107
SYZ317	165427	12.7415
SYZ317	188643	12.7415
SYZ317	213972	13.3584
SYZ317	241605	13.3584
SYZ317	271753	13.7111
SYZ317	304644	13.7111
SYZ317	340526	13.5644
SYZ317	379674	13.5644
SYZ317	422383	13.2884
SYZ317	468979	13.2884
SYZ317	519813	13.1717
SYZ317	575273	13.1717
SYZ317	635779	13.1521
SYZ317	701789	13.1521
SYZ317	773806	13.3614
SYZ317	852375	13.3614
SYZ317	938092	14.0414
SYZ317	1.03161e+06	14.0414
SYZ317	1.13363e+06	15.1755
SYZ317	1.24494e+06	15.1755
SYZ317	1.36637e+06	16.5179
SYZ317	1.49886e+06	16.5179
SYZ317	1.64339e+06	17.9479
SYZ317	1.80108e+06	17.9479
SYZ317	1.97311e+06	19.6762
SYZ317	2.1608e+06	19.6762
SYZ317	2.36556e+06	21.7969
SYZ317	2.58895e+06	21.7969
SYZ317	2.83267e+06	23.7667
SYZ317	3.09856e+06	23.7667
SYZ317	3.38864e+06	24.6043
SYZ317	3.70512e+06	24.6043
SYZ317	4.05039e+06	23.7835
SYZ317	4.42707e+06	23.7835
SYZ317	4.83802e+06	21.7642
SYZ317	5.28637e+06	21.7642
SYZ317	5.7755e+06	19.4991
SYZ317	6.30914e+06	19.4991
SYZ317	6.89134e+06	17.6742
SYZ317	7.5265e+06	17.6742
SYZ317	8.21945e+06	16.4727
SYZ317	8.97545e+06	16.4727
SYZ317	9.80023e+06	15.8135
SYZ317	1.07e+07	15.8135
SYZ317	1.16817e+07	15.8135
SYZ317	1.27527e+07	15.8135
SYZ335	0	0.666202
SYZ335	8424.29	0.666202
SYZ335	17610.5	0.666202
SYZ335	27625.8	0.666202
SYZ335	38545.8	2.22615
SYZ335	50452.5	2.22615
SYZ335	63434.4	3.46807
SYZ335	77588.7	3.46807
SYZ335	93022.5	5.70253
SYZ335	109851	5.70253
SYZ335	128198	9.15253
SYZ335	148203	9.15253
SYZ335	170015	13.3218
SYZ335	193798	13.3218
SYZ335	219729	16.9727
SYZ335	248002	16.9727
SYZ335	278830	19.9299
SYZ335	312442	19.9299
SYZ335	349090	22.5262
SYZ335	389049	22.5262
SYZ335	432617	24.5558
SYZ335	480122	24.5558
SYZ335	531917	25.6214
SYZ335	588392	25.6214
SYZ335	649967	25.1452
SYZ335	717105	25.1452
SYZ335	790309	23.559
SYZ335	870125	23.559
SYZ335	957150	22.3981
SYZ335	1.05204e+06	22.3981
SYZ335	1.1555e+06	22.6507
SYZ335	1.2683e+06	22.6507
SYZ335	1.39129e+06	24.2596
SYZ335	1.5254e+06	24.2596
SYZ335	1.67162e+06	26.9036
SYZ335	1.83104e+06	26.9036
SYZ335	2.00487e+06	30.1216
SYZ335	2.1944e+06	30.1216
SYZ335	2.40106e+06	32.9395
SYZ335	2.62637e+06	32.9395
SYZ335	2.87205e+06	33.9182
SYZ335	3.13991e+06	33.9182
SYZ335	3.43198e+06	32.0919
SYZ335	3.75042e+06	32.0919
SYZ335	4.09764e+06	28.0809
SYZ335	4.47621e+06	28.0809
SYZ335	4.88899e+06	23.5846
SYZ335	5.33905e+06	23.5846
SYZ335	5.82977e+06	19.9251
SYZ335	6.36481e+06	19.9251
SYZ335	6.94819e+06	17.4869
SYZ335	7.58427e+06	17.4869
SYZ335	8.2778e+06	16.1981
SYZ335	9.03399e+06	16.1981
SYZ335	9.85848e+06	15.5232
SYZ335	1.07575e+07	15.5232
SYZ335	1.17376e+07	15.5232
SYZ335	1.28064e+07	15.5232
SYZ347	0	0.433509
SYZ347	3324.14	0.433509
SYZ347	6974.28	0.433509
SYZ347	10982	0.433509
SYZ347	15382.2	0.829118
SYZ347	20213.8	0.829118
SYZ347	25519.1	1.21946
SYZ347	31343.7	1.21946
SYZ347	37739.6	1.7381
SYZ347	44762.1	1.7381
SYZ347	52472.5	2.42726
SYZ347	60938.7	2.42726
SYZ347	70234.7	3.42079
SYZ347	80441.5	3.42079
SYZ347	91648.4	4.79024
SYZ347	103953	4.79024
SYZ347	117464	6.31578
SYZ347	132299	6.31578
SYZ347	148588	7.48608
SYZ347	166473	7.48608
SYZ347	186110	7.96841
SYZ347	207672	7.96841
SYZ347	231346	7.94895
SYZ347	257341	7.94895
SYZ347	285883	7.81704
SYZ347	317222	7.81704
SYZ347	351631	7.74215
SYZ347	389413	7.74215
SYZ347	430897	7.88715
SYZ347	476446	7.88715
SYZ347	526459	8.40242
SYZ347	581372	8.40242
SYZ347	641667	9.22827
SYZ347	707870	9.22827
SYZ347	780561	10.2046
SYZ347	860374	10.2046
SYZ347	948009	11.2028
SYZ347	1.04423e+06	11.2028
SYZ347	1.14988e+06	12.4539
SYZ347	1.26589e+06	12.4539
SYZ347	1.39326e+06	14.6652
SYZ347	1.53311e+06	14.6652
SYZ347	1.68667e+06	18.5278
SYZ347	1.85528e+06	18.5278
SYZ347	2.04041e+06	23.8677
SYZ347	2.24368e+06	23.8677
SYZ347	2.46687e+06	28.8426
SYZ347	2.71193e+06	28.8426
SYZ347	2.981e+06	30.4749
SYZ347	3.27644e+06	30.4749
SYZ347	3.60083e+06	27.4734
SYZ347	3.95702e+06	27.4734
SYZ347	4.3481e+06	21.8367
SYZ347	4.77751e+06	21.8367
SYZ347	5.24899e+06	15.2255
SYZ347	5.76668e+06	15.2255
SYZ347	6.3351e+06	15.2255
SYZ347	6.95922e+06	15.2255
SYZ382	0	0.826896
SYZ382	8263.44	0.826896
SYZ382	17268.3	0.826896
SYZ382	27082.7	0.826896
SYZ382	37778.4	2.61347
SYZ382	49434.4	2.61347
SYZ382	62138.2	4.75655
SYZ382	75982.6	4.75655
SYZ382	91070.8	7.52229
SYZ382	107515	7.52229
SYZ382	125435	9.51598
SYZ382	144966	9.51598
SYZ382	166250	9.7022
SYZ382	189446	9.7022
SYZ382	214726	9.30269
SYZ382	242277	9.30269
SYZ382	272303	9.6876
SYZ382	305026	9.6876
SYZ382	340688	10.8969
SYZ382	379553	10.8969
SYZ382	421910	12.3615
SYZ382	468071	12.3615
SYZ382	518379	13.8802
SYZ382	573206	13.8802
SYZ382	632958	15.325
SYZ382	698076	15.325
SYZ382	769044	16.4332
[truncated: 901 more rows]
